# Supplementary material for: Crystal structure, DFT calculation, Hirshfeld surface analysis and energy framework study of 6-bromo-2-(4-bromo­phen­yl)imidazo[1,2-a]pyridine
Source: Acta Crystallogr E Crystallogr Commun. 2019 Oct 3;75(Pt 11):1620–6. doi: 10.1107/S2056989019013410 (PMC6829731; doi:10.1107/S2056989019013410)
Supplement: Supplementary file 1 [file e-75-01620-sup1.cif]

##############################################################################
#                                                                            #
# This CIF contains the data in a paper accepted for publication in          #
# Acta Crystallographica Section E. It conforms to the requirements of       #
# Notes for Authors for Acta Crystallographica Section E, and has been       #
# peer reviewed under the auspices of the IUCr Commission on Journals.       #
#                                                                            #
# Full details of the Crystallographic Information File format               #
# are given in the paper "The Crystallographic Information File (CIF):       #
# a New Standard Archive File for Crystallography" by S. R. Hall, F. H.      #
# Allen and I. D. Brown [Acta Cryst. (1991), A47, 655-685].                  #
#                                                                            #
# The current version of the core CIF dictionary is obtainable from          #
# ftp://ftp.iucr.org/pub/cif_core.dic.                                       #
#                                                                            #
# Software is freely available for graphical display of the structure(s)     #
# in this CIF. For information consult the CIF software page                 #
# http://www.iucr.org/resources/cif/software.                                #
#                                                                            #
# This file may be used for bona fide research purposes within the           #
# scientific community so long as proper attribution is given to the journal # 
# article from which it was obtained.                                        #
#                                                                            #
##############################################################################
data_I
_audit_creation_method     'SHELXL-2016/6'
_journal_date_recd_electronic     2019-09-18
_journal_date_accepted     2019-09-30
_journal_name_full     'Acta Crystallographica, Section E'
_journal_year     2019
_journal_volume     75
_journal_issue     11
_journal_page_first     1620
_journal_page_last     1626
_journal_paper_category     GO
_journal_paper_doi     10.1107/S2056989019013410
_journal_coeditor_code     WM5525
_publ_contact_author_name     'Mahendra M'
_publ_contact_author_address
;
Department of Studies in Physics
Manasagangotri
University of Mysore
Mysuru-570006
Karnataka
India
;
_publ_contact_author_email     'mahendra@physics.uni-mysore.ac.in'
_publ_contact_author_fax     ?
_publ_contact_author_phone     '9964330328'
_publ_section_title
;
Crystal structure, DFT calculation, Hirshfeld surface analysis and energy
framework study of 6-bromo-2-(4-bromophenyl)imidazo[1,2-<i>a</i>]pyridine
;
loop_
    _publ_author_name
    _publ_author_footnote
    _publ_author_address
    'Khamees, Hussien Ahmed' .
;
Department of Studies in Physics
Manasagangotri
University of Mysore
Mysuru 570 006
Karnataka
India
;
    'Chaluvaiah, Kumara' .
;
Department of Chemistry
Mangalore University
Mangalagangothri
Mangaluru 574 199
Karnataka
India
;
    'El-khatatneh, Nasseem Ahmed' .
;
Department of Studies in Physics
Manasagangotri
University of Mysore
Mysuru 570 006
Karnataka
India
;
    'Swamynayaka, Ananda' .
;
Department of Studies in Physics
Manasagangotri
University of Mysore
Mysuru 570 006
Karnataka
India
;
    'Chong, Kwong Huey' .
;
Department of Chemistry
Faculty of Science
Universiti Putra Malaysia 43400
UPM Serdang
Selangor Darul Ehsan,
Malaysia
;
    'Dasappa, Jagadeesh Prasad' .
;
Department of Chemistry
Mangalore University
Mangalagangothri
Mangaluru 574 199
Karnataka
India
;
    'Madegowda, Mahendra' .
;
Department of Studies in Physics
Manasagangotri
University of Mysore
Mysuru 570 006
Karnataka
India
;
_publ_section_synopsis
;
The molecular system displays a planar conformation between the phenyl and
imidazo[1,2-<i>a</i>] pyridine rings. Weak C---H...\p and \p--\p interactions
as well as short contacts consolidate the three-dimensional network structure.
;
_chemical_name_systematic
;
6-Bromo-2-(4-bromophenyl)imidazo[1,2-<i>a</i>]pyridine
;
_chemical_name_common     ?
_chemical_formula_moiety     'C13 H8 Br2 N2'
_chemical_formula_sum     'C13 H8 Br2 N2'
_chemical_formula_iupac     'C13 H8 Br2 N2'
_chemical_formula_weight     352.03
_chemical_melting_point     ?
_space_group_crystal_system     orthorhombic
_space_group_name_H-M_alt     'P b c a'
_space_group_name_Hall     '-P 2ac 2ab'
loop_
    _space_group_symop_operation_xyz
    'x, y, z'
    '-x+1/2, -y, z+1/2'
    '-x, y+1/2, -z+1/2'
    'x+1/2, -y+1/2, -z'
    '-x, -y, -z'
    'x-1/2, y, -z-1/2'
    'x, -y-1/2, z-1/2'
    '-x-1/2, y-1/2, z'
_cell_length_a     14.1711(4)
_cell_length_b     6.0546(2)
_cell_length_c     27.7102(8)
_cell_angle_alpha     90
_cell_angle_beta     90
_cell_angle_gamma     90
_cell_volume     2377.54(12)
_cell_formula_units_Z     8
_cell_measurement_reflns_used     3485
_cell_measurement_theta_min     2.056
_cell_measurement_theta_max     30.046
_cell_measurement_temperature     293(2)
_exptl_crystal_description     block
_exptl_crystal_colour     colourless
_exptl_crystal_size_max     0.150
_exptl_crystal_size_mid     0.140
_exptl_crystal_size_min     0.140
_exptl_crystal_density_diffrn     1.967
_exptl_crystal_density_meas     ?
_exptl_crystal_density_method     ?
_exptl_crystal_F_000     1360
_exptl_absorpt_coefficient_mu     6.795
_exptl_absorpt_correction_type     none
_exptl_absorpt_process_details     none
_exptl_absorpt_correction_T_min     ?
_exptl_absorpt_correction_T_max     ?
_diffrn_ambient_temperature     293(2)
_diffrn_source     ?
_diffrn_radiation_type     MoK\a
_diffrn_radiation_wavelength     0.71073
_diffrn_measurement_device_type     'Bruker Kappa APEXII CCD'
_diffrn_measurement_method     '\w and \f scan'
_diffrn_detector_area_resol_mean     ?
_diffrn_reflns_number     41143
_diffrn_reflns_av_R_equivalents     0.1002
_diffrn_reflns_av_unetI/netI     0.0496
_diffrn_reflns_theta_min     2.056
_diffrn_reflns_theta_max     30.046
_diffrn_reflns_theta_full     25.242
_diffrn_measured_fraction_theta_max     1.000
_diffrn_measured_fraction_theta_full     1.000
_diffrn_reflns_limit_h_min     -19
_diffrn_reflns_limit_h_max     19
_diffrn_reflns_limit_k_min     -8
_diffrn_reflns_limit_k_max     8
_diffrn_reflns_limit_l_min     -39
_diffrn_reflns_limit_l_max     38
_refine_special_details     ?
_reflns_number_total     3485
_reflns_number_gt     1726
_reflns_threshold_expression     'I > 2\s(I)'
_refine_ls_structure_factor_coef     Fsqd
_refine_ls_matrix_type     full
_refine_ls_R_factor_all     0.1269
_refine_ls_R_factor_gt     0.0473
_refine_ls_wR_factor_gt     0.0939
_refine_ls_wR_factor_ref     0.1183
_refine_ls_goodness_of_fit_ref     0.996
_refine_ls_restrained_S_all     0.996
_refine_ls_number_reflns     3485
_refine_ls_number_parameters     154
_refine_ls_number_restraints     0
_refine_ls_hydrogen_treatment     constr
_refine_ls_weighting_scheme     calc
_refine_ls_weighting_details
              'w=1/[\s^2^(Fo^2^)+(0.0442P)^2^+2.6166P] where P=(Fo^2^+2Fc^2^)/3'
_atom_sites_solution_hydrogens     geom
_atom_sites_solution_primary     ?
_atom_sites_solution_secondary     ?
_refine_ls_shift/su_max     0.002
_refine_ls_shift/su_mean     0.000
_refine_diff_density_max     0.880
_refine_diff_density_min     -0.489
_refine_ls_extinction_method     none
_refine_ls_extinction_coef     .
loop_
    _atom_type_symbol
    _atom_type_description
    _atom_type_scat_dispersion_real
    _atom_type_scat_dispersion_imag
    _atom_type_scat_source
    'C' 'C' 0.0033 0.0016
                         'International Tables Vol C Tables 4.2.6.8 and 6.1.1.4'
    'H' 'H' 0.0000 0.0000
                         'International Tables Vol C Tables 4.2.6.8 and 6.1.1.4'
    'N' 'N' 0.0061 0.0033
                         'International Tables Vol C Tables 4.2.6.8 and 6.1.1.4'
    'Br' 'Br' -0.2901 2.4595
                         'International Tables Vol C Tables 4.2.6.8 and 6.1.1.4'
_computing_data_collection
;
APEX2 (Bruker, 2016)
;
_computing_cell_refinement
;
SAINT (Bruker, 2016)
;
_computing_data_reduction
;
SAINT (Bruker, 2016)
;
_computing_structure_solution
;
SHELXT (Sheldrick, 2015a)
;
_computing_structure_refinement
;
SHELXL (Sheldrick, 2015b)
;
_computing_molecular_graphics
;
Mercury (Macrae <i>et al.</i>,  2008) and PLATON (Spek, 2009)
;
_computing_publication_material
;
publCIF (Westrip, 2010)
;
loop_
    _atom_site_type_symbol
    _atom_site_label
    _atom_site_fract_x
    _atom_site_fract_y
    _atom_site_fract_z
    _atom_site_U_iso_or_equiv
    _atom_site_adp_type
    _atom_site_calc_flag
    _atom_site_occupancy
    _atom_site_disorder_assembly
    _atom_site_disorder_group
    Br Br2 0.15325(4) 0.05914(9) 0.27691(2) 0.0700(2) Uani d 1 . .
    Br Br1 0.12673(4) 0.88905(10) 0.68410(2) 0.0740(2) Uani d 1 . .
    N N2 0.1377(2) 0.3517(6) 0.40975(12) 0.0449(8) Uani d 1 . .
    N N1 0.0885(2) 0.6735(6) 0.44091(12) 0.0484(9) Uani d 1 . .
    C C7 0.1238(3) 0.5400(6) 0.47646(14) 0.0401(9) Uani d 1 . .
    C C1 0.1234(3) 0.7762(8) 0.62067(15) 0.0482(11) Uani d 1 . .
    C C11 0.1297(3) 0.2554(7) 0.32808(15) 0.0498(11) Uani d 1 . .
    C C4 0.1241(3) 0.6173(7) 0.52687(15) 0.0424(9) Uani d 1 . .
    C C12 0.0872(3) 0.4597(8) 0.31737(16) 0.0571(12) Uani d 1 . .
    H H12 0.070603 0.493692 0.285760 0.069 Uiso calc 1 . .
    C C8 0.1549(3) 0.3438(8) 0.45819(15) 0.0479(10) Uani d 1 . .
    H H8 0.182324 0.228190 0.475266 0.058 Uiso calc 1 . .
    C C3 0.1597(3) 0.4933(7) 0.56424(16) 0.0495(10) Uani d 1 . .
    H H3 0.185335 0.355055 0.557750 0.059 Uiso calc 1 . .
    C C6 0.0866(3) 0.9064(7) 0.58414(16) 0.0539(11) Uani d 1 . .
    H H6 0.061410 1.044944 0.590752 0.065 Uiso calc 1 . .
    C C13 0.0707(3) 0.6058(8) 0.35300(15) 0.0561(12) Uani d 1 . .
    H H13 0.041977 0.740195 0.346048 0.067 Uiso calc 1 . .
    C C2 0.1582(3) 0.5687(8) 0.61068(16) 0.0532(11) Uani d 1 . .
    H H2 0.180652 0.480001 0.635558 0.064 Uiso calc 1 . .
    C C5 0.0885(3) 0.8244(7) 0.53745(15) 0.0479(10) Uani d 1 . .
    H H5 0.065063 0.911265 0.512485 0.057 Uiso calc 1 . .
    C C9 0.0968(3) 0.5559(7) 0.40055(15) 0.0442(10) Uani d 1 . .
    C C10 0.1555(3) 0.2005(7) 0.37352(15) 0.0492(11) Uani d 1 . .
    H H10 0.184202 0.065712 0.380142 0.059 Uiso calc 1 . .
loop_
    _atom_site_aniso_label
    _atom_site_aniso_U_11
    _atom_site_aniso_U_22
    _atom_site_aniso_U_33
    _atom_site_aniso_U_12
    _atom_site_aniso_U_13
    _atom_site_aniso_U_23
    Br2 0.0853(4) 0.0701(4) 0.0545(3) 0.0001(3) 0.0150(3) -0.0104(2)
    Br1 0.0737(4) 0.1022(4) 0.0460(3) -0.0056(3) 0.0062(2) -0.0110(3)
    N2 0.039(2) 0.047(2) 0.049(2) -0.0024(16) 0.0010(15) 0.0053(16)
    N1 0.051(2) 0.050(2) 0.044(2) 0.0047(17) 0.0001(16) 0.0062(17)
    C7 0.032(2) 0.042(2) 0.045(2) 0.0013(19) -0.0038(17) 0.0074(18)
    C1 0.041(2) 0.063(3) 0.040(2) -0.008(2) 0.0008(18) 0.004(2)
    C11 0.051(3) 0.052(3) 0.046(2) -0.002(2) 0.007(2) -0.002(2)
    C4 0.030(2) 0.047(2) 0.051(2) -0.0038(18) -0.0002(18) 0.005(2)
    C12 0.070(3) 0.060(3) 0.041(2) 0.002(2) 0.007(2) 0.013(2)
    C8 0.043(2) 0.055(3) 0.046(2) 0.002(2) -0.0061(19) 0.006(2)
    C3 0.046(2) 0.045(2) 0.058(3) 0.008(2) -0.001(2) 0.008(2)
    C6 0.051(3) 0.049(3) 0.062(3) 0.003(2) 0.004(2) -0.001(2)
    C13 0.067(3) 0.057(3) 0.044(2) 0.009(2) 0.005(2) 0.008(2)
    C2 0.047(3) 0.066(3) 0.046(2) 0.007(2) -0.0042(19) 0.008(2)
    C5 0.044(2) 0.051(3) 0.048(2) 0.006(2) -0.0076(19) 0.013(2)
    C9 0.044(2) 0.041(2) 0.048(2) 0.0035(19) 0.0013(18) 0.0050(19)
    C10 0.047(3) 0.042(2) 0.059(3) 0.002(2) 0.002(2) 0.000(2)
_geom_special_details
;
 All esds (except the esd in the dihedral angle between two l.s. planes)
 are estimated using the full covariance matrix.  The cell esds are taken
 into account individually in the estimation of esds in distances, angles
 and torsion angles; correlations between esds in cell parameters are only
 used when they are defined by crystal symmetry.  An approximate (isotropic)
 treatment of cell esds is used for estimating esds involving l.s. planes.
;
loop_
    _geom_bond_atom_site_label_1
    _geom_bond_atom_site_label_2
    _geom_bond_site_symmetry_2
    _geom_bond_distance
    _geom_bond_publ_flag
    Br2 C11 . 1.880(4) ?
    Br1 C1 . 1.886(4) ?
    N2 C8 . 1.365(5) ?
    N2 C10 . 1.382(5) ?
    N2 C9 . 1.389(5) ?
    N1 C9 . 1.331(5) ?
    N1 C7 . 1.369(5) ?
    C7 C8 . 1.364(6) ?
    C7 C4 . 1.473(6) ?
    C1 C2 . 1.378(6) ?
    C1 C6 . 1.385(6) ?
    C11 C10 . 1.353(6) ?
    C11 C12 . 1.407(6) ?
    C4 C3 . 1.375(6) ?
    C4 C5 . 1.383(6) ?
    C12 C13 . 1.346(6) ?
    C12 H12 . 0.9300 ?
    C8 H8 . 0.9300 ?
    C3 C2 . 1.366(6) ?
    C3 H3 . 0.9300 ?
    C6 C5 . 1.386(6) ?
    C6 H6 . 0.9300 ?
    C13 C9 . 1.401(6) ?
    C13 H13 . 0.9300 ?
    C2 H2 . 0.9300 ?
    C5 H5 . 0.9300 ?
    C10 H10 . 0.9300 ?
loop_
    _geom_angle_atom_site_label_1
    _geom_angle_atom_site_label_2
    _geom_angle_atom_site_label_3
    _geom_angle_site_symmetry_1
    _geom_angle_site_symmetry_3
    _geom_angle
    _geom_angle_publ_flag
    C8 N2 C10 . . 131.2(4) ?
    C8 N2 C9 . . 106.6(3) ?
    C10 N2 C9 . . 122.2(4) ?
    C9 N1 C7 . . 104.8(3) ?
    C8 C7 N1 . . 111.4(4) ?
    C8 C7 C4 . . 128.9(4) ?
    N1 C7 C4 . . 119.7(4) ?
    C2 C1 C6 . . 120.5(4) ?
    C2 C1 Br1 . . 120.6(3) ?
    C6 C1 Br1 . . 119.0(4) ?
    C10 C11 C12 . . 121.9(4) ?
    C10 C11 Br2 . . 119.9(3) ?
    C12 C11 Br2 . . 118.2(3) ?
    C3 C4 C5 . . 118.0(4) ?
    C3 C4 C7 . . 122.8(4) ?
    C5 C4 C7 . . 119.2(4) ?
    C13 C12 C11 . . 119.8(4) ?
    C13 C12 H12 . . 120.1 ?
    C11 C12 H12 . . 120.1 ?
    C7 C8 N2 . . 106.1(4) ?
    C7 C8 H8 . . 127.0 ?
    N2 C8 H8 . . 127.0 ?
    C2 C3 C4 . . 121.4(4) ?
    C2 C3 H3 . . 119.3 ?
    C4 C3 H3 . . 119.3 ?
    C1 C6 C5 . . 118.1(4) ?
    C1 C6 H6 . . 120.9 ?
    C5 C6 H6 . . 120.9 ?
    C12 C13 C9 . . 120.1(4) ?
    C12 C13 H13 . . 119.9 ?
    C9 C13 H13 . . 119.9 ?
    C3 C2 C1 . . 120.0(4) ?
    C3 C2 H2 . . 120.0 ?
    C1 C2 H2 . . 120.0 ?
    C4 C5 C6 . . 122.0(4) ?
    C4 C5 H5 . . 119.0 ?
    C6 C5 H5 . . 119.0 ?
    N1 C9 N2 . . 111.0(3) ?
    N1 C9 C13 . . 130.6(4) ?
    N2 C9 C13 . . 118.3(4) ?
    C11 C10 N2 . . 117.6(4) ?
    C11 C10 H10 . . 121.2 ?
    N2 C10 H10 . . 121.2 ?
loop_
    _geom_torsion_atom_site_label_1
    _geom_torsion_atom_site_label_2
    _geom_torsion_atom_site_label_3
    _geom_torsion_atom_site_label_4
    _geom_torsion_site_symmetry_1
    _geom_torsion_site_symmetry_2
    _geom_torsion_site_symmetry_3
    _geom_torsion_site_symmetry_4
    _geom_torsion
    _geom_torsion_publ_flag
    C9 N1 C7 C8 . . . . 0.9(5) ?
    C9 N1 C7 C4 . . . . -178.9(4) ?
    C8 C7 C4 C3 . . . . 1.1(6) ?
    N1 C7 C4 C3 . . . . -179.1(4) ?
    C8 C7 C4 C5 . . . . -179.8(4) ?
    N1 C7 C4 C5 . . . . 0.0(6) ?
    C10 C11 C12 C13 . . . . -0.5(7) ?
    Br2 C11 C12 C13 . . . . -178.9(4) ?
    N1 C7 C8 N2 . . . . -0.8(5) ?
    C4 C7 C8 N2 . . . . 179.0(4) ?
    C10 N2 C8 C7 . . . . 179.3(4) ?
    C9 N2 C8 C7 . . . . 0.3(4) ?
    C5 C4 C3 C2 . . . . 1.5(6) ?
    C7 C4 C3 C2 . . . . -179.4(4) ?
    C2 C1 C6 C5 . . . . -1.8(6) ?
    Br1 C1 C6 C5 . . . . 177.3(3) ?
    C11 C12 C13 C9 . . . . 0.8(7) ?
    C4 C3 C2 C1 . . . . -2.2(7) ?
    C6 C1 C2 C3 . . . . 2.4(7) ?
    Br1 C1 C2 C3 . . . . -176.7(3) ?
    C3 C4 C5 C6 . . . . -1.0(6) ?
    C7 C4 C5 C6 . . . . 179.9(4) ?
    C1 C6 C5 C4 . . . . 1.2(6) ?
    C7 N1 C9 N2 . . . . -0.7(4) ?
    C7 N1 C9 C13 . . . . 178.7(5) ?
    C8 N2 C9 N1 . . . . 0.3(5) ?
    C10 N2 C9 N1 . . . . -178.8(4) ?
    C8 N2 C9 C13 . . . . -179.2(4) ?
    C10 N2 C9 C13 . . . . 1.7(6) ?
    C12 C13 C9 N1 . . . . 179.3(5) ?
    C12 C13 C9 N2 . . . . -1.4(7) ?
    C12 C11 C10 N2 . . . . 0.8(6) ?
    Br2 C11 C10 N2 . . . . 179.2(3) ?
    C8 N2 C10 C11 . . . . 179.8(4) ?
    C9 N2 C10 C11 . . . . -1.4(6) ?
loop_
    _geom_hbond_atom_site_label_D
    _geom_hbond_atom_site_label_H
    _geom_hbond_atom_site_label_A
    _geom_hbond_site_symmetry_A
    _geom_hbond_distance_DH
    _geom_hbond_distance_HA
    _geom_hbond_distance_DA
    _geom_hbond_angle_DHA
    C5 H5 N1 . 0.93 2.47 2.827(5) 103
    C3 H3 Cg3 7_545 0.93 2.91 3.56700(10)
                                        129
_shelx_space_group_comment
;
The symmetry employed for this shelxl refinement is uniquely defined
by the following loop, which should always be used as a source of
symmetry information in preference to the above space-group names.
They are only intended as comments.
;
_shelx_estimated_absorpt_T_min     0.429
_shelx_estimated_absorpt_T_max     0.450
_shelx_hkl_file
;
   0  -1   0    1.10    0.50
   0  -1   0    0.90    0.30
   0   1   0    0.70    0.30
   0  -2   0  647.44   19.70
   0  -2   0  645.94   20.40
   0   2   0  655.93   19.70
   0  -2   0  648.44   20.70
   0  -2   0  639.74   20.30
   0  -3   0    0.70    0.70
   0   3   0    0.70    0.80
   0  -3   0   -0.60    1.20
   0  -3   0   -0.30    0.20
   0  -3   0    0.70    1.20
   0  -4   0   90.39    4.60
   0  -4   0   85.89    4.40
   0  -4   0   89.49    3.50
   0   4   0   90.49    3.60
   0  -5   0    1.60    2.30
   0  -5   0    1.30    1.80
   0   5   0    0.60    1.40
   0   6   0   12.30    2.30
   0  -6   0   14.20    3.10
   0  -6   0   16.70    3.50
   0   7   0   -0.90    2.30
   0  -7   0    0.80    2.80
   0  -7   0   -4.10    2.80
   0  -8   0    5.90    4.30
   0   8   0   -2.90    2.70
  -1   0   0   -0.20    0.10
  -1   0   0   -0.10    0.10
   1   0   0   -0.10    0.10
   1   0   0   -0.20    0.10
  -1   1   0    0.50    0.30
  -1  -1   0    0.40    0.30
  -1  -1   0    0.40    0.20
   1   1   0    0.00    0.20
   1  -1   0   -0.40    0.40
   1  -1   0    1.40    0.30
   1  -1   0   -0.30    0.40
  -1  -1   0   -0.10    0.20
  -1   1   0    0.00    0.10
   1  -2   0    0.90    0.60
   1   2   0    0.40    0.50
  -1   2   0    0.90    0.60
   1  -2   0   -0.40    0.60
  -1  -2   0    0.60    0.40
  -1  -2   0    0.80    0.70
  -1  -2   0    0.50    0.40
   1  -2   0   -1.60    0.80
  -1  -2   0   -0.30    0.60
  -1  -3   0    1.10    1.10
   1   3   0   -0.20    0.70
   1  -3   0   -0.60    0.70
   1  -3   0   -0.10    1.20
   1  -3   0   -2.20    1.10
  -1   3   0   -0.70    0.90
  -1  -3   0    0.90    1.20
  -1  -3   0    0.50    0.50
  -1  -3   0   -0.70    0.60
   1  -4   0   -0.90    1.70
  -1  -4   0    0.60    0.90
  -1  -4   0   -0.60    1.30
  -1  -4   0   -0.30    0.50
   1  -4   0    1.60    1.10
   1  -4   0    0.30    1.80
   1   4   0   -1.80    1.10
  -1   4   0   -0.40    1.30
  -1  -4   0   -1.10    1.40
   1  -5   0   -0.30    2.30
   1  -5   0    0.60    2.20
  -1  -5   0    0.50    2.20
  -1  -5   0   -1.70    2.20
   1   5   0    0.20    1.40
  -1   5   0   -2.30    1.60
  -1  -6   0   -2.50    2.80
   1  -6   0    2.50    2.80
  -1   6   0    0.50    1.80
   1   6   0   -4.90    1.70
   1  -6   0    1.30    2.90
  -1  -6   0   -1.20    2.10
  -1  -7   0    7.50    3.70
  -1  -7   0    0.20    3.40
   1   7   0   -1.00    2.10
  -1   7   0   -0.20    2.40
   1  -7   0   -2.10    2.50
  -1  -8   0   -1.60    4.00
   1  -8   0    4.50    4.30
   1   8   0   -0.40    2.80
  -1   8   0    0.70    2.80
   2   0   0   53.19    2.10
  -2   0   0   48.90    2.30
  -2   1   0  285.67    8.70
   2   1   0  280.87    9.10
   2  -1   0  285.97    9.10
   2   1   0  274.37    8.60
   2  -1   0  290.17    8.90
   2  -1   0  278.57    8.70
  -2   1   0  276.17    9.00
  -2  -1   0  272.37    9.10
  -2  -2   0   25.30    1.00
  -2   2   0   24.40    0.90
  -2  -2   0   23.60    1.10
   2  -2   0   19.50    1.30
   2  -2   0   25.70    1.70
   2  -2   0   26.70    1.70
   2   2   0   25.20    1.10
  -2   2   0   22.50    1.40
  -2  -2   0   23.30    1.50
  -2  -3   0   57.59    2.90
   2  -3   0   51.09    2.30
  -2  -3   0   49.10    2.80
   2  -3   0   51.89    2.80
   2   3   0   51.59    2.10
  -2   3   0   48.50    2.50
  -2  -3   0   52.59    2.00
  -2  -3   0   50.79    2.00
   2  -3   0   52.49    3.00
  -2  -4   0    2.50    0.80
  -2  -4   0    1.70    1.80
   2  -4   0    1.00    1.70
  -2   4   0    2.10    1.30
   2  -4   0    1.90    1.80
   2  -4   0    2.00    1.30
  -2  -4   0    1.70    0.90
  -2  -4   0    4.10    1.90
   2   4   0    2.90    1.10
   2  -5   0   62.19    4.40
  -2  -5   0   51.59    4.40
  -2   5   0   51.19    3.20
   2  -5   0   56.59    4.30
  -2  -5   0   61.79    4.30
   2   5   0   59.79    3.00
   2   6   0    2.50    1.80
   2  -6   0    2.00    2.90
   2  -6   0   -0.20    2.60
  -2  -6   0   -1.40    2.70
  -2   6   0    0.20    2.00
  -2  -6   0   -0.80    2.80
  -2   7   0   10.10    2.80
   2  -7   0    5.60    3.70
  -2  -7   0   10.30    3.90
  -2  -7   0    6.00    3.70
   2   7   0    5.50    2.30
   2   8   0    0.40    2.60
   2  -8   0    2.30    4.20
  -2   8   0    2.70    3.10
  -2  -8   0    3.00    4.20
  -3   0   0   -0.10    0.40
   3   0   0    0.50    0.80
   3   0   0    0.40    0.30
  -3   0   0    0.30    0.30
   3   0   0   -0.20    0.20
   3  -1   0    0.20    0.50
  -3   1   0   -0.20    0.50
  -3   1   0   -0.30    0.40
   3   1   0    3.80    0.80
   3   1   0    0.20    0.30
   3  -1   0    0.50    0.70
   3  -1   0    0.50    0.50
  -3  -1   0    0.10    0.50
  -3   2   0   -0.40    0.70
   3  -2   0    0.20    0.90
  -3   2   0   -0.30    0.40
   3  -2   0    0.30    1.00
   3   2   0   -0.10    0.40
   3  -2   0   -1.50    0.70
  -3  -2   0   -0.20    0.50
  -3  -2   0    0.40    0.80
   3  -3   0    0.90    1.00
   3  -3   0    2.10    1.20
  -3   3   0    0.80    0.40
   3  -3   0    0.10    1.30
  -3  -3   0   -1.00    0.80
  -3   3   0    0.30    1.10
   3   3   0   -0.10    0.70
  -3  -3   0   -0.70    1.30
   3   4   0    0.00    0.90
  -3  -4   0    3.20    1.90
  -3   4   0   -0.50    1.60
   3  -4   0   -1.00    1.60
   3  -4   0    2.20    1.90
   3  -4   0    1.40    1.40
  -3  -4   0    0.80    0.90
  -3  -4   0    0.40    1.60
   3   5   0   -0.80    1.30
   3  -5   0    1.80    2.20
  -3  -5   0    3.30    2.40
   3  -5   0    2.00    2.50
  -3   5   0   -1.20    1.70
   3  -5   0    0.50    1.60
  -3  -5   0    0.30    2.30
   3  -6   0   -2.10    2.80
  -3  -6   0   -1.70    3.00
   3   6   0   -0.60    1.70
  -3  -6   0   -0.60    2.80
  -3   6   0    3.20    2.20
   3  -6   0    4.60    2.90
  -3  -7   0    0.80    2.70
   3   7   0   -1.30    1.90
  -3   7   0   -1.10    2.90
   3  -7   0   -0.50    3.70
  -3  -7   0    1.30    3.70
  -3   8   0    2.30    2.90
   3  -8   0    1.10    4.40
   3   8   0    0.60    2.40
  -3  -8   0   -5.30    4.40
   4   0   0 9652.33  288.47
   4   0   0 9336.97  293.17
  -4   0   0 9999.00  288.67
  -4   0   0 9376.26  305.57
   4   1   0  574.74   17.40
  -4   1   0  587.44   17.70
  -4  -1   0  556.84   18.70
   4  -1   0  580.84   17.70
   4   1   0  583.44   18.20
   4  -1   0  576.54   18.50
   4  -1   0  559.54   18.00
   4  -1   0  590.54   19.40
  -4   1   0  564.64   18.60
   4   2   0  205.48    6.40
   4  -2   0  199.28    6.70
   4  -2   0  211.68    7.30
   4   2   0  192.98    7.20
  -4   2   0  200.58    6.70
  -4   2   0  200.38    6.70
  -4  -2   0  195.78    6.90
   4  -2   0  208.08    7.00
  -4   3   0  109.49    4.30
   4  -3   0  103.29    4.80
   4   3   0  111.99    3.70
   4  -3   0  110.69    4.60
  -4   3   0  109.79    3.80
  -4  -3   0  112.09    4.60
   4  -3   0  104.69    4.20
  -4  -3   0  111.59    4.10
  -4   4   0   59.39    3.20
  -4  -4   0   59.09    3.80
   4  -4   0   56.39    3.50
  -4  -4   0   54.49    3.60
  -4  -4   0   59.59    2.70
   4  -4   0   52.29    3.90
   4   4   0   59.19    2.50
   4  -4   0   60.29    3.10
  -4  -5   0    9.50    2.80
   4  -5   0    8.50    1.90
   4   5   0    7.30    1.40
  -4  -5   0    7.30    2.40
   4  -5   0    6.30    2.40
   4  -5   0    8.60    2.40
  -4   5   0    8.90    2.30
   4   6   0   11.00    1.80
   4  -6   0    4.50    2.90
  -4   6   0    7.90    2.50
  -4  -6   0    8.10    3.30
  -4  -6   0    7.20    3.10
   4  -6   0    9.50    3.50
  -4   7   0    7.30    3.20
   4  -7   0    4.70    3.90
  -4  -7   0    5.40    3.60
   4   7   0   -0.20    1.90
  -4  -7   0   -3.30    3.40
  -4  -8   0    3.30    4.30
  -4   8   0    2.10    3.50
   4  -8   0   11.40    4.90
   5   0   0    0.80    1.30
  -5   0   0   -0.80    0.70
   5   0   0   -0.10    0.60
  -5  -1   0    0.20    0.80
  -5  -1   0    0.10    0.50
   5  -1   0    0.20    0.70
   5  -1   0   -0.10    0.40
   5  -1   0   -0.80    1.30
   5   1   0    0.80    0.50
   5  -1   0    0.60    0.80
  -5   1   0    1.20    0.80
  -5   1   0    0.00    0.70
  -5   2   0   -1.20    0.70
   5   2   0    0.60    1.10
  -5   2   0    1.40    1.00
   5  -2   0   -0.60    1.30
   5  -2   0    0.20    0.90
   5   2   0   -0.20    0.40
   5   2   0   -1.30    0.60
   5  -2   0    2.10    1.10
  -5  -2   0   -0.90    0.90
  -5   3   0   -1.10    1.20
  -5  -3   0   -0.60    1.30
   5   3   0    0.50    1.50
   5  -3   0    1.10    1.20
   5   3   0   -0.10    0.60
   5  -3   0   -0.70    1.10
  -5  -3   0   -0.10    1.10
   5  -3   0   -0.30    1.30
   5   3   0   -1.10    0.70
  -5   3   0    0.60    0.70
  -5   4   0   -1.00    1.60
   5  -4   0    3.00    1.90
   5   4   0    1.50    0.90
  -5  -4   0   -0.70    1.30
   5  -4   0   -0.60    2.00
   5  -4   0   -1.20    1.60
  -5  -4   0    3.60    1.90
   5   5   0   -0.10    1.20
   5  -5   0    2.70    1.90
   5  -5   0    3.40    2.80
  -5  -5   0    0.60    2.50
  -5   5   0    1.60    2.10
  -5  -5   0    0.30    2.40
   5  -5   0    2.20    2.20
  -5   6   0   -0.10    2.40
  -5  -6   0    5.90    3.30
   5  -6   0    4.80    3.30
   5   6   0    1.90    1.50
   5  -6   0    0.20    2.70
  -5  -6   0    0.50    3.00
  -5   7   0   -0.30    2.80
   5  -7   0   -3.10    3.60
  -5  -7   0   -1.00    3.60
  -5  -7   0    2.60    3.90
   5  -8   0    4.80    4.80
  -5  -8   0    3.20    4.40
  -5   8   0   -2.50    3.60
  -6   0   0  258.57    8.90
   6   0   0  265.97    8.30
  -6   0   0  262.67    8.30
   6   0   0  258.87    9.50
  -6  -1   0   78.29    2.80
  -6   1   0   77.19    3.10
  -6   1   0   81.09    3.10
   6  -1   0   82.39    3.10
   6  -1   0   74.49    3.00
  -6  -1   0   78.69    3.20
   6   1   0   78.59    2.80
   6  -1   0   76.39    4.10
  -6   2   0   70.39    3.20
   6  -2   0   76.99    3.40
   6  -2   0   70.29    3.20
   6   2   0   73.79    2.70
  -6   2   0   74.79    3.00
   6  -2   0   80.29    3.00
   6  -2   0   70.29    4.00
   6   2   0   73.69    3.60
  -6  -2   0   70.99    3.10
  -6  -3   0   55.39    3.30
  -6   3   0   61.19    3.20
  -6  -3   0   59.59    3.00
   6  -3   0   66.49    3.20
   6   3   0   60.49    3.60
   6   3   0   63.39    2.50
   6   3   0   59.79    2.30
   6  -3   0   55.49    3.40
   6  -3   0   65.29    4.00
  -6   3   0   57.59    2.50
   6  -4   0    6.20    2.60
  -6  -4   0    5.10    2.00
   6  -4   0    3.70    1.80
   6   4   0    8.10    1.00
   6   4   0    3.40    2.20
   6  -4   0    9.10    2.20
  -6  -4   0    6.30    1.60
  -6   4   0    5.50    2.00
  -6  -5   0    4.90    2.50
   6  -5   0    5.60    2.40
   6   5   0    5.40    2.90
   6  -5   0    5.70    3.10
   6  -5   0   11.00    2.70
   6   5   0    4.90    1.20
  -6  -5   0    2.50    2.60
  -6   5   0    4.70    2.60
   6   6   0    3.60    3.50
  -6  -6   0    4.70    3.10
   6  -6   0    5.10    3.50
   6   6   0   -1.30    1.40
  -6   6   0    2.60    2.70
   6  -6   0    0.20    2.70
  -6  -6   0    3.50    3.20
  -6  -7   0    0.00    3.80
   6  -7   0    1.40    4.00
  -6  -7   0   -0.90    3.90
  -6   7   0    6.30    3.20
   6   7   0    0.60    4.30
  -6  -8   0    6.60    4.50
   6  -8   0   11.30    5.20
  -6   8   0    2.60    3.50
   6   8   0    3.70    5.80
  -7   0   0    0.10    0.80
  -7   0   0    1.10    1.10
   7   0   0    1.60    0.80
   7   0   0   -0.30    1.60
  -7  -1   0    0.20    1.20
   7  -1   0    0.50    1.00
  -7   1   0   -0.90    0.90
   7   1   0    0.70    0.70
   7  -1   0    0.60    1.90
  -7   1   0   -1.10    1.00
   7  -1   0    0.60    0.30
  -7  -1   0   -0.30    0.70
   7  -2   0    1.20    1.90
   7  -2   0    0.10    0.70
  -7   2   0   -0.70    1.30
   7  -2   0    0.40    1.30
   7   2   0    0.30    0.80
   7   2   0    3.20    1.50
   7  -2   0   -0.20    1.30
  -7  -2   0    1.20    1.30
  -7   2   0   -0.10    1.00
  -7  -3   0   -0.70    1.50
   7  -3   0    1.10    1.60
   7  -3   0   -0.90    2.10
   7  -3   0   -0.20    1.40
  -7   3   0   -0.20    1.10
  -7   3   0   -2.80    1.60
   7   3   0    1.80    1.80
   7   3   0    0.30    0.90
  -7  -3   0    1.20    1.50
  -7  -4   0    0.80    1.90
  -7   4   0   -0.40    2.10
   7  -4   0   -0.50    2.50
   7  -4   0   -0.10    1.80
   7   4   0    4.00    2.40
   7   4   0    0.10    0.80
   7  -4   0   -1.20    1.80
  -7  -4   0   -1.20    1.50
  -7  -5   0    4.60    2.50
   7   5   0   -1.30    2.60
   7   5   0    0.50    1.00
   7  -5   0    0.30    2.90
   7  -5   0    1.00    2.20
  -7   5   0   -1.60    2.40
   7  -5   0    4.10    2.50
   7  -6   0   -4.90    3.40
  -7  -6   0    1.40    3.30
  -7  -6   0   -0.70    3.20
   7  -6   0   -0.50    2.50
  -7   6   0   -4.00    3.00
   7   6   0   -0.20    3.40
   7  -7   0    3.10    4.10
  -7  -7   0   -4.60    3.60
   7   7   0   -1.60    4.10
  -7  -7   0    1.40    3.50
  -7   7   0   -7.70    3.40
   8   0   0  516.75   18.50
   8   0   0  560.54   17.00
  -8   0   0  556.34   18.20
  -8   0   0  546.25   17.00
   8  -1   0  208.88    7.20
  -8   1   0  204.58    7.40
  -8   1   0  213.68    7.10
   8  -1   0  204.18    8.70
   8   1   0  206.78    6.80
  -8  -1   0  210.08    6.80
  -8  -1   0  203.68    7.50
   8   2   0    1.50    0.90
   8  -2   0    5.10    2.60
  -8   2   0    1.70    1.40
   8  -2   0    1.40    0.80
   8  -2   0    2.90    1.40
  -8  -2   0   -0.60    1.40
   8  -2   0    1.70    1.40
  -8   2   0    0.80    1.40
  -8  -3   0   78.39    3.80
   8  -3   0   76.09    3.90
   8  -3   0   71.49    3.80
   8  -3   0   71.19    4.90
   8  -3   0   74.99    3.40
  -8   3   0   72.29    3.80
  -8   3   0   72.99    3.30
   8   3   0   70.19    3.00
   8   3   0   62.19    4.20
  -8  -4   0   16.40    2.70
  -8  -4   0   21.60    2.50
   8  -4   0   16.40    3.50
   8   4   0   19.10    3.50
   8  -4   0   21.50    2.80
   8   4   0   17.00    1.40
  -8   4   0   16.90    2.70
   8  -4   0   22.20    2.60
   8  -4   0   20.70    2.10
  -8   5   0    6.60    2.80
   8  -5   0    6.10    2.80
   8  -5   0   10.10    3.60
   8   5   0    8.60    3.30
  -8  -5   0    3.70    2.30
   8  -5   0    6.30    2.70
  -8  -5   0    5.10    3.00
   8   6   0    0.40    3.70
  -8   6   0   -4.30    2.80
   8  -6   0    5.10    3.00
  -8  -6   0    0.20    3.10
  -8  -6   0    3.70    3.50
   8  -6   0    2.30    2.90
   8  -6   0   -1.80    3.80
   8   7   0    1.90    4.90
  -8   7   0    0.20    3.70
  -8  -7   0    3.60    3.90
  -8  -7   0    1.90    3.60
   8  -7   0    6.40    4.50
  -9   0   0    0.30    1.50
   9   0   0    1.10    1.00
   9   0   0   -0.30    2.00
  -9   0   0    0.90    0.90
   9  -1   0    1.10    2.40
  -9  -1   0    0.20    1.50
   9   1   0   -0.60    1.00
  -9   1   0    0.20    1.20
  -9  -1   0   -1.00    0.90
  -9   1   0    0.40    1.40
   9  -1   0   -1.10    1.20
   9  -2   0   -3.20    2.40
   9  -2   0    0.50    1.50
   9   2   0    1.20    1.00
  -9   2   0    0.60    1.50
  -9   2   0   -1.20    1.50
  -9  -2   0   -0.50    1.70
   9  -3   0   -1.80    2.90
   9   3   0   -1.40    2.10
  -9  -3   0    1.60    2.00
  -9   3   0    0.70    1.60
   9  -3   0   -1.70    1.60
   9  -3   0    2.20    1.90
  -9   3   0   -0.20    1.80
   9   3   0   -0.60    1.20
   9  -4   0   -0.10    2.20
   9  -4   0    1.60    3.00
   9   4   0    1.50    0.90
  -9  -4   0    0.20    2.00
   9   4   0    1.70    2.50
  -9  -4   0   -2.90    2.30
  -9   4   0   -0.30    2.40
   9  -4   0   -1.90    2.00
   9  -5   0    1.30    2.60
   9  -5   0    1.60    2.60
  -9   5   0   -2.60    2.60
   9   5   0    3.20    3.60
   9  -5   0   -1.20    3.50
  -9  -5   0    1.40    2.70
  -9  -5   0   -1.70    2.30
   9  -6   0   -2.00    3.40
  -9  -6   0    0.30    3.40
   9  -6   0    6.10    4.30
  -9  -6   0   -0.40    3.20
  -9   6   0   -2.30    3.10
   9   6   0    4.70    3.90
   9   7   0   -2.50    4.40
  -9  -7   0    5.60    3.90
   9  -7   0   11.20    4.80
  -9  -7   0   -1.80    3.90
  -9   7   0   -1.40    3.90
  10   0   0  145.99    7.20
 -10   0   0  149.29    5.50
 -10   0   0  156.28    6.10
  10   0   0  155.68    5.60
  10   1   0   32.70    2.20
 -10  -1   0   33.70    3.10
  10  -1   0   31.80    4.10
 -10   1   0   35.60    2.70
  10  -1   0   31.70    2.50
  10   2   0   25.10    2.10
 -10  -2   0   27.90    2.70
  10  -2   0   14.70    3.70
 -10   2   0   25.10    2.50
 -10   2   0   28.40    2.50
  10  -2   0   25.40    2.50
 -10   3   0   48.70    3.10
  10   3   0   41.70    2.70
  10  -3   0   53.89    3.60
 -10  -3   0   48.00    3.40
  10  -3   0   54.79    3.70
  10  -3   0   46.70    5.00
 -10   3   0   39.70    3.30
  10   4   0   -0.20    2.70
 -10   4   0    2.50    2.60
  10  -4   0   -4.00    2.40
 -10  -4   0   -0.20    2.50
  10  -4   0    1.00    2.10
  10  -4   0   -1.90    3.10
 -10  -4   0    4.70    2.60
 -10  -5   0   -3.30    3.00
  10  -5   0    2.50    3.00
  10  -5   0    0.30    2.60
 -10   5   0    1.90    3.10
  10  -5   0    0.00    3.60
 -10  -5   0   -1.10    2.60
  10   5   0    0.20    3.20
 -10  -6   0    4.50    3.40
  10   6   0   -2.10    3.70
 -10   6   0    1.90    3.20
  10  -6   0    1.00    3.30
  10  -6   0   -4.20    4.00
 -10  -6   0   -1.70    3.60
  10   7   0    1.40    4.50
 -10  -7   0    1.30    4.70
 -10  -7   0    3.10    4.40
 -10   7   0    6.80    4.40
  10  -7   0    4.30    4.70
  11   0   0   -0.70    1.30
 -11   0   0    3.10    2.10
  11   0   0    1.50    3.00
  11   1   0    1.10    1.40
 -11  -1   0    0.50    2.00
 -11   1   0   -1.00    1.70
  11  -1   0   -0.70    3.00
 -11   1   0    1.30    1.90
  11  -1   0    0.50    1.70
  11  -2   0   -2.40    3.10
 -11   2   0    0.30    1.90
  11  -2   0    0.10    1.90
 -11  -2   0    4.50    2.50
 -11   2   0    1.80    2.10
  11   2   0    0.20    1.40
 -11  -3   0   -0.40    2.20
  11   3   0   -1.80    1.50
  11  -3   0    1.50    3.30
  11  -3   0   -0.70    2.10
 -11   3   0    2.20    2.40
 -11   3   0   -1.90    2.00
 -11  -4   0    1.10    2.70
  11   4   0    5.90    3.10
  11  -4   0    2.50    3.50
  11  -4   0    2.20    2.70
 -11  -4   0    0.20    2.40
 -11   4   0   -0.50    2.80
  11  -4   0   -0.20    2.20
 -11   5   0   -3.50    3.10
  11  -5   0    5.00    4.00
 -11  -5   0   -4.30    2.90
  11  -5   0   -4.30    3.00
  11  -5   0    2.50    2.60
 -11  -5   0    3.80    3.40
  11   5   0    0.00    3.40
 -11  -6   0    1.10    3.90
  11   6   0   -3.70    3.70
  11  -6   0   -0.10    3.90
 -11   6   0   -3.90    3.50
  11  -6   0   -1.30    4.30
  11   7   0    1.40    4.60
  11  -7   0    0.00    4.90
 -11  -7   0    5.90    4.60
 -11  -7   0    2.60    4.40
 -11   7   0    0.10    4.10
  12   0   0    5.00    3.00
  12   0   0    1.50    1.70
 -12   0   0   -0.40    2.30
  12   1   0   17.80    2.00
 -12  -1   0   20.90    2.90
  12  -1   0   18.80    4.10
 -12   1   0   17.10    2.30
  12  -1   0   15.60    2.40
 -12   1   0   25.90    3.10
 -12   2   0    5.60    2.30
  12  -2   0    4.90    2.40
 -12  -2   0    8.70    2.60
  12  -2   0   -5.10    3.70
 -12   2   0    8.00    2.30
  12   2   0    6.80    1.70
 -12  -3   0    9.30    2.80
  12   3   0    8.20    1.90
 -12   3   0   10.80    2.60
  12  -3   0    1.60    4.00
  12  -3   0    6.60    2.70
 -12   3   0    3.70    2.70
  12  -4   0    3.10    4.10
 -12  -4   0    6.50    2.90
 -12   4   0    3.20    3.00
  12  -4   0    1.20    2.90
 -12  -4   0    6.10    2.80
  12  -5   0   -3.40    3.20
 -12  -5   0    3.20    3.20
  12   5   0   -1.80    3.30
  12  -5   0    3.50    4.50
  12  -5   0   -1.00    2.90
 -12   5   0   -3.40    3.20
 -12  -5   0    0.10    3.20
 -12  -6   0   -2.00    3.50
  12  -6   0   -5.20    3.50
 -12   6   0    1.50    3.90
  12  -6   0    1.60    4.70
  12   6   0   -0.70    3.90
  13   0   0    1.80    1.70
  13   0   0   -1.00    2.90
 -13   0   0   -1.70    2.50
 -13   1   0   -0.80    2.40
  13  -1   0    0.00    3.40
 -13  -1   0   -0.10    2.50
  13  -1   0   -1.40    1.90
  13   1   0   -2.20    1.60
  13   2   0   -0.10    1.70
  13  -2   0   -6.30    3.40
  13  -2   0   -1.60    2.10
 -13   2   0    1.60    2.60
 -13   2   0    4.40    2.50
 -13  -2   0   -1.20    2.70
  13  -3   0   -4.40    2.80
 -13  -3   0    2.10    3.20
  13  -3   0    2.20    4.10
  13   3   0    0.00    1.90
 -13   3   0   -1.10    2.70
 -13   3   0    1.70    2.60
 -13  -4   0    2.20    3.00
  13  -4   0    9.20    4.70
 -13   4   0   -5.00    3.30
 -13  -4   0    0.00    2.90
  13  -4   0   -0.50    3.60
 -13   5   0   -3.60    3.60
  13  -5   0   -0.80    3.50
 -13  -5   0    1.80    3.50
 -13  -5   0   -2.00    3.40
  13  -5   0    0.80    4.70
  13   6   0    1.80    4.30
 -13  -6   0   -0.30    4.20
  13  -6   0    1.00    4.10
 -13   6   0   -0.30    4.40
  13  -6   0   10.10    5.40
 -14   0   0   22.70    3.40
  14   0   0   29.50    2.90
  14  -1   0   12.20    2.70
 -14  -1   0   10.60    3.20
 -14   1   0   16.30    3.20
  14  -1   0   13.10    4.20
  14   1   0   14.40    2.30
 -14   2   0    2.20    2.70
  14   2   0    3.10    2.00
 -14  -2   0   -2.20    3.00
  14  -2   0    0.80    4.60
  14  -2   0   -1.30    2.30
 -14   3   0   18.10    3.30
 -14  -3   0   21.00    3.80
  14  -3   0   19.40    5.20
  14  -3   0   20.30    3.50
  14  -4   0   -4.20    4.60
  14  -4   0    5.00    3.50
 -14  -4   0   -0.40    3.10
 -14   4   0    0.20    3.70
 -14  -4   0   -2.90    3.50
 -14  -5   0   -1.20    3.70
  14  -5   0    1.50    3.90
  14  -5   0   -2.90    4.80
 -14   5   0    1.50    3.80
 -14  -5   0   -2.90    3.40
 -14   6   0   -4.00    4.20
  14  -6   0    4.10    5.50
 -14  -6   0    5.00    4.50
  14  -6   0   -1.00    4.20
 -15   0   0   -1.90    3.00
  15   0   0    0.20    2.30
  15   1   0    2.30    2.30
 -15  -1   0    6.50    3.40
 -15   1   0   -1.90    3.00
  15  -1   0   -3.60    2.50
  15  -1   0    4.80    4.20
  15  -2   0   -2.90    4.20
  15   2   0   -0.20    2.20
 -15   2   0   -2.70    2.90
 -15  -2   0   -5.70    3.10
  15  -2   0   -2.00    3.00
 -15   3   0   -0.90    2.80
 -15  -3   0   -0.10    3.40
  15  -3   0    1.40    3.50
  15  -3   0   -0.20    4.50
  15  -4   0   -0.70    3.60
 -15  -4   0   -2.50    3.30
  15  -4   0   -8.80    4.70
 -15  -4   0   -0.10    3.60
  15  -5   0   -6.60    5.10
 -15  -5   0    1.60    4.10
 -15  -5   0   11.80    4.30
  15  -5   0    2.60    4.20
 -16   0   0    1.90    3.40
  16   0   0   -1.90    2.40
 -16  -1   0    1.00    3.50
  16   1   0    0.70    2.50
 -16   1   0    4.20    3.40
  16  -1   0    1.20    2.50
  16  -1   0   -1.70    4.00
  16  -2   0   -3.70    4.30
 -16   2   0   -2.50    3.60
  16   2   0    1.30    2.50
  16  -2   0   -1.70    2.90
 -16  -2   0    0.70    3.60
 -16   3   0    0.60    3.40
 -16  -3   0    3.80    4.20
  16  -3   0   -1.80    3.40
  16  -3   0    7.00    5.30
  16  -4   0    0.50    3.70
 -16  -4   0    1.20    3.70
 -16  -4   0    5.90    4.40
  16  -4   0   -0.40    5.10
 -16  -5   0   -4.00    3.70
  16  -5   0    1.70    5.80
  16  -5   0    0.80    4.40
 -16  -5   0   -4.90    3.80
  17   0   0   -1.20    2.70
 -17   0   0   -2.40    3.70
  17  -1   0   -4.30    4.10
 -17   1   0   -4.70    3.50
 -17  -1   0    3.60    3.90
  17  -1   0   -3.90    2.90
  17   1   0   -0.60    2.50
  17  -2   0   -0.10    4.40
 -17  -2   0    0.60    4.40
  17  -2   0    0.00    3.40
 -17   2   0    8.10    4.00
  17   2   0   -0.80    2.60
  17  -3   0   -9.90    3.90
 -17  -3   0    3.00    4.10
  17  -3   0    1.60    5.40
  17  -4   0    1.70    5.40
 -17  -4   0   -2.50    4.00
  17  -4   0   -1.90    4.10
 -17  -4   0   -2.90    3.80
 -18   0   0   -1.60    3.90
  18   0   0   -1.60    2.90
  18   1   0   10.70    3.30
  18  -1   0    5.30    3.50
 -18  -1   0    2.30    4.30
  18  -1   0    0.70    4.60
 -18   1   0    2.70    4.00
 -18  -2   0    0.60    4.70
  18  -2   0    5.90    5.20
 -18   2   0    4.40    4.20
  18  -2   0    2.20    3.90
  18  -3   0    5.10    5.70
  18  -3   0   -0.10    3.90
 -18  -3   0    5.30    4.60
  19   0   0    0.90    3.40
 -19   0   0    1.60    4.40
 -19  -1   0    5.00    4.60
 -19   1   0    6.30    4.30
  19  -1   0    1.40    3.70
  19   1   0   -3.30    3.00
  19  -2   0   -3.60    3.60
 -19   2   0   -0.20    4.40
  19  -2   0    1.20    5.10
 -19  -2   0    6.20    5.30
   0   0   1    0.00    0.10
   0   0  -1    0.00    0.10
   0  -1  -1    0.40    0.40
   0   1  -1    0.60    0.30
   0  -1   1    0.50    0.20
   0  -1   1    1.00    0.40
   0  -1  -1    1.40    0.40
   0  -1   1    0.60    0.40
   0   1   1    0.20    0.30
   0  -1  -1    0.40    0.30
   0  -2   1 2011.60   60.69
   0  -2  -1 2005.00   62.19
   0   2  -1 2040.30   60.79
   0  -2   1 2005.20   61.59
   0   2   1 2005.80   60.79
   0  -2  -1 2069.29   60.79
   0  -2  -1 2014.60   61.69
   0  -2  -1 2041.50   64.29
   0  -2   1 1980.40   62.19
   0  -3   1    0.70    0.70
   0  -3  -1    0.50    0.30
   0  -3   1   -0.30    0.30
   0  -3   1   -1.80    1.10
   0   3  -1   -1.40    0.80
   0  -3  -1   -0.40    0.70
   0  -3  -1   -0.90    1.10
   0  -3   1   -1.10    1.10
   0   3   1    0.70    0.90
   0  -3  -1    1.20    1.20
   0  -4   1  201.38    7.90
   0  -4  -1  206.08    7.00
   0  -4   1  198.28    7.90
   0  -4  -1  197.48    8.00
   0   4  -1  212.58    7.00
   0  -4   1  209.58    6.90
   0  -4  -1  209.28    7.90
   0   4   1  216.48    7.10
   0  -5  -1    3.60    2.40
   0   5  -1   -2.10    1.50
   0  -5  -1   -0.60    2.20
   0   5   1   -1.00    1.40
   0  -5   1    3.20    2.20
   0  -5   1    2.00    2.30
   0  -6   1    8.70    3.10
   0   6   1    5.40    2.10
   0  -6  -1    4.90    2.80
   0  -6   1    7.60    3.00
   0   6  -1    9.60    2.10
   0  -6  -1    2.90    3.00
   0   7   1   -1.20    2.30
   0  -7  -1   -2.10    3.30
   0   7  -1    0.80    2.30
   0  -7  -1    3.30    3.60
   0  -7   1    1.80    2.80
   0   8   1    2.00    2.80
   0  -8  -1    4.80    4.30
   0   8  -1    2.80    2.80
   0  -8   1    3.90    4.40
   1   0   1   -0.10    0.10
   1   0  -1   -0.10    0.10
  -1   0  -1   -0.30    0.10
   1   0   1    0.10    0.20
   1   0  -1   -0.20    0.10
  -1   0   1   -0.10    0.10
  -1   0  -1   -0.20    0.10
   1   0   1   -0.30    0.10
   1   0  -1   -0.10    0.10
   1  -1  -1   57.89    2.00
  -1  -1   1   58.39    2.10
   1  -1  -1   59.89    2.20
  -1   1  -1   57.99    2.00
   1  -1  -1   58.49    2.30
   1   1   1   61.19    2.00
  -1   1  -1   58.19    2.00
   1  -1   1   55.59    2.00
   1   1  -1   60.49    1.90
  -1  -1  -1   58.99    2.00
  -1  -1  -1   56.69    2.10
   1  -1   1   57.19    2.20
  -1   1   1   59.69    2.00
   1  -1   1   59.79    2.10
  -1  -1  -1   57.69    1.90
  -1  -2   1   15.20    0.80
   1  -2  -1   15.10    1.10
   1  -2  -1   16.30    1.40
  -1   2  -1   13.10    1.10
   1   2   1   14.40    1.00
  -1  -2   1   14.80    1.30
  -1  -2   1   11.90    1.20
   1  -2  -1   11.40    1.30
   1   2  -1   14.80    0.90
   1  -2   1   13.80    1.30
  -1   2   1   15.20    1.10
   1  -2   1   14.30    0.90
  -1  -2  -1   15.50    0.80
  -1  -2  -1   13.60    0.90
   1  -2   1   13.20    1.30
  -1  -2  -1   14.50    1.40
  -1  -2  -1   14.00    1.30
  -1   3  -1    8.20    1.10
  -1  -3   1    6.10    0.80
   1  -3  -1    2.50    1.30
  -1  -3   1    5.80    1.20
   1  -3  -1    6.70    1.00
   1   3   1    6.60    0.90
  -1  -3   1    4.70    1.30
   1  -3  -1    4.40    1.40
  -1  -3   1    6.90    0.60
  -1  -3  -1    3.50    1.30
   1   3  -1    5.00    0.90
  -1  -3  -1    6.40    1.50
  -1  -3  -1    6.30    0.90
  -1   3   1    2.30    1.00
   1  -3   1    5.00    0.90
   1  -3   1    6.10    1.20
  -1  -3  -1    6.60    0.60
   1  -3   1    5.60    1.40
   1  -4  -1   17.10    2.10
  -1  -4   1   14.50    2.20
  -1  -4   1   16.40    2.30
   1  -4  -1   17.30    1.60
  -1  -4   1   17.00    1.40
  -1   4  -1   18.90    1.80
  -1  -4   1   16.60    1.00
   1   4   1   14.80    1.50
   1  -4  -1   14.80    2.40
  -1  -4  -1   17.50    1.50
   1  -4   1   12.00    2.20
  -1  -4  -1   15.70    2.30
  -1   4   1   19.60    1.70
   1  -4   1   17.30    2.20
  -1  -4  -1   17.80    2.30
   1  -4   1   20.40    1.60
   1   4  -1   14.40    1.50
  -1  -4  -1   15.90    1.00
  -1  -5   1    5.70    2.40
   1  -5  -1    0.40    2.10
  -1   5  -1    3.30    1.70
  -1  -5   1    0.20    2.20
   1  -5  -1    3.10    2.40
   1   5   1    1.40    1.50
  -1   5   1    0.10    1.70
  -1  -5  -1    3.90    2.40
   1  -5   1    0.30    2.10
   1   5  -1    1.20    1.50
   1  -5   1    0.70    1.80
  -1  -5  -1    4.60    2.30
  -1   6  -1    4.10    2.20
   1   6   1    5.90    2.00
  -1  -6   1    3.20    2.90
   1  -6  -1   -1.60    2.80
  -1  -6   1    5.90    3.00
   1  -6  -1    4.00    3.00
   1  -6   1    4.10    2.70
   1  -6   1    9.40    3.20
  -1  -6  -1    6.60    3.20
  -1  -6  -1    7.30    3.30
  -1   6   1    7.60    2.30
   1   6  -1    5.40    1.90
   1  -7  -1    6.90    3.60
  -1  -7   1    6.20    3.60
   1   7   1    5.80    2.30
  -1   7  -1    2.20    2.60
   1  -7  -1   -3.20    3.30
   1   7  -1    0.60    2.30
  -1  -7  -1    2.80    3.30
  -1   7   1    0.30    2.40
  -1  -7  -1   -1.80    3.50
   1  -7   1   -0.70    2.70
   1  -8  -1    8.70    4.60
  -1  -8   1   -0.90    3.90
   1   8   1    0.50    2.80
  -1   8  -1   -6.10    2.70
   1   8  -1   -0.70    2.70
  -1  -8  -1   -2.20    4.10
  -1   8   1    1.80    3.00
   1  -8   1   -0.10    4.00
   2   0  -1    1.40    0.50
   2   0   1    3.60    0.70
  -2   0  -1    0.20    0.30
  -2   0   1    0.60    0.20
   2   0  -1    0.00    0.20
   2   0   1    0.90    0.20
   2   0   1    0.40    0.30
  -2   0  -1    0.90    0.30
   2  -1  -1   24.60    1.30
   2   1   1   25.40    1.30
   2   1   1   22.40    1.00
  -2   1  -1   23.50    1.00
   2  -1  -1   23.20    1.10
   2  -1  -1   25.60    1.30
  -2   1  -1   23.30    1.10
   2   1  -1   23.40    0.80
  -2  -1  -1   22.80    1.10
   2   1  -1   22.20    0.80
  -2   1   1   23.70    1.10
   2  -1   1   25.60    1.40
   2   1  -1   25.20    1.30
   2  -1   1   23.20    1.10
   2  -1   1   25.00    1.20
  -2  -1  -1   24.10    0.90
  -2   2  -1    8.60    0.60
   2  -2  -1    8.90    1.20
   2   2   1    7.60    0.70
   2  -2  -1    8.90    1.20
   2  -2  -1    8.40    0.90
  -2  -2   1    8.90    1.00
  -2   2  -1    8.10    0.90
   2   2  -1    8.60    0.70
  -2  -2  -1    9.70    1.20
   2  -2   1    8.60    1.20
  -2  -2  -1    9.80    0.70
  -2  -2  -1    9.40    0.70
   2  -2   1   10.00    1.10
   2  -2   1    9.00    0.90
  -2   2   1    8.50    0.50
  -2   2   1    7.60    0.90
   2   3   1  302.97    9.50
  -2  -3   1  304.67    9.90
   2  -3  -1  309.67   10.40
  -2   3  -1  297.47    9.70
  -2  -3   1  306.57    9.40
  -2  -3   1  298.57   10.20
   2  -3  -1  298.97    9.70
  -2  -3   1  288.87   10.30
   2  -3  -1  306.77   10.50
  -2   3   1  303.67    9.80
  -2  -3  -1  301.77   10.30
  -2  -3  -1  312.57    9.50
   2  -3   1  294.07   10.20
  -2  -3  -1  310.17   10.40
   2  -3   1  302.97   10.40
  -2  -3  -1  308.17    9.90
   2  -3   1  293.57    9.70
   2   3  -1  298.67    9.50
   2  -4  -1   17.40    1.80
   2  -4  -1   11.50    2.10
  -2  -4   1   18.40    2.30
   2  -4  -1   12.00    2.30
  -2   4  -1   21.50    1.90
   2   4   1   12.80    1.50
  -2  -4   1    9.60    2.10
  -2  -4   1   15.40    1.20
   2  -4   1   16.80    2.40
   2  -4   1   14.20    1.50
  -2  -4  -1   14.30    2.00
  -2  -4  -1   14.00    1.30
   2  -4   1   16.00    2.20
   2   4  -1   15.30    1.40
  -2   4   1   20.90    1.90
  -2  -4  -1   16.40    1.20
  -2  -4  -1   17.30    2.40
   2  -5  -1    7.60    2.30
   2   5   1   10.00    1.70
   2  -5  -1    8.90    1.90
   2  -5  -1   15.50    2.90
  -2  -5   1    8.00    2.30
  -2   5  -1   11.90    1.90
  -2  -5   1    8.40    2.20
  -2  -5  -1    7.50    2.50
  -2   5   1    9.00    2.10
   2  -5   1   13.10    2.50
  -2  -5  -1    5.50    2.50
   2   5  -1    7.80    1.60
   2  -5   1    7.80    2.70
   2  -6  -1    3.10    3.00
  -2  -6   1    2.50    2.90
  -2   6  -1    5.50    2.10
  -2  -6   1    7.00    3.00
   2  -6  -1    5.30    2.70
   2   6   1    3.40    1.90
  -2  -6  -1    1.40    3.10
  -2  -6  -1    6.10    3.10
   2  -6   1    7.30    2.80
   2   6  -1    2.40    1.70
   2  -6   1    5.30    2.60
  -2   6   1    3.70    2.10
  -2  -7   1    9.80    3.50
   2  -7  -1    8.20    3.60
  -2   7  -1    8.10    2.60
   2   7   1    5.90    2.20
   2  -7  -1    6.20    3.80
  -2  -7   1   -0.60    3.60
   2   7  -1    5.90    2.20
  -2  -7  -1    7.30    3.50
   2  -7   1    4.40    3.60
  -2   7   1    7.00    2.90
  -2  -7  -1    9.90    4.00
  -2  -8   1    1.10    3.90
   2  -8  -1    1.20    4.30
  -2   8  -1    1.10    3.10
   2   8   1   -1.70    2.50
   2  -8   1    4.00    4.30
  -2   8   1   -0.20    3.20
  -2  -8  -1    6.60    4.40
   2   8  -1   -2.00    2.50
   3   0   1    0.00    0.30
   3   0   1    1.00    0.90
   3   0  -1    0.40    0.30
  -3   0  -1    0.40    0.40
   3   0   1    0.60    0.30
   3   0  -1    1.90    0.80
  -3   0  -1   -0.30    0.40
  -3   0   1   -0.20    0.30
   3  -1  -1   49.10    2.10
   3   1   1   43.80    1.60
   3   1   1   41.60    2.00
   3  -1  -1   49.40    1.80
  -3   1  -1   44.80    1.80
  -3   1  -1   44.60    1.70
   3  -1  -1   44.10    2.00
   3  -1   1   44.20    1.70
   3   1  -1   40.70    1.90
   3  -1   1   45.10    1.90
   3  -1   1   46.70    1.80
  -3  -1  -1   42.40    1.80
   3   1  -1   41.60    1.40
  -3  -1  -1   43.80    1.70
  -3   1   1   44.60    1.80
   3   1  -1   43.90    1.40
   3  -1   1   43.70    2.20
   3  -2  -1   13.10    1.40
  -3   2  -1   15.70    0.90
   3   2   1   14.70    1.00
   3  -2  -1   15.10    1.50
   3  -2  -1   13.20    1.20
  -3   2  -1   14.90    1.30
  -3  -2   1   13.90    1.20
  -3   2   1   15.10    1.30
  -3   2   1   14.30    0.80
   3  -2   1   15.90    1.50
   3  -2   1   15.30    1.20
   3   2  -1   14.80    0.80
  -3  -2  -1   16.30    1.10
   3   2  -1   14.30    0.80
   3  -2   1   16.60    1.40
  -3  -2  -1   17.90    1.50
  -3   3  -1    4.00    0.60
  -3  -3   1    3.00    0.90
  -3   3  -1    2.90    1.10
   3  -3  -1    4.20    1.20
   3  -3  -1    2.70    1.50
   3   3   1    2.10    0.80
  -3  -3   1    2.60    1.30
   3  -3  -1    0.80    1.40
  -3  -3  -1    3.40    0.60
   3   3  -1    4.10    0.70
   3  -3   1    3.30    1.20
   3  -3   1    2.40    1.00
  -3   3   1    2.90    1.20
   3  -3   1    3.40    1.30
  -3  -3  -1    1.60    0.80
  -3   3   1    3.70    0.40
  -3  -3  -1    3.40    1.50
   3  -4  -1    4.60    1.90
  -3  -4   1    2.90    1.90
   3  -4  -1    2.70    1.90
  -3   4  -1    1.20    1.50
   3  -4  -1    4.10    1.40
   3   4   1    1.20    1.10
  -3  -4   1    4.10    1.00
  -3  -4   1    4.30    1.90
   3  -4   1    2.10    1.60
   3  -4   1    3.90    1.30
  -3  -4  -1    3.10    1.80
  -3  -4  -1    3.50    1.00
   3  -4   1    3.40    2.00
  -3  -4  -1    1.20    1.80
  -3   4   1    1.60    1.40
   3   4  -1    4.00    1.00
   3  -5  -1   -1.00    1.70
  -3  -5   1    0.50    2.10
  -3   5  -1    0.60    1.70
   3  -5  -1    2.10    2.00
  -3  -5   1    2.40    2.40
   3   5   1    0.10    1.40
   3  -5  -1    2.90    2.30
  -3  -5  -1    3.20    2.50
  -3  -5  -1    5.70    2.60
   3  -5   1    2.70    1.60
   3   5  -1    3.40    1.30
   3  -5   1    3.20    2.60
  -3   5   1    2.60    2.10
   3  -5   1    3.70    2.20
   3  -6  -1   -0.90    3.00
  -3  -6   1    0.40    2.70
  -3  -6   1    3.30    3.00
   3  -6  -1    3.70    2.90
   3   6   1    0.20    1.70
  -3   6  -1   -0.70    2.10
   3  -6   1    2.70    3.00
  -3  -6  -1    1.50    3.00
   3   6  -1    2.90    1.70
  -3   6   1    0.30    2.20
  -3  -6  -1    3.10    2.80
   3  -6   1    1.20    2.60
   3   7   1    1.20    2.10
  -3  -7   1    5.60    3.70
  -3   7  -1   -1.60    2.80
   3  -7  -1   -1.40    3.60
  -3  -7   1    2.20    3.60
  -3  -7  -1    6.40    3.60
   3  -7   1   -0.10    3.70
   3   7  -1    1.00    2.10
  -3  -7  -1    3.50    2.80
  -3   7   1    1.00    2.60
   3   8   1    0.00    2.40
  -3  -8   1    1.50    4.10
   3  -8  -1    3.20    4.40
  -3   8  -1   -2.20    3.20
  -3  -8  -1   -0.90    4.20
  -3   8   1   -1.10    3.30
   3  -8   1   -1.20    4.30
  -4   0  -1    1.40    0.70
   4   0   1    1.10    0.50
   4   0   1    4.30    1.30
   4   0   1    1.50    0.40
  -4   0   1    2.10    0.50
   4   0  -1    4.00    1.20
   4   0  -1   -0.40    0.50
  -4   0  -1    1.00    0.50
  -4   1  -1  852.91   25.50
   4   1   1  827.82   25.30
   4   1   1  830.72   26.10
   4  -1  -1  844.72   25.50
   4  -1  -1  841.62   25.90
   4  -1  -1  840.32   26.40
  -4   1  -1  843.72   26.90
  -4   1   1  840.12   25.40
   4  -1   1  848.12   26.50
   4  -1   1  869.11   28.20
  -4  -1  -1  815.72   26.90
   4  -1   1  817.62   25.40
   4  -1   1  807.82   25.80
   4   1  -1  819.52   26.00
  -4   1   1  829.52   26.90
  -4  -1  -1  821.22   25.30
   4   1  -1  851.41   25.20
   4  -2  -1  891.31   27.50
  -4   2  -1  898.91   26.90
   4   2   1  872.61   27.80
  -4   2  -1  890.51   28.30
   4  -2  -1  861.11   27.90
   4  -2  -1  886.61   27.00
  -4  -2   1  876.41   28.40
   4   2   1  899.51   26.70
   4  -2   1  845.92   27.30
   4  -2   1  863.61   27.90
   4  -2   1  869.21   26.90
   4   2  -1  904.71   26.50
  -4  -2  -1  872.31   28.40
  -4   2   1  884.11   28.20
  -4  -2  -1  891.51   27.30
  -4   2   1  870.91   26.90
   4   2  -1  877.01   26.60
   4   2  -1  869.11   27.70
  -4  -3   1   33.80    2.30
   4   3   1   32.60    1.60
  -4   3  -1   36.40    2.20
   4  -3  -1   35.10    2.50
   4  -3  -1   37.80    2.20
  -4  -3   1   35.20    1.80
  -4   3  -1   31.00    1.50
   4  -3  -1   32.10    2.70
   4  -3   1   31.60    2.70
  -4   3   1   34.00    1.50
  -4  -3  -1   35.70    2.50
   4  -3   1   33.00    2.30
   4  -3   1   30.40    2.00
  -4   3   1   29.90    2.20
  -4  -3  -1   34.10    1.80
   4   3  -1   32.40    1.50
  -4  -4   1  108.69    5.00
  -4   4  -1  105.59    4.60
   4  -4  -1   97.59    5.20
  -4  -4   1  111.19    5.10
   4   4   1  100.79    3.80
   4  -4  -1   99.19    4.30
   4  -4  -1  105.79    5.10
  -4  -4   1  103.49    4.00
   4  -4   1  113.09    4.90
   4   4  -1  102.09    3.70
  -4  -4  -1  107.29    5.00
   4  -4   1  102.59    4.30
  -4  -4  -1  106.69    4.10
  -4   4   1  104.29    4.40
   4  -4   1   99.89    5.20
  -4  -5   1    0.70    2.10
  -4   5  -1    3.90    2.10
  -4  -5   1    2.40    2.40
   4  -5  -1    6.50    2.50
   4  -5  -1    2.60    2.50
   4   5   1    0.40    1.30
   4  -5  -1    5.80    1.90
   4   5  -1    1.90    1.20
  -4  -5  -1    2.50    2.60
   4  -5   1    3.70    1.90
  -4  -5  -1    2.20    2.00
   4  -5   1   -0.50    2.50
  -4   5   1    3.90    2.00
   4  -5   1    4.40    2.10
   4  -6  -1    6.80    3.10
   4  -6  -1    2.00    3.20
  -4   6  -1    3.20    2.60
   4   6   1    0.80    1.70
  -4  -6   1    2.50    3.00
  -4  -6   1    5.20    3.00
   4   6  -1    2.00    1.50
  -4  -6  -1    3.70    3.00
   4  -6   1    1.70    3.20
  -4  -6  -1    4.40    2.90
  -4   6   1    4.40    2.40
   4  -6   1    5.80    2.70
  -4  -7   1   10.60    4.00
   4  -7  -1    6.50    3.80
   4   7   1    3.30    2.10
  -4  -7   1    1.70    3.60
  -4   7  -1    5.80    3.20
   4   7  -1    5.00    2.00
   4  -7   1    5.50    4.00
  -4  -7  -1    0.80    3.60
  -4   7   1    2.70    2.80
  -4  -7  -1    4.80    3.90
   4  -8  -1   -4.50    4.20
  -4   8  -1   -4.20    3.30
  -4  -8   1   -3.00    4.00
  -4  -8  -1    9.30    4.70
  -4   8   1    0.00    3.10
   4  -8   1    4.70    4.60
   5   0   1    0.10    1.30
  -5   0  -1    0.30    0.70
  -5   0   1    0.40    0.60
   5   0   1    0.40    0.30
  -5   0  -1    0.70    0.60
   5   0  -1   -0.10    0.60
  -5   0   1    0.30    0.70
   5   0  -1   -0.40    1.10
   5   0   1   -0.70    0.50
  -5   1  -1    1.00    0.80
   5  -1  -1    2.20    0.90
   5  -1  -1    0.80    0.70
   5   1   1    1.10    0.50
   5  -1  -1    1.70    0.30
  -5   1  -1    1.60    0.70
   5   1   1    2.90    1.00
  -5  -1   1    1.50    0.80
   5  -1  -1    2.90    1.30
   5  -1   1    1.70    0.50
   5  -1   1    0.00    1.40
  -5  -1  -1    2.10    0.60
   5  -1   1    1.60    0.80
  -5   1   1    0.70    0.70
   5   1  -1    1.90    0.50
   5  -1   1    1.90    0.70
  -5   1   1    2.00    0.80
  -5  -1  -1    2.20    0.90
   5   2   1    9.00    1.60
   5   2   1   15.00    1.30
   5  -2  -1   13.50    1.70
   5  -2  -1   16.60    1.50
  -5   2  -1   12.80    1.20
  -5   2  -1   14.10    1.50
  -5  -2   1   16.80    1.40
   5  -2  -1   13.50    1.90
  -5   2   1   15.80    1.20
   5  -2   1   13.30    1.90
  -5  -2  -1   17.70    1.40
  -5   2   1   16.00    1.50
   5  -2   1   17.60    1.20
   5   2  -1   17.30    1.80
   5  -2   1   15.70    1.50
   5   2  -1   13.10    1.00
   5   2  -1   15.20    0.90
   5  -2   1   17.80    1.50
   5   3   1    2.50    1.60
  -5  -3   1    3.90    1.40
  -5  -3   1    4.30    1.20
   5  -3  -1    3.20    1.60
   5  -3  -1    5.40    1.40
   5  -3  -1    3.20    1.80
   5   3   1    4.20    0.80
  -5   3  -1    3.50    1.40
  -5   3  -1    4.50    0.90
   5   3  -1    5.40    1.70
  -5   3   1    4.10    1.50
   5  -3   1    6.70    1.40
   5  -3   1    3.00    1.30
  -5  -3  -1    5.40    1.20
  -5  -3  -1    4.40    1.50
   5   3  -1    1.90    0.80
   5  -3   1    3.40    1.80
   5   3  -1    4.70    0.70
  -5   3   1    5.40    0.80
   5  -4  -1   11.00    2.60
  -5  -4   1   15.00    1.70
   5   4   1   13.80    1.30
  -5   4  -1   16.20    2.30
   5  -4  -1   16.10    2.00
   5  -4  -1   14.00    2.30
  -5  -4   1   16.60    2.30
  -5  -4  -1   16.00    1.70
   5  -4   1   12.10    2.10
  -5   4   1   13.80    2.00
  -5  -4  -1   14.20    2.30
   5   4  -1   14.10    1.20
   5  -4   1   16.10    2.70
   5  -4   1   16.50    2.00
  -5   5  -1   -0.30    2.00
  -5  -5   1   -2.00    2.40
   5  -5  -1    0.00    2.60
  -5  -5   1    0.20    2.50
   5   5   1   -0.80    1.20
   5  -5  -1    2.70    2.10
   5  -5  -1    4.50    1.90
  -5  -5  -1    3.30    2.50
  -5   5   1    1.20    2.00
   5  -5   1    3.50    2.80
   5  -5   1    3.10    2.20
   5   5  -1    0.80    1.10
   5  -5   1    4.00    2.10
  -5  -5  -1   -3.70    2.40
   5  -6  -1    2.50    3.30
   5  -6  -1    8.80    3.00
  -5   6  -1    0.60    2.80
   5   6   1    4.10    1.60
  -5  -6   1    1.20    3.10
  -5  -6   1    3.80    2.90
  -5  -6  -1    0.30    2.90
   5   6  -1    6.40    1.60
   5  -6   1    3.80    3.40
   5  -6   1    8.80    2.90
  -5   6   1    5.60    2.80
  -5  -6  -1   -1.90    3.00
  -5  -7   1   -3.20    3.60
  -5  -7   1    3.30    3.70
   5  -7  -1    0.40    3.90
   5   7   1    1.40    2.00
  -5   7  -1    1.30    3.20
  -5  -7  -1   -2.30    3.30
   5  -7   1   -1.70    3.70
  -5  -7  -1   -1.40    3.60
  -5   7   1   -2.70    3.20
   5  -8  -1    3.40    4.60
  -5   8  -1    3.90    3.70
  -5  -8   1   -2.20    4.20
  -5  -8  -1    0.10    4.50
   5  -8   1   10.10    5.40
  -5   8   1    6.50    3.90
  -6   0   1    1.20    0.90
   6   0   1    0.20    0.60
  -6   0  -1    1.60    0.80
   6   0   1   -0.40    0.40
  -6   0  -1    0.20    0.90
   6   0  -1   -0.70    1.30
  -6   0   1    0.80    0.70
   6   0  -1    0.00    0.70
   6   0   1    0.40    1.50
  -6   1  -1   42.70    2.20
   6  -1  -1   41.20    2.10
   6  -1  -1   45.10    1.70
  -6  -1   1   46.80    2.20
  -6  -1   1   42.80    1.70
   6  -1  -1   45.40    2.40
   6  -1  -1   39.10    3.00
   6   1   1   43.00    1.80
  -6   1  -1   44.30    2.20
   6  -1   1   43.00    2.10
   6   1  -1   41.30    1.70
  -6  -1  -1   44.90    1.90
  -6   1   1   42.40    2.00
  -6   1   1   45.50    2.10
  -6  -1  -1   42.90    2.20
   6  -1   1   37.70    3.20
   6  -1   1   39.10    2.00
   6  -2  -1   33.90    2.40
  -6  -2   1   36.60    2.20
   6   2   1   36.40    1.80
   6  -2  -1   36.50    2.90
  -6   2  -1   35.10    1.90
  -6   2  -1   35.60    2.20
   6   2   1   35.40    2.60
   6  -2  -1   39.00    2.20
  -6   2   1   35.40    2.20
   6  -2   1   34.60    3.00
   6  -2   1   33.90    2.20
   6   2  -1   37.90    1.50
  -6   2   1   36.10    1.90
   6  -2   1   38.30    1.90
   6  -2   1   38.10    2.30
  -6  -2  -1   31.00    2.00
   6   2  -1   36.70    1.60
   6   2  -1   35.40    2.50
   6  -3  -1   73.29    4.30
   6   3   1   66.89    4.00
  -6  -3   1   83.89    3.50
  -6  -3   1   78.39    3.80
   6  -3  -1   75.69    3.90
   6  -3  -1   78.19    3.60
  -6   3  -1   72.69    3.10
   6   3   1   78.59    3.00
  -6   3  -1   80.09    3.70
   6  -3   1   79.89    3.80
   6   3  -1   75.19    2.70
  -6   3   1   86.09    3.70
  -6  -3  -1   74.09    3.80
   6  -3   1   78.99    4.40
   6   3  -1   78.09    4.30
  -6  -3  -1   74.09    3.30
   6   3  -1   77.59    2.80
   6  -3   1   78.79    3.60
  -6   3   1   75.79    3.00
  -6  -4   1   44.60    2.70
   6  -4  -1   45.00    3.10
   6  -4  -1   42.90    4.00
  -6  -4   1   49.60    3.50
   6   4   1   43.00    2.10
   6  -4  -1   47.00    3.50
   6   4   1   42.80    3.80
  -6   4  -1   47.20    3.30
   6  -4   1   45.00    4.10
  -6  -4  -1   46.70    3.60
  -6   4   1   45.90    3.20
   6   4  -1   45.40    3.80
   6  -4   1   46.00    3.50
  -6  -4  -1   46.90    2.90
   6  -4   1   48.90    3.10
   6   4  -1   44.00    1.90
   6   5   1    8.00    3.00
   6  -5  -1    6.80    2.40
   6  -5  -1    9.20    2.50
   6   5   1    7.00    1.30
   6  -5  -1    4.40    3.00
  -6   5  -1    4.30    2.40
  -6  -5   1    4.40    2.50
  -6  -5   1    4.40    2.20
   6  -5   1    3.10    2.30
   6   5  -1    7.90    1.20
  -6  -5  -1    4.20    2.60
  -6   5   1    3.50    2.30
  -6  -5  -1    3.00    2.70
   6  -5   1    0.80    2.10
   6  -5   1    7.10    3.20
   6   5  -1    7.50    2.90
  -6  -6   1    7.60    3.30
   6   6   1   12.80    3.90
  -6   6  -1   12.60    2.90
   6  -6  -1   16.60    3.60
  -6  -6   1   12.80    3.70
   6   6   1   11.70    1.70
   6  -6  -1   13.10    3.70
   6  -6   1   12.70    3.10
   6  -6   1    5.10    3.70
   6   6  -1    7.10    3.70
  -6   6   1    6.10    2.70
  -6  -6  -1    9.00    3.20
  -6  -6  -1    6.60    3.30
   6   7   1    4.10    4.50
  -6  -7   1   -0.70    3.70
  -6  -7   1    1.30    3.70
  -6   7  -1    7.60    3.30
   6  -7  -1    3.80    4.10
   6  -7   1    7.40    4.20
  -6  -7  -1   -3.90    3.60
  -6   7   1    6.70    3.60
   6   7  -1   -0.10    4.20
  -6  -7  -1   -5.80    3.30
   6  -8  -1    4.40    4.80
  -6   8  -1    3.40    3.50
  -6  -8   1   -4.90    4.00
   6   8   1    4.00    5.30
  -6   8   1    5.00    3.70
   6  -8   1    1.60    4.70
   6   8  -1   11.70    6.00
   6  -8   1   -8.30    3.00
  -6  -8  -1   -4.40    4.80
  -7   0   1   -1.40    1.00
  -7   0  -1    0.20    1.10
  -7   0  -1    0.50    0.80
   7   0  -1    0.90    0.70
   7   0  -1    2.40    1.60
   7   0   1    0.40    0.90
   7   0   1    2.40    1.80
  -7   1  -1    1.50    1.10
   7  -1  -1    1.30    1.90
   7  -1  -1    2.70    1.10
  -7  -1   1    1.40    0.70
  -7  -1   1    3.50    1.30
  -7   1  -1    3.10    1.00
   7   1   1    2.10    0.80
   7  -1   1    1.50    1.00
   7  -1   1    2.30    2.10
  -7  -1  -1   -2.30    1.20
   7  -1   1    2.10    0.50
  -7  -1  -1    0.10    0.80
   7   1  -1    0.80    0.70
  -7   1   1   -0.10    1.20
  -7   1   1    2.50    1.00
   7   2   1   10.40    1.90
  -7  -2   1   10.90    1.70
   7  -2  -1   11.30    1.10
   7   2   1   12.20    1.20
   7  -2  -1   10.50    2.20
   7  -2  -1   13.50    1.80
  -7   2  -1   10.80    1.60
   7  -2  -1   14.00    1.60
  -7   2  -1   13.40    1.40
   7   2  -1   14.00    1.90
  -7   2   1   10.60    1.40
   7  -2   1   12.00    1.80
   7  -2   1   11.90    1.10
   7  -2   1   11.20    1.60
  -7   2   1   13.90    1.70
   7  -2   1   10.90    2.40
  -7  -2  -1   11.40    1.60
   7   2  -1    8.60    0.70
   7   2  -1   12.30    1.00
   7   3   1   -1.60    1.70
  -7   3  -1    0.70    1.60
   7  -3  -1    1.40    1.70
   7   3   1   -0.40    1.00
  -7  -3   1   -1.90    1.30
  -7   3  -1    0.10    1.10
   7  -3  -1    2.20    1.50
   7  -3  -1   -1.40    2.00
  -7   3   1    1.00    1.60
   7  -3   1    1.00    0.90
   7   3  -1    0.10    1.70
   7  -3   1    0.20    2.20
  -7  -3  -1    3.00    1.60
  -7  -3  -1   -0.60    1.30
   7   3  -1   -0.40    0.70
   7  -3   1    2.40    1.40
  -7   3   1    1.70    1.10
   7   3  -1   -0.10    0.60
   7  -3   1   -0.10    1.50
  -7  -4   1    3.40    1.80
   7   4   1    0.60    2.30
  -7  -4   1   -0.20    1.90
  -7   4  -1    0.70    2.10
   7  -4  -1    2.00    1.90
   7   4   1   -0.20    0.90
   7  -4  -1    0.80    1.80
   7  -4  -1   -1.30    2.40
  -7   4   1   -1.80    2.00
   7  -4   1   -1.30    1.80
  -7  -4  -1    0.10    1.70
   7  -4   1    3.00    1.80
  -7  -4  -1    2.50    2.00
   7  -4   1    2.00    2.60
   7   4  -1   -0.70    2.10
   7   4  -1    0.70    0.70
   7  -5  -1    2.50    3.10
   7  -5  -1    6.00    2.70
   7  -5  -1   -0.30    2.20
  -7  -5   1    1.40    2.70
   7   5   1   -1.00    2.70
   7   5   1    0.00    1.20
  -7   5  -1    3.90    2.40
  -7  -5   1    2.20    2.40
   7   5  -1    0.40    0.90
   7  -5   1    3.00    2.20
   7  -5   1    3.80    3.10
   7  -5   1   -1.80    1.90
  -7  -5  -1    2.50    2.60
  -7   5   1    0.10    2.70
   7   5  -1    2.20    2.70
   7   6   1   -1.50    3.40
   7  -6  -1    3.40    3.10
  -7   6  -1   -2.00    2.80
  -7  -6   1   -3.30    3.20
  -7  -6   1   -3.80    3.20
   7  -6  -1   -1.10    4.00
  -7  -6  -1    0.80    3.00
   7  -6   1   -0.50    3.60
   7   6  -1    0.00    3.40
  -7   6   1   -2.00    2.80
  -7  -6  -1   -2.30    3.10
   7  -7  -1   -0.10    4.10
  -7   7  -1   -1.60    3.20
  -7  -7   1    7.90    4.20
  -7  -7   1   -0.30    3.70
   7   7   1    1.00    4.30
  -7   7   1   -9.60    3.40
   7   7  -1   -0.10    4.20
   7  -7   1   -1.60    4.10
   7  -7   1    0.30    2.70
  -7  -7  -1    1.70    3.90
  -7  -7  -1    0.40    4.00
   8   0  -1    2.40    1.80
  -8   0  -1    0.90    1.40
  -8   0   1   -0.60    1.30
  -8   0   1    0.50    0.90
  -8   0  -1    0.50    0.90
   8   0   1    1.40    2.00
   8   0   1   -0.10    0.90
   8   0  -1    0.50    1.00
  -8  -1   1  330.37   10.40
   8  -1  -1  306.57   12.20
  -8  -1   1  341.27   11.40
   8  -1  -1  323.57   10.70
   8   1   1  342.57   10.50
  -8   1  -1  320.37   10.70
  -8   1  -1  333.57   11.30
   8  -1   1  291.07   12.30
  -8  -1  -1  332.27   10.50
   8   1  -1  340.17   10.40
   8  -1   1  332.37   10.70
  -8  -1  -1  325.67   11.40
  -8   1   1  332.87   11.30
   8  -1   1  341.37   11.20
  -8   1   1  329.77   10.70
   8   2   1  106.09    4.80
   8  -2  -1   93.39    4.20
   8  -2  -1  106.19    3.90
  -8   2  -1   98.79    4.20
   8  -2  -1   96.09    4.60
  -8   2  -1  105.39    4.20
   8   2   1  102.79    3.80
  -8  -2   1  107.69    4.50
   8  -2  -1   86.99    5.30
   8  -2   1  102.29    4.10
  -8   2   1  112.09    4.30
   8  -2   1  103.09    4.30
   8  -2   1   98.59    5.60
   8  -2   1  107.89    4.50
  -8  -2  -1  104.09    4.40
   8   2  -1  100.59    3.60
  -8   2   1   98.39    4.20
  -8   3  -1   36.40    2.90
  -8   3  -1   26.70    2.30
   8  -3  -1   30.90    2.80
  -8  -3   1   30.90    2.70
   8   3   1   26.20    3.00
   8  -3  -1   31.90    2.70
   8   3   1   25.80    2.20
   8  -3  -1   25.30    3.40
   8  -3  -1   28.80    1.90
   8  -3   1   26.20    2.50
   8   3  -1   28.60    3.00
   8  -3   1   27.50    2.20
  -8   3   1   36.20    2.90
   8  -3   1   28.70    3.60
  -8   3   1   26.10    2.20
   8  -3   1   29.40    2.70
   8   3  -1   25.00    1.70
  -8  -3  -1   29.70    2.70
  -8  -4   1   11.20    2.20
  -8  -4   1   10.40    2.40
   8   4   1    9.70    2.80
   8   4   1    8.30    1.20
   8  -4  -1    9.80    2.30
  -8   4  -1   13.60    2.60
   8  -4  -1   10.80    3.10
   8  -4  -1    8.30    2.50
  -8  -4  -1   11.20    2.10
  -8   4   1    9.00    2.40
   8   4  -1   11.20    0.90
   8  -4   1    5.20    3.10
   8  -4   1    9.40    1.70
   8  -4   1    8.70    2.20
  -8  -4  -1    6.20    2.30
   8  -4   1    6.80    2.30
   8   4  -1   15.20    2.90
  -8   5  -1    1.40    2.60
   8   5   1    1.00    3.00
  -8  -5   1   -1.10    2.00
   8  -5  -1   -1.80    2.30
   8  -5  -1   -1.30    2.30
  -8  -5   1   -0.20    2.70
   8  -5  -1    2.70    3.20
   8  -5   1    2.60    2.40
   8   5  -1    4.20    3.00
   8  -5   1    0.10    1.80
  -8  -5  -1    0.00    2.10
  -8  -5  -1    2.30    2.50
   8  -5   1   -3.10    2.30
   8  -5   1    1.60    3.20
  -8   5   1   -3.20    2.50
   8  -6  -1   -3.00    2.90
  -8  -6   1   -2.00    3.20
   8   6   1   -4.30    3.60
   8  -6  -1    5.60    3.20
  -8  -6   1   -1.00    3.00
  -8   6  -1   -2.80    2.90
   8  -6  -1    1.70    3.60
  -8  -6  -1   -0.40    3.40
  -8  -6  -1    2.50    3.20
   8   6  -1   -1.80    3.50
  -8   6   1    7.60    3.60
   8  -6   1   -6.10    3.60
   8   7   1   12.00    5.30
  -8  -7   1    0.80    3.80
  -8   7  -1    9.60    3.90
   8  -7  -1    2.80    4.30
  -8  -7   1    7.20    4.20
  -8  -7  -1    5.50    4.30
  -8  -7  -1    8.70    4.10
   8  -7   1    7.90    4.50
   8   7  -1    1.60    4.80
  -8   7   1    3.40    3.90
   9   0   1    0.10    2.10
  -9   0  -1    1.20    1.00
  -9   0  -1    0.30    1.50
  -9   0   1   -1.30    1.40
   9   0  -1    0.20    1.10
   9   0  -1    1.40    2.00
   9   0   1    1.30    1.10
  -9   0   1    1.30    1.00
  -9  -1   1    1.50    0.90
   9   1   1    1.80    1.10
   9  -1  -1    0.60    1.20
   9  -1  -1    2.40    2.40
  -9   1  -1    1.80    1.50
  -9  -1   1    0.10    1.50
  -9  -1  -1    0.50    1.60
   9   1  -1    3.20    1.00
   9  -1   1    2.60    2.70
  -9   1   1    1.50    1.20
  -9  -1  -1    2.00    0.90
  -9   1   1    0.90    1.40
   9  -1   1    2.90    1.40
   9  -2  -1    7.70    1.70
  -9   2  -1    4.50    1.70
   9  -2  -1    6.20    2.70
   9  -2  -1   10.00    1.90
   9   2   1    7.20    1.30
  -9  -2   1    5.40    2.00
  -9   2  -1    8.80    1.60
   9  -2   1   14.00    3.10
   9  -2   1    6.20    1.60
  -9  -2  -1    5.90    1.90
   9   2  -1    8.50    1.10
  -9   2   1    8.40    1.80
   9  -2   1    7.20    1.10
  -9   2   1    7.50    1.70
   9  -3  -1    0.20    1.80
   9  -3  -1    3.70    1.90
  -9   3  -1    1.40    1.90
  -9   3  -1    0.90    1.50
   9  -3  -1    5.40    2.80
   9   3   1    5.10    2.40
  -9  -3   1    3.00    1.80
   9   3   1   -0.60    1.30
   9  -3   1    2.60    1.90
  -9   3   1    1.00    2.20
   9  -3   1    0.70    1.70
   9   3  -1   -1.00    1.10
   9  -3   1    2.60    2.90
   9  -3   1    2.80    1.20
  -9  -3  -1    0.50    1.80
  -9   3   1    0.10    1.50
   9   3  -1    3.50    2.50
   9   4   1    1.70    1.10
  -9   4  -1    3.30    2.40
   9  -4  -1   -0.80    2.30
  -9  -4   1    0.00    2.20
  -9  -4   1    4.40    2.30
   9  -4  -1    6.40    3.20
   9   4   1    6.00    2.80
   9  -4  -1    2.80    2.30
  -9  -4  -1    0.60    2.30
   9   4  -1    8.50    2.80
   9  -4   1    0.60    2.20
   9  -4   1    1.10    3.00
  -9  -4  -1    5.30    2.40
  -9   4   1    1.80    2.70
   9  -4   1    2.10    2.20
   9   5   1    1.90    3.50
   9  -5  -1    4.20    3.60
   9  -5  -1    0.10    2.60
  -9   5  -1   -1.10    2.70
  -9  -5   1    2.00    2.50
  -9  -5   1   -1.10    2.50
   9  -5  -1    1.30    2.60
   9  -5   1    0.90    2.60
   9  -5   1    2.60    2.40
  -9  -5  -1    1.80    2.80
   9   5  -1   -3.70    2.80
  -9  -5  -1    6.20    2.50
   9  -5   1    1.00    3.60
  -9   5   1    2.70    2.80
  -9  -6   1    5.70    3.70
   9   6   1    2.70    3.90
   9  -6  -1    7.20    4.10
  -9   6  -1   -1.70    3.10
   9  -6  -1    5.60    3.20
   9  -6  -1    1.70    2.80
  -9  -6   1    3.70    3.60
   9  -6   1    0.00    3.00
  -9  -6  -1    6.80    3.70
   9  -6   1    3.40    4.70
  -9   6   1   -0.60    3.20
   9   6  -1   -1.50    3.60
  -9  -6  -1    3.90    3.50
  -9  -7   1    1.30    4.30
  -9  -7   1   -1.00    3.80
   9   7   1    5.40    4.70
   9  -7  -1    3.70    4.60
  -9   7  -1   -1.70    4.00
  -9  -7  -1   -4.10    3.90
   9  -7   1   -0.90    4.50
   9   7  -1   -3.60    4.20
  -9   7   1    0.90    4.00
  -9  -7  -1    4.50    4.40
 -10   0  -1    1.50    1.80
 -10   0   1    0.50    1.10
 -10   0  -1   -0.40    1.20
  10   0   1    2.00    1.40
  10   0  -1    0.40    2.20
  10   0   1    5.00    2.60
 -10   0   1    1.90    1.70
  10   0  -1    1.60    1.30
 -10   1  -1   74.59    3.50
 -10   1  -1   71.59    3.70
  10  -1  -1   67.69    5.30
  10   1   1   75.19    3.30
 -10  -1   1   77.69    3.90
  10  -1  -1   74.09    3.50
 -10   1   1   72.09    3.40
 -10   1   1   74.29    3.70
  10   1  -1   70.19    3.20
  10  -1   1   72.59    3.50
 -10  -1  -1   77.39    3.90
  10  -1   1   63.09    5.70
 -10   2  -1   18.60    2.40
  10  -2  -1   17.60    3.60
  10   2   1   19.40    1.80
 -10   2  -1   19.50    2.30
 -10  -2   1   22.80    2.50
  10  -2  -1   18.10    2.20
  10  -2   1   20.80    3.80
  10  -2   1   21.90    2.30
 -10   2   1   21.40    2.40
  10   2  -1   16.10    1.60
 -10   2   1   16.10    2.20
 -10  -2  -1   17.40    2.40
 -10   3  -1    3.20    2.10
  10  -3  -1    5.40    2.20
 -10  -3   1    1.50    2.00
  10  -3  -1    8.70    2.30
  10  -3  -1   -1.60    2.90
  10   3   1    6.80    2.60
  10   3   1    4.80    1.60
 -10   3  -1    4.10    1.90
  10   3  -1    1.70    1.30
  10  -3   1    3.60    3.10
  10  -3   1    4.10    2.10
 -10  -3  -1    1.50    2.10
 -10   3   1    6.40    2.00
 -10   3   1    5.30    2.30
  10  -4  -1   14.80    2.80
  10  -4  -1   17.80    2.80
  10  -4  -1    7.10    3.60
 -10  -4   1   17.60    2.90
  10   4   1   18.70    1.60
  10   4   1   28.80    3.70
 -10  -4   1   16.20    2.90
 -10   4  -1   16.50    2.90
  10   4  -1   21.00    3.50
  10  -4   1   17.50    2.70
  10  -4   1   12.40    2.90
 -10  -4  -1    9.60    2.70
  10  -4   1   15.20    4.00
 -10   4   1   17.60    3.20
 -10  -4  -1   19.90    2.80
  10  -5  -1    1.80    2.50
  10  -5  -1    3.00    3.30
  10  -5  -1   -3.30    3.50
 -10  -5   1    0.30    2.70
 -10  -5   1    1.00    2.40
  10   5   1    5.10    3.40
 -10   5  -1    0.20    2.90
  10  -5   1    0.70    3.90
 -10  -5  -1    3.10    3.20
  10   5  -1    3.60    3.40
 -10  -5  -1    1.50    2.70
  10  -5   1    2.30    2.80
 -10   5   1    1.10    3.00
  10  -5   1    2.20    2.60
 -10  -6   1    4.30    3.70
  10  -6  -1   -0.30    3.30
 -10   6  -1    4.30    3.30
  10  -6  -1   -0.80    4.20
 -10  -6   1   -3.60    3.20
  10   6   1    3.00    3.90
  10  -6  -1    6.90    3.40
 -10  -6  -1    3.70    3.70
 -10   6   1    3.90    3.40
  10  -6   1    7.70    4.40
  10  -6   1    0.00    3.30
 -10  -6  -1    2.60    3.90
  10   6  -1    4.90    3.90
  10  -7  -1    1.80    4.80
 -10  -7   1    3.10    4.00
  10   7   1   -4.20    5.00
 -10  -7   1   -5.20    4.40
 -10   7  -1   -3.30    4.10
  10   7  -1    2.20    4.40
  10  -7   1    3.50    5.00
 -10  -7  -1    2.60    5.00
 -10   7   1    5.10    3.90
 -10  -7  -1    6.10    4.10
 -11   0  -1    2.10    2.00
 -11   0   1    2.30    2.00
 -11   0  -1    1.80    1.40
  11   0   1    2.40    2.90
  11   0  -1    1.30    1.50
  11   0   1    2.00    1.40
  11   0  -1   -1.00    2.40
  11   1   1    0.80    1.50
 -11  -1   1   -0.50    2.00
  11  -1  -1    1.80    1.60
  11  -1  -1   -0.60    3.30
 -11   1  -1    1.90    2.00
 -11   1  -1    0.90    1.70
 -11  -1  -1    2.90    2.10
  11  -1   1    0.00    1.60
 -11   1   1    1.00    1.90
  11   1  -1    1.80    1.40
  11  -1   1   -1.40    3.10
  11  -2  -1    1.90    1.90
  11   2   1    0.90    1.40
 -11  -2   1    1.50    2.10
 -11   2  -1    2.70    2.20
 -11   2  -1    0.70    2.00
  11  -2  -1    0.10    3.20
 -11  -2  -1    5.70    2.30
  11  -2   1    1.60    3.50
  11   2  -1    4.70    1.40
  11  -2   1    1.30    1.90
 -11   2   1    5.00    2.00
 -11   2   1    0.70    1.90
  11   3   1   -3.80    1.50
 -11  -3   1    2.90    2.30
 -11   3  -1    3.80    2.10
  11  -3  -1    2.40    2.30
  11  -3  -1    3.50    3.50
 -11   3  -1    3.30    2.40
 -11   3   1    0.80    2.00
 -11   3   1   -3.40    2.20
  11  -3   1   -2.50    2.10
 -11  -3  -1    1.30    2.60
  11   3  -1   -0.30    1.40
  11  -3   1   -5.00    3.10
  11  -4  -1   -0.60    2.60
 -11  -4   1    3.70    2.80
  11   4   1    3.30    3.00
 -11  -4   1    2.20    2.50
 -11   4  -1    1.50    2.70
  11  -4  -1    2.50    2.40
  11  -4  -1   -2.10    3.50
  11  -4   1   -8.00    3.30
  11  -4   1    1.60    2.30
  11   4  -1   -1.50    2.70
  11  -4   1    1.40    2.60
 -11   4   1   -0.30    3.00
 -11  -4  -1    0.30    2.40
 -11  -4  -1   -0.90    2.70
  11  -5  -1   -2.80    2.80
  11   5   1    1.80    3.40
  11  -5  -1   -1.80    3.50
 -11  -5   1   -2.50    3.10
 -11   5  -1    2.50    3.20
 -11  -5   1   -2.30    2.90
  11  -5  -1    0.20    3.90
 -11  -5  -1    0.10    2.90
  11  -5   1   -4.40    2.50
 -11   5   1    1.90    3.60
  11  -5   1    0.10    4.00
  11   5  -1   -0.90    3.20
  11  -5   1    1.10    3.10
 -11  -5  -1   -7.80    2.80
 -11  -6   1   -3.90    3.30
 -11   6  -1    2.30    3.70
  11  -6  -1   -1.50    3.90
  11   6   1    6.80    4.70
  11  -6  -1   -3.80    4.20
 -11  -6   1   -0.30    3.70
 -11   6   1   -1.70    3.50
  11  -6   1   -5.30    3.70
  11  -6   1   -3.60    4.40
 -11  -6  -1   -1.90    3.90
  11   6  -1   -0.70    3.80
 -11   7  -1   -6.30    4.30
 -11  -7   1   11.50    4.20
  11  -7  -1   -0.40    5.40
 -11  -7   1    2.50    4.50
  11   7   1   -1.00    4.70
  11  -7   1   -2.40    4.80
 -11  -7  -1    5.60    4.10
 -11  -7  -1   -3.80    4.40
 -11   7   1    2.00    4.20
  11   7  -1   -2.70    4.80
 -12   0  -1   -1.30    2.20
  12   0  -1   -0.10    1.50
 -12   0   1   -0.10    2.20
  12   0  -1    1.90    2.70
  12   0   1   -0.90    2.90
  12   0   1    3.50    1.60
  12  -1  -1   21.00    2.40
 -12   1  -1   21.00    2.50
 -12   1  -1   28.60    2.90
  12   1   1   24.90    2.30
  12  -1  -1   25.00    4.30
 -12  -1   1   24.00    3.00
 -12   1   1   18.90    2.70
 -12  -1  -1   22.60    2.90
 -12   1   1   24.50    2.30
  12   1  -1   22.50    2.20
  12  -1   1   24.30    2.70
  12  -1   1   27.40    4.60
 -12   2  -1    6.20    2.20
 -12   2  -1    2.30    2.50
  12   2   1    5.10    1.80
  12  -2  -1    5.70    3.50
 -12  -2   1    8.60    2.60
  12  -2  -1    5.70    2.20
  12  -2   1    5.30    4.20
 -12   2   1    4.80    2.40
  12  -2   1    3.70    2.30
 -12   2   1    7.80    2.30
 -12  -2  -1    2.10    2.50
  12   2  -1    7.90    1.70
  12  -3  -1    3.00    3.80
  12   3   1    6.00    2.00
 -12   3  -1    7.50    2.40
 -12   3  -1    5.50    2.60
 -12  -3   1    5.30    2.70
  12  -3  -1    5.80    2.90
  12   3  -1    2.00    1.70
 -12  -3  -1    3.90    2.60
 -12   3   1   10.20    2.30
 -12   3   1    8.90    3.00
  12  -3   1    3.60    2.50
  12  -3   1    1.40    3.80
 -12  -4   1   -0.40    2.90
 -12   4  -1    2.20    3.10
 -12  -4   1   -0.50    2.70
  12  -4  -1    0.30    3.00
  12  -4  -1   -3.20    2.40
  12  -4  -1   -0.20    4.00
  12  -4   1    1.20    2.90
 -12  -4  -1    1.70    3.10
 -12   4   1   -3.90    3.10
 -12  -4  -1   -1.20    2.60
  12  -4   1    3.80    4.10
  12  -5  -1   -2.00    4.30
  12   5   1   -5.00    3.30
 -12  -5   1   -1.80    3.10
  12  -5  -1    3.00    3.80
 -12  -5   1    0.20    3.10
  12  -5  -1   -2.20    2.70
 -12   5  -1    4.40    3.40
 -12   5   1   -3.80    3.10
 -12  -5  -1   -2.40    2.70
  12  -5   1   -3.10    2.80
  12   5  -1    2.90    3.50
  12  -5   1   -2.10    3.30
  12  -5   1    1.00    5.00
 -12  -5  -1    3.90    3.40
 -12   6  -1   -2.50    3.80
  12  -6  -1   -7.40    3.50
 -12  -6   1    6.10    3.70
  12   6   1    8.70    4.40
  12  -6  -1    4.20    5.40
 -12   6   1    0.50    3.80
  12  -6   1    0.30    3.80
 -12  -6  -1    2.80    3.80
  12   6  -1    4.20    4.50
  12  -6   1   -0.90    4.60
 -13   0   1   -0.20    2.50
  13   0  -1    0.50    1.90
 -13   0  -1   -0.20    2.50
  13   0   1    6.80    3.40
  13   0   1    0.50    1.90
  13   0  -1    5.30    3.30
 -13  -1   1    1.20    2.50
  13  -1  -1   -0.10    1.90
 -13   1  -1    1.50    2.50
  13  -1  -1   -0.80    3.00
  13   1   1    0.20    1.80
 -13  -1  -1    4.10    2.70
  13   1  -1    0.60    1.70
  13  -1   1   -1.10    1.90
 -13   1   1    4.90    2.50
  13  -1   1    0.10    4.00
  13  -2  -1    3.10    2.50
  13  -2  -1   -1.10    3.70
 -13   2  -1    1.20    2.70
 -13  -2   1    1.80    2.70
 -13   2  -1    4.50    2.30
  13   2   1    2.90    1.90
  13   2  -1    4.60    1.80
 -13  -2  -1    3.80    2.80
 -13   2   1    2.20    2.70
  13  -2   1    0.70    2.30
  13  -2   1   -2.00    4.30
  13   3   1    2.20    2.10
  13  -3  -1   -5.30    3.60
 -13  -3   1   -0.60    2.80
 -13   3  -1   -0.10    2.60
  13  -3  -1    2.30    2.70
 -13  -3  -1   -0.80    2.80
 -13   3   1    5.80    3.10
  13  -3   1   -2.00    3.90
  13  -3   1   -1.90    2.60
 -13   3   1   -1.30    2.60
 -13  -4   1   -1.80    3.20
  13  -4  -1   -2.10    3.00
  13  -4  -1   -1.70    4.10
 -13   4  -1   -4.30    3.00
 -13  -4   1   -2.80    2.70
 -13   4   1   -1.30    3.40
 -13  -4  -1    0.40    2.90
 -13  -4  -1    5.70    3.40
  13  -4   1   -0.40    3.00
  13  -4   1   -4.00    4.30
 -13   5  -1   -4.60    3.60
  13  -5  -1   -0.30    4.00
  13  -5  -1   10.70    5.60
 -13  -5   1   -1.60    3.20
 -13  -5   1    1.90    3.40
 -13   5   1   -1.10    3.60
 -13  -5  -1   -5.50    3.20
  13  -5   1   -4.10    4.50
  13  -5   1   -1.00    3.60
 -13  -5  -1    0.00    3.30
 -13   6  -1    4.00    4.10
  13  -6  -1    0.30    5.00
  13   6   1    5.00    5.00
  13  -6  -1   -3.10    3.90
 -13  -6   1   -0.10    3.60
  13  -6   1    0.10    5.00
  13   6  -1    2.30    4.30
  13  -6   1   -8.70    3.80
 -13  -6  -1    4.30    4.30
 -13   6   1   -2.20    4.00
  14   0  -1   -0.10    2.00
 -14   0  -1    4.60    2.80
 -14   0   1   -4.00    2.70
  14   0   1    2.00    3.40
  14   0   1    1.90    2.20
 -14  -1   1   33.30    4.10
  14  -1  -1   33.30    3.20
  14   1   1   36.90    3.00
  14  -1  -1   33.70    5.20
 -14   1  -1   34.50    3.70
 -14  -1  -1   32.80    3.80
  14   1  -1   36.30    3.00
  14  -1   1   36.00    3.40
 -14   1   1   33.40    3.70
  14  -1   1   39.90    5.40
 -14   2  -1    4.10    2.80
  14  -2  -1   -5.00    3.80
 -14  -2   1    1.80    3.00
  14   2   1    4.20    2.10
  14  -2  -1   -0.40    2.40
  14  -2   1    0.10    2.40
  14   2  -1    1.90    1.90
 -14  -2  -1    1.50    2.90
  14  -2   1    2.90    4.30
 -14   2   1    4.60    3.10
 -14  -3   1    0.10    3.50
  14  -3  -1   -1.80    3.10
 -14   3  -1    0.10    2.80
  14   3   1    2.30    2.30
  14  -3  -1   -2.70    4.20
 -14   3  -1    0.70    2.90
  14  -3   1  -10.30    4.00
 -14   3   1   -1.10    2.80
  14  -3   1    2.30    2.90
 -14  -3  -1    0.60    3.50
 -14   3   1    3.40    2.90
 -14  -4   1    3.50    3.30
 -14  -4   1    1.40    3.10
  14  -4  -1    2.10    5.40
  14  -4  -1    0.00    3.70
 -14   4   1    1.70    3.80
 -14  -4  -1    2.50    3.30
  14  -4   1   -3.50    4.70
  14  -4   1    1.80    3.50
 -14  -4  -1   -0.70    3.00
  14  -5  -1   -3.40    3.80
 -14  -5   1    2.40    3.40
  14  -5  -1   -1.30    4.80
 -14  -5   1    0.90    3.60
 -14  -5  -1   -0.30    3.60
 -14   5   1    4.80    4.00
 -14  -5  -1    8.70    3.90
  14  -5   1    1.10    3.90
  14  -5   1   10.10    5.90
  14  -6  -1   -5.40    4.20
  14  -6  -1    6.20    6.00
 -14  -6   1   -0.50    3.80
  14  -6   1   -3.90    4.50
 -14   6   1    5.60    4.90
 -14  -6  -1    0.30    4.40
  14  -6   1    0.10    5.60
 -15   0  -1    0.00    3.00
  15   0  -1    3.90    2.40
 -15   0   1   -5.60    2.90
  15   0   1   -1.90    2.20
  15  -1  -1   -1.40    4.10
 -15   1  -1   -0.90    3.40
 -15  -1   1    0.40    3.10
  15   1   1    2.40    2.20
  15  -1  -1   -1.50    2.30
  15   1  -1    1.20    2.20
 -15   1   1   -5.10    3.30
 -15  -1  -1   -2.30    3.00
  15  -1   1   -3.10    3.80
  15  -1   1    1.30    2.30
 -15  -2   1    3.20    3.30
 -15   2  -1    4.30    3.40
  15  -2  -1   -2.60    2.60
  15   2   1    2.00    2.30
  15  -2  -1   -3.20    4.50
  15  -2   1   -3.20    4.50
  15  -2   1    1.50    2.70
  15   2  -1    0.50    2.20
 -15   2   1    3.20    3.30
 -15  -2  -1    0.50    3.30
 -15   3  -1    1.70    3.20
  15  -3  -1   -0.40    4.40
 -15  -3   1   -0.60    3.80
  15  -3  -1   -1.20    3.00
 -15   3   1   -7.10    3.00
 -15  -3  -1   -1.80    3.40
  15  -3   1   -1.60    3.40
  15  -3   1    3.60    4.80
 -15  -4   1   -0.60    3.50
  15  -4  -1    1.60    5.10
 -15  -4   1   -0.50    3.40
 -15   4  -1   -1.40    3.90
  15  -4  -1   -3.40    3.60
  15  -4   1    2.20    5.30
  15  -4   1  -10.00    3.40
 -15  -4  -1    1.60    3.60
 -15  -4  -1   -3.20    3.10
  15  -5  -1    0.60    6.00
 -15  -5   1   -5.10    4.00
 -15  -5   1    3.40    4.10
 -15   5  -1   -1.50    3.80
  15  -5  -1    4.20    4.30
  15  -5   1    0.10    4.10
  15  -5   1   -0.80    5.30
 -15  -5  -1    0.80    3.90
 -15   5   1    1.90    4.40
 -15  -5  -1   -1.50    4.30
  16   0  -1    2.60    2.50
 -16   0   1    1.70    3.40
  16   0   1   -3.60    2.50
 -16   0  -1   -2.80    3.30
 -16  -1   1   -3.00    3.40
  16  -1  -1   -1.60    2.70
  16   1   1    0.00    2.40
  16  -1  -1   -7.20    4.10
 -16   1  -1    3.30    3.40
  16   1  -1    2.90    2.40
  16  -1   1    4.70    4.90
 -16   1   1   -3.90    3.60
  16  -1   1    6.80    3.10
 -16  -1  -1   -0.30    3.40
  16  -2  -1    4.30    4.60
  16  -2  -1   -0.20    2.90
  16   2   1    1.60    2.60
 -16  -2   1   -0.50    3.50
 -16   2  -1   -0.20    3.20
  16  -2   1   -2.90    4.40
 -16   2   1   -4.40    3.10
 -16  -2  -1   -3.80    3.60
  16  -2   1    2.40    2.90
  16   2  -1    4.20    2.40
 -16  -3   1   -5.60    3.50
  16  -3  -1    0.00    3.40
  16  -3  -1    0.30    5.50
 -16   3  -1    4.90    3.40
  16  -3   1    7.20    5.60
 -16  -3  -1   -0.40    4.10
 -16   3   1    1.80    3.00
  16  -3   1    1.50    3.50
  16  -4  -1    3.70    4.40
 -16  -4   1   -0.20    3.60
  16  -4  -1   -3.20    4.80
 -16  -4   1    0.60    4.20
 -16  -4  -1   -3.50    3.40
 -16  -4  -1    3.90    4.20
  16  -4   1    5.60    5.50
  16  -4   1   -1.60    3.80
 -16  -5   1    4.10    3.90
 -16  -5   1   -1.50    3.90
 -16   5  -1   -3.60    4.10
  16  -5  -1  -14.60    5.00
  16  -5  -1   -1.40    4.20
 -16  -5  -1    3.00    4.20
  16  -5   1   -4.00    4.30
 -16  -5  -1    0.70    3.90
  16  -5   1   -4.10    5.70
 -17   0   1   -3.10    4.10
  17   0   1    2.70    2.90
  17   0  -1   -0.10    2.70
 -17   0  -1    2.30    3.90
 -17   1  -1   -0.70    3.60
  17   1   1    2.60    2.70
  17  -1  -1    1.10    4.60
  17  -1  -1    2.30    3.10
 -17  -1   1   -0.90    3.70
  17  -1   1   -1.70    5.00
 -17  -1  -1   -2.60    3.70
 -17   1   1   -3.20    3.90
  17  -1   1   -0.40    2.80
  17   1  -1   -3.40    2.60
  17  -2  -1   -6.20    3.40
 -17  -2   1    1.20    4.40
 -17   2  -1    0.30    3.40
  17   2   1    3.40    2.80
  17  -2  -1    3.70    4.70
 -17  -2  -1    1.40    4.40
  17   2  -1    0.70    2.60
  17  -2   1   -3.00    3.10
 -17   2   1    7.30    3.60
  17  -2   1   -1.70    4.80
 -17  -3   1    4.60    4.20
  17  -3  -1   -2.50    4.10
  17  -3  -1    0.60    5.00
 -17  -3  -1    4.80    4.10
  17  -3   1   -3.30    5.40
  17  -3   1   -5.70    4.00
 -17  -4   1    2.50    3.90
 -17  -4   1    1.10    4.20
  17  -4  -1   -0.40    4.20
  17  -4  -1    0.40    6.20
 -17  -4  -1    1.50    4.40
  17  -4   1   -5.80    4.50
 -17  -4  -1    3.90    4.20
  17  -4   1    5.70    5.80
 -18   0   1    5.70    4.10
  18   0   1    2.70    3.10
  18   0  -1   -4.60    3.00
 -18   0  -1   -1.60    4.00
 -18  -1   1    0.20    4.20
  18   1   1    8.80    3.20
  18  -1  -1    8.50    3.60
 -18   1  -1    9.20    4.20
  18  -1   1    7.20    3.60
  18   1  -1    5.50    3.00
 -18   1   1    2.10    4.00
  18  -1   1    0.20    4.60
 -18  -1  -1   -2.00    4.10
 -18  -2   1    8.10    4.90
  18  -2  -1    1.30    3.80
  18  -2  -1    3.50    4.80
  18   2   1    2.30    3.10
 -18   2  -1    7.20    4.40
 -18   2   1    0.00    3.60
  18  -2   1   -3.80    3.90
  18  -2   1    4.70    5.80
 -18  -2  -1    1.50    4.70
  18  -3  -1    4.50    4.00
  18  -3  -1    2.90    5.40
 -18  -3   1    5.00    4.60
 -18  -3  -1    0.20    4.40
  18  -3   1   -2.10    6.10
  18  -3   1    1.50    4.10
 -19   0   1   -1.20    4.40
  19   0   1   -5.40    3.40
 -19   0  -1    4.80    4.30
  19   0  -1    4.40    3.40
  19  -1  -1   -1.30    3.60
 -19   1  -1    0.60    4.10
 -19  -1   1    2.00    4.60
  19   1   1    1.80    3.20
  19   1  -1   -0.90    3.00
 -19   1   1   -1.00    4.20
  19  -1   1   -8.60    3.50
 -19  -1  -1    3.30    4.60
 -19   2  -1   13.30    4.80
 -19  -2   1    2.50    5.20
  19  -2  -1   -1.80    5.40
  19  -2  -1   -2.60    4.20
 -19   2   1    4.50    4.50
  19  -2   1   -1.30    3.70
 -19  -2  -1    3.50    4.60
  19  -2   1   -1.80    5.20
   0   0  -2    0.00    0.10
   0   0   2    0.20    0.10
   0   0   2    0.20    0.10
   0   0  -2    0.20    0.10
   0   1  -2    0.30    0.30
   0  -1   2   -0.20    0.40
   0  -1  -2    0.30    0.50
   0  -1  -2    0.90    0.40
   0   1   2    0.30    0.40
   0   1  -2    0.20    0.30
   0  -1  -2    0.90    0.30
   0  -1   2    0.40    0.30
   0  -1   2    0.10    0.20
   0  -2  -2  383.96   12.30
   0  -2   2  371.26   12.30
   0   2  -2  372.96   11.70
   0   2   2  384.76   11.80
   0  -2   2  377.56   11.70
   0  -2  -2  389.96   12.40
   0  -2   2  383.26   12.10
   0  -2  -2  385.36   11.80
   0  -2  -2  388.86   12.30
   0  -3  -2   -0.40    0.70
   0  -3   2    0.80    0.70
   0   3  -2    0.20    0.80
   0  -3   2    0.40    1.20
   0  -3  -2   -0.30    1.40
   0  -3   2    1.60    1.10
   0  -3  -2    2.10    1.00
   0  -3  -2    0.80    0.40
   0   3   2   -0.90    0.80
   0   4   2    3.00    1.40
   0  -4   2    2.00    1.80
   0  -4  -2   -0.20    1.10
   0  -4  -2    2.80    1.80
   0  -4   2    1.90    1.60
   0   4  -2    1.30    1.20
   0  -4   2    1.90    1.00
   0  -4  -2    1.20    1.70
   0  -5   2   -0.40    1.70
   0   5   2   -1.40    1.40
   0  -5  -2    3.90    2.40
   0  -5   2   -1.00    2.10
   0  -5  -2    3.30    2.40
   0   5  -2   -1.70    1.40
   0  -6  -2   33.30    4.20
   0  -6  -2   36.00    4.20
   0  -6   2   33.70    4.00
   0   6  -2   38.80    3.10
   0   6   2   30.10    2.90
   0  -6   2   33.50    3.90
   0   7  -2    1.00    2.30
   0  -7   2   -3.00    3.20
   0  -7  -2   -2.80    3.50
   0  -7  -2   -2.30    3.40
   0   7   2   -1.80    2.30
   0  -8   2    4.30    4.20
   0   8   2    0.50    2.70
   0  -8  -2   -2.20    3.90
   0   8  -2    0.60    2.70
   1   0   2    0.30    0.20
   1   0   2   -0.20    0.10
  -1   0   2    0.00    0.10
  -1   0  -2    0.20    0.10
  -1   0  -2   -0.10    0.10
   1   0  -2    0.50    0.10
   1   0   2    0.20    0.20
   1   0  -2    0.40    0.10
   1   0  -2    0.20    0.10
  -1   1  -2  684.33   21.80
   1   1   2  689.13   23.00
   1  -1  -2  663.93   20.60
  -1   1  -2  671.73   20.50
  -1  -1   2  673.43   21.00
   1   1   2  679.83   20.60
   1  -1  -2  673.13   21.00
   1  -1  -2  700.33   21.00
  -1   1   2  668.23   20.60
  -1  -1  -2  661.63   20.50
  -1  -1  -2  689.83   21.70
   1  -1   2  685.03   20.50
   1   1  -2  672.53   20.40
   1  -1   2  698.83   20.70
   1  -1   2  683.73   21.10
  -1  -1  -2  658.53   20.90
  -1   2  -2    8.50    0.60
   1  -2  -2    8.20    0.90
   1   2   2    8.40    0.80
  -1  -2   2    8.90    1.00
  -1  -2   2   10.90    1.10
  -1  -2   2    8.00    0.60
   1  -2  -2    9.10    1.10
   1  -2  -2    6.50    1.20
  -1   2  -2    7.50    0.80
   1  -2   2    9.00    0.80
   1  -2   2    9.80    1.20
  -1  -2  -2    7.70    0.70
  -1  -2  -2    8.90    1.10
  -1   2   2    8.40    0.90
   1   2  -2    8.60    0.70
   1  -2   2    8.20    1.00
  -1  -2  -2    7.50    0.70
   1  -3  -2   65.29    3.40
   1   3   2   65.79    2.70
  -1  -3   2   68.49    3.20
  -1   3  -2   66.49    2.70
   1  -3  -2   66.29    2.80
  -1  -3   2   66.29    2.40
   1  -3  -2   64.09    3.30
  -1  -3   2   64.49    3.20
  -1   3   2   68.39    2.90
   1   3  -2   63.19    2.50
  -1  -3  -2   65.99    3.40
   1  -3   2   66.19    3.20
  -1  -3  -2   62.99    2.40
   1  -3   2   63.09    2.60
   1  -3   2   59.89    3.20
  -1  -3  -2   66.09    3.30
  -1  -3  -2   67.69    2.60
  -1   4  -2   21.70    1.80
  -1  -4   2   20.00    1.50
   1  -4  -2   16.80    1.70
  -1  -4   2   18.30    2.40
  -1  -4   2   20.80    1.10
   1  -4  -2   16.70    2.60
  -1  -4   2   17.00    2.20
   1  -4  -2   17.50    2.40
   1   4   2   17.00    1.70
   1  -4   2   19.80    2.30
  -1  -4  -2   18.70    2.40
  -1   4   2   17.40    1.80
  -1  -4  -2   18.00    2.60
  -1  -4  -2   19.10    1.60
  -1  -4  -2   20.60    1.10
   1  -4   2   17.40    2.40
   1   4  -2   18.90    1.60
   1  -4   2   19.00    1.60
  -1  -5   2    2.00    2.30
   1  -5  -2    0.80    2.10
   1  -5  -2    2.50    2.40
  -1   5  -2   -0.20    1.60
   1   5   2   -0.40    1.50
  -1  -5   2    1.60    2.20
  -1  -5  -2   -1.40    1.70
  -1   5   2   -1.30    1.70
  -1  -5  -2    0.70    2.20
   1  -5   2    1.60    2.00
   1  -5   2   -1.40    2.20
   1   5  -2    1.00    1.40
   1  -6  -2    3.00    2.70
  -1   6  -2    2.40    2.00
   1  -6  -2   -2.20    2.80
  -1  -6   2    4.40    3.00
  -1  -6   2    5.00    2.80
   1   6   2    3.50    2.00
   1  -6   2   -0.80    2.40
  -1  -6  -2   -0.20    2.90
   1  -6   2   -2.00    2.80
  -1   6   2    2.20    2.10
  -1  -6  -2    3.70    3.10
   1   6  -2    0.40    1.80
   1  -7  -2    2.50    3.70
   1  -7  -2    3.00    3.10
   1   7   2    3.70    2.30
  -1   7  -2   -2.50    2.40
  -1  -7   2   -0.90    3.40
  -1   7   2   -0.10    2.50
  -1  -7  -2    0.70    3.60
  -1  -7  -2    4.00    3.40
   1   7  -2    1.20    2.20
   1  -7   2    0.60    2.70
  -1  -8   2    3.70    4.10
   1   8   2    1.00    2.80
   1  -8  -2    5.10    4.50
  -1   8  -2   -2.60    2.80
  -1   8   2   -0.20    2.90
  -1  -8  -2   -4.90    4.00
   1  -8   2    4.10    4.20
   1   8  -2   -1.00    2.60
  -2   0   2  118.39    3.70
   2   0  -2  114.69    3.90
  -2   0  -2  119.99    4.00
   2   0   2  116.09    3.70
   2   0   2  102.49    4.20
  -2   0   2  124.39    4.10
   2   0  -2  118.19    3.70
  -2   0  -2  116.09    3.70
   2   0   2  118.79    4.20
   2   0  -2  116.09    3.90
   2  -1  -2   58.39    2.30
   2  -1  -2   57.99    2.10
   2   1   2   57.49    2.30
   2   1   2   57.39    2.10
  -2   1  -2   58.79    2.10
   2  -1  -2   61.59    2.40
   2   1   2   54.39    2.30
  -2   1  -2   58.09    2.10
   2  -1   2   54.09    2.10
   2  -1   2   62.09    2.40
   2   1  -2   58.39    2.20
   2  -1   2   57.09    2.20
  -2  -1  -2   59.49    2.00
  -2  -1  -2   56.79    2.10
  -2  -1  -2   56.99    2.20
   2  -1   2   59.09    2.10
  -2   1   2   59.19    2.10
   2  -2  -2    9.40    1.30
   2  -2  -2   10.50    1.20
  -2   2  -2   12.10    1.10
   2   2   2   10.20    0.90
  -2  -2   2   12.40    1.10
   2  -2  -2   12.20    1.10
  -2   2  -2   11.00    0.90
  -2   2   2   12.30    1.10
  -2  -2  -2   11.20    0.80
   2  -2   2   10.90    1.00
   2   2  -2   10.50    0.70
  -2  -2  -2    9.20    0.80
   2  -2   2   10.30    1.00
   2  -2   2   11.30    1.30
  -2  -2  -2   10.90    1.30
   2  -3  -2   76.19    3.70
   2  -3  -2   71.79    3.70
  -2  -3   2   78.79    2.70
  -2  -3   2   77.59    3.50
  -2  -3   2   74.09    3.60
   2   3   2   72.29    2.90
  -2   3  -2   78.99    3.20
   2  -3  -2   81.69    3.20
  -2  -3  -2   80.39    2.90
  -2  -3  -2   78.69    3.60
   2  -3   2   76.69    3.50
   2   3  -2   76.89    2.80
  -2  -3  -2   80.49    2.90
   2  -3   2   77.29    3.70
   2  -3   2   78.19    3.00
  -2  -3  -2   72.89    3.60
  -2   3   2   77.19    3.20
  -2  -4   2   -1.50    1.70
   2  -4  -2    0.00    1.70
  -2   4  -2   -0.80    1.20
   2   4   2   -0.10    1.10
   2  -4  -2    0.40    1.90
  -2  -4   2    0.70    0.70
   2  -4  -2   -0.80    1.10
  -2  -4   2    1.90    1.70
   2  -4   2    0.00    1.50
  -2  -4  -2    2.40    1.80
   2  -4   2    0.80    1.10
  -2  -4  -2    0.90    0.90
  -2  -4  -2   -1.10    1.80
   2  -4   2    1.10    1.40
  -2  -4  -2   -1.00    0.80
  -2   4   2   -0.30    1.30
   2   4  -2    0.50    1.00
  -2  -5   2  102.19    5.40
   2  -5  -2   89.89    5.60
   2  -5  -2  110.79    4.60
  -2   5  -2  107.99    4.60
   2  -5  -2   94.79    5.20
  -2  -5   2  100.79    5.50
   2   5   2  102.79    4.20
   2  -5   2   93.19    5.10
   2   5  -2  101.99    4.10
  -2  -5  -2  104.29    5.90
  -2   5   2  115.69    4.80
  -2  -5  -2   95.79    5.40
   2  -5   2  101.69    5.30
   2  -6  -2   -2.10    2.80
  -2   6  -2    1.40    2.20
  -2  -6   2    4.00    2.90
   2   6   2    1.00    1.90
   2  -6  -2    0.70    2.80
  -2  -6   2    4.70    2.90
  -2   6   2    1.10    2.10
   2   6  -2   -1.90    1.60
   2  -6   2    2.40    2.50
  -2  -6  -2    5.50    3.00
   2  -6   2    1.90    2.90
  -2  -6  -2    0.60    2.90
  -2   7  -2    7.10    2.80
   2  -7  -2    3.30    3.70
   2   7   2    2.80    2.40
  -2  -7   2    6.00    3.70
   2  -7  -2   10.10    3.80
   2   7  -2    7.20    2.20
  -2  -7  -2    8.80    4.00
  -2   7   2    6.40    2.80
  -2  -7  -2    5.10    3.50
   2  -7   2    4.10    3.70
   2  -8  -2    9.80    4.60
  -2  -8   2    3.80    4.20
   2   8   2    4.20    2.60
  -2   8  -2   -1.00    2.90
   2   8  -2   -1.00    2.40
  -2  -8  -2   -5.60    4.10
  -2   8   2    3.70    2.90
   2  -8   2    1.90    4.30
   3   0   2    2.70    0.40
  -3   0  -2    3.00    0.60
   3   0  -2    3.60    0.80
   3   0   2    1.80    1.00
   3   0   2    3.40    0.50
  -3   0  -2    2.50    0.50
  -3   0   2    2.60    0.30
   3   0  -2    2.50    0.40
  -3   0   2    1.80    0.40
   3  -1  -2 1075.99   33.10
   3  -1  -2 1062.49   32.30
  -3   1  -2 1065.49   32.20
   3  -1  -2 1057.59   32.80
  -3   1  -2 1077.79   34.10
   3   1   2 1050.19   33.00
   3   1   2 1065.39   32.20
   3  -1   2 1037.60   32.20
   3   1  -2 1109.69   31.90
   3  -1   2 1051.19   32.50
  -3   1   2 1053.19   32.30
   3  -1   2 1080.79   35.90
   3   1  -2 1058.09   32.90
  -3  -1  -2 1056.49   34.20
   3   1  -2 1063.49   31.90
  -3  -1  -2 1054.09   32.20
   3  -1   2 1084.59   33.30
   3   2   2    1.60    0.70
   3  -2  -2    1.20    1.00
  -3   2  -2    1.50    0.80
   3  -2  -2    1.00    1.00
   3  -2  -2    0.50    0.80
  -3   2  -2    1.60    0.60
  -3   2   2    0.90    0.80
   3  -2   2    2.10    0.80
   3  -2   2   -0.60    1.00
  -3  -2  -2    1.60    0.50
  -3  -2  -2    0.50    0.60
  -3  -2  -2    0.20    0.80
   3  -2   2    1.00    0.70
   3   2  -2    1.70    0.40
   3   2  -2    1.40    0.30
   3  -3  -2  117.19    4.40
   3  -3  -2  117.19    4.90
  -3   3  -2  115.09    4.30
  -3  -3   2  115.49    4.70
  -3  -3   2  123.49    4.70
   3  -3  -2  111.69    4.90
   3   3   2  113.79    4.00
  -3   3  -2  112.79    4.10
  -3   3   2  120.29    4.50
   3  -3   2  116.09    5.00
   3  -3   2  122.39    4.60
  -3  -3  -2  118.29    4.20
  -3   3   2  112.09    3.80
   3  -3   2  110.09    4.30
   3   3  -2  111.69    3.80
  -3  -3  -2  117.89    4.90
  -3  -3  -2  120.09    3.90
  -3  -4   2   21.20    2.40
   3  -4  -2   19.20    1.90
  -3  -4   2   19.90    2.50
  -3   4  -2   16.30    1.90
   3  -4  -2   21.50    2.50
   3   4   2   19.70    1.60
   3  -4  -2   17.00    2.50
  -3  -4   2   20.50    1.50
  -3  -4  -2   22.20    1.60
   3  -4   2   21.60    2.30
  -3  -4  -2   17.40    2.40
   3  -4   2   19.80    2.40
   3   4  -2   18.80    1.50
  -3   4   2   20.90    2.10
  -3  -4  -2   19.50    2.50
   3  -4   2   24.70    2.00
   3   5   2    0.40    1.40
   3  -5  -2    7.00    2.60
   3  -5  -2    2.90    2.20
  -3  -5   2    3.00    2.30
   3  -5  -2   -0.30    1.60
  -3  -5   2    4.70    2.40
  -3   5  -2    5.50    2.10
  -3   5   2    2.40    1.80
   3   5  -2    2.30    1.30
   3  -5   2    1.60    1.50
  -3  -5  -2    4.80    2.50
   3  -5   2    4.80    2.00
  -3  -5  -2    1.50    2.30
   3  -5   2    4.10    2.60
  -3  -6   2    1.30    2.60
  -3   6  -2    1.00    2.20
  -3  -6   2   -0.20    2.80
   3  -6  -2    0.70    2.60
   3   6   2    1.20    1.80
   3  -6  -2    2.70    3.00
  -3  -6  -2   -1.60    2.90
   3   6  -2    1.80    1.60
  -3   6   2    4.10    2.20
   3  -6   2    3.10    2.50
   3  -6   2    5.50    2.60
  -3  -6  -2    2.20    3.20
  -3  -7   2    2.10    3.60
  -3   7  -2   -0.50    2.50
   3  -7  -2    2.30    3.60
   3  -7  -2    6.10    3.80
   3   7   2   -3.40    2.10
   3   7  -2   -2.40    1.90
  -3   7   2   -4.00    2.80
  -3  -7  -2    0.10    3.50
   3  -7   2    1.70    3.70
  -3  -7  -2   -3.80    3.30
  -3  -8   2   -0.10    4.00
   3  -8  -2    1.80    4.40
  -3   8  -2   -4.20    3.00
   3   8   2    0.50    2.40
  -3   8   2    4.00    3.50
   3  -8   2    5.20    4.30
  -3  -8  -2   -5.20    4.00
  -4   0  -2  417.66   13.50
  -4   0   2  416.36   12.60
   4   0  -2  403.76   13.40
   4   0  -2  420.56   12.60
   4   0   2  375.86   13.70
   4   0   2  418.16   14.00
  -4   0   2  429.06   13.90
  -4   0  -2  411.56   12.70
   4   0   2  404.16   12.70
   4   1   2   22.70    1.10
   4  -1  -2   23.30    1.80
  -4   1  -2   21.00    1.30
   4  -1  -2   21.40    1.30
   4  -1  -2   21.80    1.60
  -4   1  -2   21.70    1.30
   4   1   2   24.90    1.60
   4  -1   2   21.50    1.20
  -4  -1  -2   23.20    1.30
   4   1  -2   20.80    0.90
   4  -1   2   20.10    1.20
  -4   1   2   20.10    1.30
   4   1  -2   19.80    1.40
  -4  -1  -2   22.30    1.20
   4  -1   2   21.30    1.90
   4  -1   2   21.90    1.30
   4  -2  -2  119.19    4.70
  -4   2  -2  110.39    4.10
   4   2   2  119.59    4.00
   4  -2  -2  113.19    4.60
   4  -2  -2  109.89    4.20
  -4   2  -2  115.99    4.20
   4   2   2  118.39    4.70
  -4  -2  -2  119.79    4.50
   4   2  -2  115.29    3.60
  -4  -2  -2  116.49    3.80
   4  -2   2  112.59    4.10
   4   2  -2  113.79    4.60
   4  -2   2  123.59    4.30
  -4  -2  -2  109.99    4.20
  -4   2   2  112.89    4.00
   4  -2   2  116.59    4.80
   4   2  -2  113.39    3.60
  -4   2   2  116.79    4.20
  -4  -3   2   54.89    2.40
   4   3   2   50.49    2.20
   4  -3  -2   52.89    3.20
  -4   3  -2   51.89    2.20
   4  -3  -2   56.89    3.30
  -4  -3   2   47.90    2.70
   4  -3  -2   52.79    2.80
  -4   3  -2   53.09    2.70
   4   3  -2   51.99    2.00
  -4  -3  -2   51.29    3.00
   4  -3   2   48.70    2.70
  -4  -3  -2   55.49    2.40
   4  -3   2   51.19    3.30
  -4   3   2   49.30    2.00
  -4  -3  -2   52.49    2.10
  -4   3   2   46.30    2.70
   4   3  -2   52.29    1.90
   4  -3   2   54.59    2.80
  -4  -4   2    4.70    1.20
   4   4   2    3.10    1.10
  -4  -4   2    9.20    2.10
   4  -4  -2    2.50    2.10
   4  -4  -2    5.90    2.10
  -4   4  -2    4.10    1.60
  -4  -4   2    2.50    1.80
   4  -4  -2    4.40    1.50
  -4   4   2    2.60    1.60
   4  -4   2    6.70    2.30
  -4  -4  -2    3.00    1.90
   4   4  -2    5.60    0.90
  -4  -4  -2    2.40    1.20
   4  -4   2    6.70    1.50
   4  -4   2    4.50    1.70
   4  -5  -2   30.10    2.80
  -4  -5   2   23.40    3.20
  -4  -5   2   30.10    3.20
   4  -5  -2   32.20    3.70
   4  -5  -2   30.80    3.50
  -4   5  -2   31.30    2.70
   4   5   2   26.60    2.30
   4   5  -2   29.00    2.00
  -4  -5  -2   34.60    3.70
   4  -5   2   32.20    2.60
   4  -5   2   28.00    2.90
  -4   5   2   23.10    2.60
  -4  -5  -2   24.20    3.40
   4  -5   2   24.90    3.50
   4  -6  -2   16.00    3.70
   4  -6  -2   13.90    3.40
  -4   6  -2   12.00    2.90
  -4  -6   2   15.60    3.50
  -4  -6   2   15.50    3.40
   4   6   2   14.60    2.00
  -4   6   2   13.10    2.90
   4  -6   2   16.70    2.90
  -4  -6  -2   13.50    3.70
  -4  -6  -2   15.60    3.60
   4   6  -2   16.80    1.90
   4  -6   2   15.90    3.70
   4  -7  -2    1.00    3.80
  -4  -7   2   -1.80    3.30
   4   7   2    0.80    2.00
  -4   7  -2   -2.50    2.90
   4  -7  -2    3.00    3.50
  -4  -7  -2  -10.40    3.20
   4   7  -2    3.70    2.00
  -4   7   2    0.40    3.10
   4  -7   2    2.80    3.90
  -4  -7  -2   -2.50    3.80
  -4   8  -2    4.80    3.40
  -4  -8   2    3.20    4.30
   4  -8  -2    3.40    4.40
   4  -8   2    8.30    4.70
  -4  -8  -2   -1.30    4.30
  -4   8   2    0.80    3.60
   5   0   2   36.00    1.50
  -5   0   2   35.80    1.50
   5   0   2   35.70    1.60
   5   0  -2   31.90    2.40
  -5   0  -2   33.50    1.70
  -5   0  -2   36.10    1.60
  -5   0   2   36.50    1.30
   5   0   2   29.60    2.60
   5   0  -2   36.70    1.60
   5  -1  -2   92.99    3.60
   5  -1  -2   97.29    3.90
   5  -1  -2   92.99    4.20
  -5   1  -2   95.69    3.70
  -5   1  -2  100.69    3.60
   5   1   2  102.69    3.40
   5   1   2   93.39    4.00
  -5  -1  -2  100.99    3.80
  -5  -1  -2   96.89    3.50
   5   1  -2  102.59    3.30
   5  -1   2   97.79    3.60
   5  -1   2  110.69    3.90
  -5   1   2  105.99    3.60
   5  -1   2  111.69    4.70
   5   2   2   14.90    1.30
  -5   2  -2   12.50    1.40
   5  -2  -2   15.00    1.40
   5  -2  -2   14.30    1.90
   5  -2  -2   16.70    1.70
  -5   2  -2   14.80    1.30
   5   2   2   20.30    2.00
   5  -2   2   17.20    1.30
  -5  -2  -2   16.70    1.40
  -5   2   2   20.40    1.60
   5   2  -2   15.60    0.70
  -5   2   2   16.30    1.20
   5   2  -2   15.20    1.70
   5   2  -2   14.30    0.90
   5  -2   2   15.30    1.50
   5  -2   2   15.30    1.40
   5  -2   2   18.10    2.00
   5  -3  -2   10.00    1.80
   5  -3  -2    9.30    1.50
  -5   3  -2    8.90    1.60
   5  -3  -2    8.80    2.00
   5   3   2    8.60    1.10
   5   3   2    6.60    1.90
  -5  -3   2    7.30    1.30
  -5  -3   2    8.00    1.60
  -5   3  -2    9.30    1.10
  -5  -3  -2   10.20    1.40
   5  -3   2    8.60    1.40
   5   3  -2    9.00    1.80
  -5  -3  -2    9.20    1.70
   5  -3   2    9.60    1.50
  -5   3   2    8.50    0.90
  -5   3   2    9.40    1.60
   5  -3   2   11.00    2.20
   5   3  -2    8.70    0.70
   5   3  -2   10.50    0.90
  -5  -4   2   13.20    2.30
   5  -4  -2   10.50    1.90
   5   4   2   14.80    1.40
  -5  -4   2   14.00    2.30
   5  -4  -2   14.30    2.70
   5  -4  -2   17.70    2.50
  -5  -4   2   15.40    1.70
  -5   4  -2   12.20    2.10
  -5  -4  -2   13.00    1.70
   5   4  -2   13.20    1.00
  -5   4   2   11.60    2.00
   5  -4   2   13.20    2.70
  -5  -4  -2   11.10    2.30
   5  -4   2   14.00    1.90
   5  -4   2   15.50    2.20
   5  -5  -2   -1.90    2.40
  -5  -5   2   -0.60    2.40
  -5   5  -2   -1.80    2.00
   5   5   2    3.10    1.30
   5  -5  -2   -0.10    1.90
  -5  -5   2   -1.00    2.30
   5  -5  -2    6.60    2.40
  -5  -5  -2   -0.10    2.50
  -5   5   2   -0.50    2.00
   5  -5   2    0.40    2.10
  -5  -5  -2    2.80    2.70
   5   5  -2    0.20    1.00
   5  -5   2   -0.60    1.80
   5  -5   2    1.50    2.70
   5  -6  -2    0.90    3.20
   5  -6  -2    1.90    2.60
  -5  -6   2    1.00    3.00
  -5  -6   2   -3.10    3.00
   5   6   2    0.20    1.60
  -5   6  -2   -1.80    2.70
   5   6  -2    1.30    1.40
  -5  -6  -2   -1.40    3.00
   5  -6   2    0.50    3.30
  -5   6   2   -1.90    2.40
  -5  -6  -2   -1.20    2.70
  -5  -7   2    5.00    3.70
   5   7   2    3.40    2.00
   5  -7  -2    2.50    4.00
  -5   7  -2    8.50    3.00
  -5  -7   2    4.80    3.70
   5  -7   2    5.40    4.00
  -5  -7  -2    6.10    4.20
  -5   7   2    0.80    3.20
  -5  -7  -2   -2.60    3.60
   5   8   2   -0.80    5.00
   5  -8  -2    2.00    5.10
  -5   8  -2    1.80    3.20
  -5  -8   2    5.60    4.50
  -5  -8  -2   -3.60    4.40
   5  -8   2   -1.00    4.50
   5  -8   2   -1.50    3.70
  -5   8   2    8.40    4.00
   6   0   2  353.86   11.50
  -6   0  -2  334.57   10.60
  -6   0   2  347.77   11.30
   6   0  -2  317.47   11.40
   6   0   2  300.77   11.80
  -6   0   2  336.07   10.50
  -6   0  -2  339.97   11.30
   6   0  -2  337.67   10.50
   6   0   2  330.47   10.50
  -6   1  -2    1.20    0.90
   6  -1  -2    0.70    1.10
   6  -1  -2    2.90    1.50
   6  -1  -2    0.60    0.80
   6   1   2    2.10    0.70
  -6   1  -2    2.30    1.00
   6  -1   2    3.00    1.80
  -6  -1  -2    0.00    0.70
   6  -1   2    2.40    0.90
   6   1  -2    2.40    0.60
  -6  -1  -2    1.30    1.00
   6  -1   2    1.90    0.80
  -6   1   2    3.10    0.90
  -6   1   2    0.50    0.80
   6   2   2   37.60    2.00
  -6  -2   2   36.50    2.10
   6  -2  -2   39.80    2.50
   6  -2  -2   36.60    2.90
   6   2   2   35.10    2.60
  -6   2  -2   35.90    2.20
  -6   2  -2   32.70    1.90
   6  -2  -2   33.10    2.30
   6   2  -2   40.50    2.70
   6  -2   2   37.00    2.00
   6   2  -2   35.80    1.30
  -6  -2  -2   32.70    2.10
   6   2  -2   35.00    1.50
   6  -2   2   34.20    2.10
   6  -2   2   40.40    3.10
  -6   2   2   35.40    2.20
  -6   2   2   34.50    1.90
   6  -2   2   35.70    2.30
   6  -3  -2    1.40    1.50
   6  -3  -2   -1.40    1.80
  -6  -3   2    1.30    1.30
  -6  -3   2   -0.10    1.30
   6   3   2    0.30    1.70
   6  -3  -2    2.60    1.40
  -6   3  -2    0.60    1.50
   6   3   2   -0.30    0.90
  -6   3  -2   -0.90    1.00
   6  -3   2    0.70    1.90
  -6   3   2   -0.50    1.50
   6   3  -2    0.00    1.50
  -6  -3  -2   -0.90    1.20
   6   3  -2   -0.50    0.50
   6  -3   2    1.50    1.00
   6  -3   2    0.20    1.30
  -6  -3  -2   -0.40    1.40
   6  -3   2    4.20    1.40
  -6   3   2   -2.40    0.80
   6   3  -2    0.60    0.50
   6   4   2   -2.30    2.10
   6  -4  -2    0.90    1.90
   6  -4  -2   -1.50    2.00
  -6   4  -2    0.90    2.00
   6   4   2    1.40    1.00
   6  -4  -2   -1.20    2.20
  -6  -4   2    1.10    2.00
  -6  -4   2   -0.30    1.50
   6  -4   2    0.00    1.60
   6  -4   2    0.10    1.60
  -6  -4  -2   -1.60    1.50
   6  -4   2    3.60    2.50
  -6  -4  -2    2.20    2.00
   6   4  -2    1.40    0.70
   6   4  -2   -1.50    2.00
  -6   4   2    2.20    1.90
   6  -5  -2   23.80    3.40
  -6  -5   2   25.40    3.20
   6  -5  -2   27.00    3.00
  -6   5  -2   27.30    3.00
   6   5   2   26.60    3.90
   6  -5  -2   27.90    3.90
  -6  -5   2   20.50    3.20
   6   5   2   29.60    2.10
  -6   5   2   21.10    2.80
   6  -5   2   23.00    2.80
  -6  -5  -2   19.30    3.30
   6  -5   2   26.40    2.80
   6   5  -2   21.40    3.50
   6   5  -2   25.00    1.70
  -6  -5  -2   26.10    3.40
   6  -5   2   26.50    3.90
  -6  -6   2    2.80    2.90
   6   6   2    1.60    3.60
  -6  -6   2    4.30    3.20
   6   6   2    6.00    1.70
  -6   6  -2    0.90    2.60
   6  -6  -2    6.10    3.60
   6  -6  -2    1.80    3.20
   6  -6   2    5.90    3.70
  -6  -6  -2    2.00    3.40
  -6  -6  -2   10.60    2.90
  -6   6   2    2.50    3.00
   6   6  -2    1.20    3.40
  -6   7  -2    1.30    3.40
  -6  -7   2    0.40    3.30
   6   7   2    0.70    4.20
   6  -7  -2    2.60    4.00
  -6  -7   2    1.40    3.60
   6   7  -2    5.20    4.30
   6  -7   2   11.70    4.40
  -6  -7  -2    1.80    3.80
  -6   7   2   -7.70    3.30
  -6  -7  -2    4.90    4.20
   6  -7   2   -2.90    2.70
  -6   8  -2    0.10    3.90
   6   8   2   10.40    5.50
   6  -8  -2    9.00    4.90
  -6  -8   2    0.80    4.20
   6  -8   2    0.30    4.70
  -6  -8  -2    0.10    5.00
   6  -8   2   -4.70    3.00
  -6  -8  -2    2.30    4.50
  -6   8   2   -0.60    3.60
   6   8  -2    5.50    5.70
  -7   0  -2   81.99    3.10
   7   0   2   73.89    4.50
   7   0  -2   79.59    4.10
  -7   0   2   79.09    3.00
   7   0   2   85.59    3.10
  -7   0   2   82.79    2.80
  -7   0  -2   75.09    3.40
   7   0  -2   82.49    3.10
   7   0   2   83.09    3.20
  -7   0   2   79.39    3.40
  -7  -1   2  331.67   10.30
  -7  -1   2  336.87   11.30
   7  -1  -2  339.47   10.70
   7  -1  -2  335.77   11.20
  -7   1  -2  339.87   10.70
   7  -1  -2  311.77   11.90
  -7   1  -2  329.67   11.20
   7   1   2  323.87   10.50
   7  -1   2  331.37   11.60
  -7   1   2  322.47   11.20
   7  -1   2  327.47   10.70
  -7  -1  -2  334.27   11.30
   7  -1   2  325.87   12.20
   7   1  -2  329.67   10.30
  -7  -1  -2  334.87   10.50
  -7   1   2  340.17   10.70
   7   2   2    2.80    1.00
  -7   2  -2    0.50    1.20
  -7   2  -2    0.90    1.30
  -7  -2   2    2.10    1.30
   7  -2  -2    1.50    1.30
   7  -2  -2    5.30    2.00
   7   2   2    5.40    1.70
   7  -2  -2    2.00    1.40
   7  -2   2    3.00    1.20
   7  -2   2    4.20    1.30
   7  -2   2    6.00    2.20
  -7   2   2    3.00    1.10
   7   2  -2    2.70    0.60
   7  -2   2    3.00    0.90
   7   2  -2    3.10    0.70
  -7  -2  -2    3.10    1.40
   7   2  -2    2.70    1.50
  -7   2   2    2.70    1.30
  -7   3  -2   46.20    2.50
   7   3   2   44.40    2.50
   7  -3  -2   45.80    3.50
  -7   3  -2   44.50    3.00
   7   3   2   48.20    3.50
  -7  -3   2   44.70    2.80
   7  -3  -2   55.49    3.90
   7  -3  -2   43.50    2.90
   7  -3   2   43.70    2.90
   7   3  -2   45.30    1.70
   7  -3   2   49.60    2.60
   7   3  -2   44.00    3.30
  -7  -3  -2   51.59    2.90
  -7  -3  -2   48.40    3.20
   7   3  -2   46.60    1.70
  -7   3   2   48.00    2.40
   7  -3   2   42.40    3.90
  -7   3   2   54.09    3.10
   7  -3   2   48.40    2.80
   7  -4  -2   19.80    2.40
   7  -4  -2   12.20    3.30
   7   4   2   17.10    1.50
  -7   4  -2   14.40    2.50
   7  -4  -2   15.90    2.80
   7   4   2   16.90    2.90
  -7  -4   2   17.10    2.20
  -7  -4   2   16.70    2.70
  -7  -4  -2   14.90    2.20
   7  -4   2   14.40    2.40
   7  -4   2   15.00    1.90
   7   4  -2   16.30    1.00
   7  -4   2   16.00    3.20
  -7  -4  -2   15.30    2.60
   7   4  -2   17.30    3.10
  -7   4   2   15.80    2.40
   7  -4   2   14.80    2.20
   7  -5  -2   -1.90    2.40
   7   5   2    1.80    1.20
   7  -5  -2    0.30    2.60
  -7  -5   2   -4.40    2.40
  -7  -5   2    0.50    1.90
  -7  -5   2    1.30    2.40
   7  -5  -2   -0.80    3.00
   7   5   2    2.90    2.90
  -7   5  -2   -4.30    2.50
   7  -5   2    2.90    1.90
   7   5  -2   -4.80    2.40
   7  -5   2   -3.20    2.10
   7  -5   2   -1.90    2.90
  -7   5   2   -0.60    2.40
   7  -5   2    1.40    2.10
  -7  -5  -2   -0.60    2.50
  -7  -6   2    2.90    2.90
  -7   6  -2   -1.60    2.60
   7  -6  -2    2.90    3.60
   7  -6  -2    1.40    3.10
  -7  -6   2    2.20    3.20
   7   6   2    4.70    3.80
  -7  -6  -2    0.30    3.10
   7  -6   2    5.90    3.80
   7  -6   2    1.10    2.50
  -7  -6  -2   -0.40    3.20
   7   6  -2   -1.30    3.30
  -7   6   2    3.00    2.90
   7  -7  -2    4.20    4.20
   7   7   2    1.80    4.40
  -7  -7   2   -0.70    3.70
  -7   7  -2    1.00    3.20
  -7  -7   2   -2.80    3.70
  -7   7   2   -1.20    3.70
   7  -7   2   -0.80    4.20
   7   7  -2   -1.00    4.10
   7  -7   2    0.60    3.00
  -7  -7  -2   -0.10    3.90
  -7  -7  -2    2.60    3.80
  -8   0  -2   87.49    3.80
  -8   0  -2   86.39    3.50
   8   0   2   87.09    3.50
  -8   0   2   86.89    3.40
   8   0   2   86.19    5.00
   8   0  -2   92.99    4.60
   8   0  -2   91.59    3.50
  -8   0   2   91.19    3.80
  -8   1  -2    2.00    1.60
   8  -1  -2    4.10    2.30
  -8   1  -2    4.80    1.20
   8   1   2    4.00    1.00
  -8  -1   2    4.60    1.50
   8  -1  -2    4.00    1.20
  -8  -1   2    3.00    0.80
  -8  -1  -2    6.20    1.10
  -8   1   2    6.10    1.40
   8  -1   2    2.10    2.50
   8  -1   2    6.80    1.30
  -8   1   2    1.60    1.10
   8  -1   2    4.20    0.70
   8   1  -2    3.30    0.90
  -8  -1  -2    3.20    1.50
   8  -2  -2   -1.00    2.00
  -8   2  -2   -1.10    1.40
   8  -2  -2   -1.30    1.30
   8   2   2    1.30    1.00
  -8   2  -2   -0.40    1.40
   8  -2  -2    0.00    0.60
  -8  -2   2   -1.30    1.40
   8   2   2    4.00    1.80
   8  -2  -2   -0.40    1.30
   8   2  -2    0.30    0.50
  -8   2   2   -0.50    1.30
  -8   2   2   -0.90    1.40
   8  -2   2   -0.30    0.90
   8   2  -2    2.00    0.80
  -8  -2  -2    1.20    1.50
   8  -2   2   -0.90    2.20
   8  -2   2    0.90    1.40
   8   3   2   44.20    3.60
   8   3   2   30.50    2.40
   8  -3  -2   37.50    3.80
  -8   3  -2   41.20    3.30
  -8   3  -2   36.00    2.50
  -8  -3   2   47.00    3.00
   8  -3  -2   35.20    3.20
   8  -3  -2   43.20    3.00
   8  -3   2   37.60    3.20
   8  -3   2   39.70    4.00
  -8  -3  -2   40.10    3.20
  -8  -3  -2   44.70    3.00
   8   3  -2   37.20    1.70
   8  -3   2   45.60    3.10
  -8   3   2   37.30    2.30
   8  -3   2   41.40    2.50
   8   3  -2   40.70    3.30
  -8   3   2   41.50    3.10
   8   4   2    8.50    2.70
   8  -4  -2    4.60    2.10
  -8  -4   2    6.40    2.20
   8  -4  -2    2.10    2.80
  -8   4  -2    2.80    2.20
   8  -4  -2    3.00    2.20
   8   4   2    4.90    1.20
  -8  -4   2    6.70    2.10
  -8  -4  -2    8.50    2.00
   8  -4   2    4.70    1.60
   8  -4   2    4.80    2.20
   8  -4   2    7.40    3.20
   8  -4   2    6.50    2.10
  -8   4   2    7.20    2.40
   8   4  -2    6.20    2.60
  -8  -4  -2    3.80    2.30
   8  -5  -2   30.80    4.30
   8  -5  -2   23.80    3.10
   8   5   2   23.10    4.00
  -8   5  -2   28.00    3.30
  -8  -5   2   34.80    3.00
  -8  -5   2   22.20    3.50
   8  -5  -2   22.60    3.50
   8   5   2   28.50    2.00
   8   5  -2   33.50    4.00
   8  -5   2   21.00    3.00
  -8  -5  -2   28.90    2.80
   8  -5   2   18.30    2.50
  -8  -5  -2   22.10    3.50
   8  -5   2   22.60    3.70
  -8   5   2   27.90    3.40
   8  -5   2   29.40    3.30
   8   6   2   -2.00    3.70
   8  -6  -2    4.50    3.00
   8  -6  -2    1.80    3.80
  -8  -6   2   -1.40    3.40
  -8  -6   2   -0.10    3.30
  -8   6  -2   -1.70    2.80
   8  -6  -2    2.80    2.90
   8  -6   2   -3.50    3.40
  -8   6   2   -0.60    3.00
   8   6  -2    3.90    3.60
  -8  -6  -2    2.90    3.10
  -8  -6  -2   -1.80    3.40
  -8  -7   2   -2.30    3.60
   8  -7  -2    4.00    4.20
  -8  -7   2   -1.30    3.40
  -8   7  -2   -0.50    3.30
   8   7   2   -0.70    5.00
   8   7  -2    2.00    4.70
  -8  -7  -2    2.40    3.70
   8  -7   2    4.90    4.50
  -8  -7  -2   -6.60    3.60
  -8   7   2    0.00    3.80
  -9   0  -2   23.10    1.80
   9   0  -2   24.60    2.00
   9   0   2   26.20    2.10
   9   0  -2   27.70    3.00
  -9   0   2   26.50    2.30
   9   0   2   19.80    3.20
  -9   0   2   22.60    1.70
  -9   0  -2   28.30    2.30
   9  -1  -2    4.10    2.40
   9   1   2    6.40    1.20
  -9   1  -2    3.90    1.60
   9  -1  -2    9.70    1.50
  -9   1  -2    9.80    1.70
  -9  -1   2    5.30    1.00
  -9  -1   2    7.10    1.80
  -9  -1  -2    6.40    1.80
   9  -1   2    7.90    0.60
  -9   1   2    7.80    1.50
  -9   1   2    8.10    1.60
   9  -1   2    5.90    1.50
   9  -1   2    9.10    3.00
   9   1  -2    7.30    1.10
  -9  -1  -2    8.70    1.30
  -9  -2   2    3.80    1.80
  -9   2  -2    6.90    1.80
   9  -2  -2    6.20    1.70
  -9   2  -2    8.80    1.80
   9   2   2    7.70    1.40
   9  -2  -2    7.70    2.70
   9  -2  -2    8.10    2.00
  -9   2   2    7.60    1.70
   9  -2   2    6.10    1.20
   9  -2   2    4.50    1.60
  -9  -2  -2    7.20    1.90
   9  -2   2    4.50    2.90
   9   2  -2    7.30    1.00
  -9   2   2    3.40    1.60
   9   3   2   -1.40    2.20
   9   3   2   -3.10    1.40
   9  -3  -2   -2.70    1.70
   9  -3  -2   -1.80    2.40
  -9  -3   2    1.60    2.00
   9  -3  -2    1.40    1.80
  -9   3  -2   -1.40    1.90
  -9   3  -2   -2.50    1.50
  -9   3   2    0.50    2.00
   9  -3   2   -0.30    1.50
  -9   3   2    0.40    1.50
   9   3  -2   -0.50    1.00
   9  -3   2    0.70    1.20
  -9  -3  -2    0.60    1.80
   9   3  -2    2.00    2.10
   9  -3   2    3.80    2.90
   9  -3   2   -4.40    1.70
   9   4   2    3.50    2.90
   9   4   2    3.30    1.30
  -9   4  -2    2.90    2.30
   9  -4  -2    0.40    3.00
  -9  -4   2    6.20    2.30
   9  -4  -2    7.70    2.40
  -9  -4   2    4.00    2.00
   9  -4  -2    4.40    2.30
   9  -4   2    3.00    2.10
   9  -4   2    5.00    3.40
  -9  -4  -2    4.40    2.60
  -9   4   2    3.20    2.50
   9   4  -2    1.80    2.50
  -9  -4  -2   -0.50    2.00
   9  -4   2    4.90    2.30
  -9  -5   2    3.90    2.40
   9  -5  -2    1.60    3.50
   9   5   2   -0.10    2.90
   9  -5  -2    0.60    2.50
  -9   5  -2    1.30    2.80
  -9  -5   2   -0.90    2.90
   9  -5  -2    5.00    2.70
   9  -5   2    4.50    2.40
  -9  -5  -2    4.70    2.90
   9  -5   2   -0.40    2.50
   9   5  -2   -0.90    3.00
  -9   5   2   -3.20    2.70
  -9  -5  -2    3.40    2.40
   9  -5   2    2.90    3.60
  -9   6  -2   -2.60    3.00
   9  -6  -2    1.30    3.30
  -9  -6   2    2.40    3.60
  -9  -6   2   -3.50    3.20
   9  -6  -2    1.00    3.10
   9   6   2   -5.90    3.70
   9  -6  -2   -1.40    3.90
   9   6  -2    2.30    3.60
   9  -6   2    5.10    3.20
  -9   6   2    1.60    3.20
  -9  -6  -2   -2.90    3.40
  -9  -6  -2    2.50    3.40
   9  -6   2   -1.70    4.00
   9   7   2    3.80    4.80
  -9  -7   2    3.00    3.70
  -9   7  -2   -3.20    4.00
   9  -7  -2   -6.90    4.10
  -9  -7   2    0.00    4.40
  -9   7   2   -2.10    3.50
   9   7  -2   -2.20    4.10
  -9  -7  -2   -0.40    3.80
  -9  -7  -2   -1.90    4.10
   9  -7   2   10.10    4.90
  10   0   2   87.99    5.90
 -10   0   2  106.09    4.00
 -10   0  -2  104.99    4.20
 -10   0   2  109.79    4.70
  10   0   2  102.39    4.20
 -10   0  -2   98.79    4.60
  10   0  -2   99.79    4.20
  10   0  -2  105.89    5.50
  10  -1  -2   23.50    3.50
 -10  -1   2   20.70    2.60
 -10   1  -2   23.10    2.40
  10  -1  -2   24.20    2.30
  10   1   2   23.40    1.90
 -10   1  -2   24.00    2.10
  10  -1   2   29.40    2.40
  10   1  -2   23.80    2.00
 -10  -1  -2   23.70    2.60
 -10   1   2   25.00    2.20
 -10   1   2   23.90    2.30
  10  -1   2   20.30    3.90
 -10   2  -2   21.80    2.50
 -10  -2   2   18.70    2.50
  10  -2  -2   18.10    2.20
 -10   2  -2   20.90    2.30
  10   2   2   17.60    1.80
  10  -2  -2   18.20    3.50
  10   2  -2   18.80    1.60
 -10   2   2   22.20    2.30
 -10  -2  -2   21.00    2.50
  10  -2   2   13.80    3.80
 -10   2   2   17.50    2.40
  10  -2   2   18.70    2.20
  10   3   2   17.20    3.10
  10  -3  -2   22.10    2.90
 -10   3  -2   20.60    2.40
  10  -3  -2   19.60    3.80
 -10   3  -2   21.10    2.70
 -10  -3   2   21.20    2.80
  10  -3  -2   19.00    2.70
  10   3   2   16.00    2.10
 -10  -3  -2   19.80    2.80
  10   3  -2   21.20    1.70
 -10   3   2   21.50    2.70
  10  -3   2   10.80    3.70
  10  -3   2   20.70    2.70
 -10   3   2   20.20    2.20
 -10  -4   2   -2.50    2.40
  10  -4  -2   -0.60    3.00
  10  -4  -2   -2.20    2.50
 -10   4  -2    5.60    2.70
  10  -4  -2   -1.80    2.30
 -10  -4   2    4.80    2.40
  10   4   2    1.70    2.80
  10   4   2   -0.20    1.30
  10  -4   2   -2.30    2.30
  10  -4   2    1.50    2.00
 -10  -4  -2    0.80    2.20
  10   4  -2   -0.10    2.90
 -10   4   2    2.00    2.60
  10  -4   2    3.00    3.30
 -10  -4  -2   -1.70    2.20
 -10  -5   2   -0.50    2.70
  10  -5  -2    4.00    3.00
 -10  -5   2   -3.80    2.30
  10  -5  -2    1.60    4.20
 -10   5  -2   -2.70    3.20
  10   5   2   -3.50    3.00
  10  -5  -2   -4.20    2.70
  10   5  -2    4.80    3.10
 -10   5   2    2.70    3.00
 -10  -5  -2   -1.90    2.60
  10  -5   2   -2.90    4.10
  10  -5   2    1.40    2.40
 -10  -5  -2    1.60    3.00
  10  -5   2    5.90    3.00
 -10   6  -2    2.40    3.80
  10  -6  -2    0.60    3.10
 -10  -6   2    2.20    3.70
 -10  -6   2    2.00    3.30
  10  -6  -2   -6.20    3.80
  10   6   2   -5.40    3.70
  10  -6  -2    0.00    3.70
  10  -6   2    1.80    3.10
  10  -6   2   -0.30    4.20
 -10   6   2    2.90    3.40
  10   6  -2   -2.40    3.50
 -10  -6  -2    2.60    3.90
  10   7   2    4.90    5.30
 -10   7  -2    4.00    4.40
 -10  -7   2    7.00    4.40
  10  -7  -2   -0.80    4.50
 -10  -7   2   -2.30    4.00
 -10   7   2    3.80    4.00
  10   7  -2    7.70    4.60
 -10  -7  -2    3.60    4.00
  10  -7   2    2.80    4.90
 -10  -7  -2   -3.30    4.20
 -11   0  -2   66.89    3.80
  11   0  -2   61.39    4.60
 -11   0   2   60.69    3.70
  11   0   2   64.49    3.40
  11   0  -2   60.99    3.30
  11   0   2   60.29    5.40
 -11   0  -2   62.49    3.30
 -11   1  -2   46.60    3.30
 -11   1  -2   48.80    3.20
  11   1   2   48.60    2.80
  11  -1  -2   40.60    2.90
  11  -1  -2   44.40    4.70
 -11  -1   2   45.30    3.40
 -11  -1  -2   44.70    3.40
  11   1  -2   42.40    2.50
 -11   1   2   44.50    3.20
  11  -1   2   46.90    3.20
 -11   1   2   44.10    3.00
  11  -1   2   40.00    5.20
  11  -2  -2    1.80    3.10
  11  -2  -2    1.80    1.90
  11   2   2    3.50    1.60
 -11  -2   2    6.60    2.30
 -11   2  -2    0.60    1.90
 -11   2   2    1.20    1.80
 -11   2   2    2.30    2.10
  11   2  -2    2.40    1.30
  11  -2   2   -4.70    3.10
 -11  -2  -2    0.50    2.20
  11  -2   2    0.40    1.90
  11  -3  -2    2.60    2.30
  11   3   2    0.80    1.70
  11  -3  -2    2.20    2.30
 -11  -3   2    2.80    2.30
 -11   3  -2    4.30    2.10
 -11   3  -2    3.90    2.50
  11  -3  -2    0.20    3.20
  11  -3   2    6.80    2.40
 -11  -3  -2    3.20    2.60
  11   3  -2    4.10    1.40
 -11   3   2    4.30    2.10
 -11   3   2    5.00    2.50
  11  -3   2    1.60    3.50
  11  -4  -2    3.90    2.80
 -11   4  -2   12.40    3.40
  11  -4  -2    5.10    2.90
 -11  -4   2    9.20    2.80
 -11  -4   2    7.70    2.60
  11   4   2    6.90    3.70
  11  -4  -2    1.50    3.60
  11  -4   2    0.30    3.70
  11  -4   2    7.50    2.90
  11   4  -2    2.10    2.80
 -11  -4  -2    0.20    2.50
 -11   4   2    6.40    2.80
 -11  -4  -2    9.90    3.00
 -11   5  -2    3.70    3.30
  11  -5  -2   -4.50    3.60
  11  -5  -2    0.00    3.10
  11  -5  -2    2.90    3.10
 -11  -5   2   -2.70    3.20
  11   5   2    2.90    4.10
 -11  -5   2    0.80    2.60
 -11  -5  -2   -5.20    2.80
 -11   5   2    1.90    3.60
  11  -5   2   -0.30    3.80
  11  -5   2    5.60    3.00
  11  -5   2   -0.90    2.60
 -11  -5  -2   -1.60    2.90
  11   5  -2    5.90    3.90
 -11  -6   2    2.70    3.40
  11  -6  -2    5.80    3.50
  11   6   2    1.80    4.60
  11  -6  -2    3.80    3.50
 -11   6  -2    6.70    3.70
  11  -6  -2   -5.00    4.70
 -11  -6   2   -5.00    4.00
  11  -6   2    0.90    3.50
 -11  -6  -2   -2.60    3.90
 -11   6   2   -0.30    3.60
  11   6  -2    0.00    3.60
  11  -6   2   -0.40    4.40
  11   7   2    8.80    5.00
 -11   7  -2   -3.20    4.40
 -11  -7   2   -0.20    4.20
  11  -7  -2   -5.40    4.50
 -11  -7   2    7.00    4.40
 -11   7   2    2.40    4.00
 -11  -7  -2   -1.10    3.90
 -11  -7  -2   -0.10    4.60
  11  -7   2    0.60    5.10
  11   7  -2   -2.60    4.70
  12   0  -2    6.40    2.80
 -12   0  -2    3.30    2.30
  12   0   2    7.80    3.40
 -12   0   2    7.70    2.40
  12   0  -2    6.20    1.80
  12   0   2    8.60    2.00
 -12   1  -2   -2.20    2.20
  12  -1  -2    0.30    1.70
 -12   1  -2    0.10    1.90
  12   1   2   -1.10    1.60
 -12  -1   2    2.00    2.30
  12  -1  -2    3.40    3.50
  12  -1   2   -1.60    3.50
 -12  -1  -2    3.10    2.40
  12   1  -2   -0.20    1.50
 -12   1   2    0.80    2.20
  12  -1   2    0.40    1.70
  12   2   2    6.90    1.80
 -12   2  -2    7.80    2.50
  12  -2  -2   10.20    3.70
  12  -2  -2    7.50    2.30
 -12  -2   2    7.70    2.60
 -12   2  -2    8.80    2.40
 -12   2   2    7.90    2.60
  12  -2   2   -3.60    3.40
 -12  -2  -2    8.00    2.70
  12   2  -2    8.80    1.70
  12  -2   2    8.80    2.30
 -12   2   2    5.80    2.30
 -12  -3   2    1.80    2.50
  12  -3  -2    8.60    2.70
  12   3   2    5.50    2.00
 -12   3  -2    5.10    2.40
  12  -3  -2    4.40    3.80
 -12   3   2    7.80    2.70
 -12  -3  -2    2.40    2.90
 -12   3   2    7.30    2.40
  12  -3   2    4.60    2.50
  12  -3   2    2.50    3.90
 -12  -4   2   -2.50    2.50
  12  -4  -2    2.60    2.70
  12  -4  -2    6.90    3.40
  12  -4  -2    0.60    3.90
 -12  -4   2    3.00    3.10
 -12   4  -2   -2.30    2.90
  12  -4   2    3.00    3.00
 -12  -4  -2    3.90    3.10
 -12   4   2    6.20    3.40
  12  -4   2   -1.40    4.10
 -12  -4  -2    4.20    2.70
 -12  -5   2    0.40    3.10
  12  -5  -2    8.20    3.50
 -12   5  -2   10.30    3.60
  12  -5  -2    4.50    3.90
 -12  -5   2    8.50    3.00
  12   5   2    4.90    3.90
  12  -5  -2    1.90    4.90
 -12  -5  -2    7.10    3.40
  12  -5   2    7.80    4.60
 -12   5   2    5.60    3.40
  12   5  -2    0.60    3.30
 -12  -5  -2    8.80    3.30
  12  -5   2    1.20    3.30
 -12  -6   2   -2.50    3.80
  12  -6  -2   -6.60    4.20
  12   6   2  -10.00    4.00
 -12   6  -2  -10.20    3.60
  12  -6  -2    2.40    3.90
 -12  -6   2    1.30    4.00
  12   6  -2   -0.90    3.90
 -12   6   2    1.00    4.30
  12  -6   2   -4.10    3.60
  12  -6   2    2.10    5.00
 -12  -6  -2    1.30    3.70
  13   0  -2   12.40    2.20
  13   0  -2   12.40    3.20
 -13   0  -2    7.00    2.70
  13   0   2   10.40    3.70
 -13   0   2    1.50    2.60
  13   0   2    7.40    2.20
  13  -1  -2    2.10    3.20
 -13  -1   2    1.40    2.50
  13   1   2    1.10    1.90
 -13   1  -2    2.20    2.50
  13  -1  -2    2.00    1.90
  13  -1   2    2.30    3.80
  13  -1   2    0.60    2.00
  13   1  -2    0.40    1.70
 -13  -1  -2    0.50    2.60
 -13   1   2   -2.80    2.70
 -13   2  -2   -0.60    2.30
 -13  -2   2    2.20    2.70
  13   2   2    1.30    1.90
 -13   2  -2   -2.30    2.10
  13  -2  -2   -1.60    2.10
  13  -2  -2   -1.20    3.50
 -13   2   2   -0.20    2.60
  13  -2   2   -6.70    4.10
  13   2  -2   -0.70    1.60
 -13   2   2    2.20    2.60
  13  -2   2    1.70    2.50
 -13  -2  -2   -0.40    3.00
  13  -3  -2    0.80    3.90
 -13   3  -2    4.30    2.70
  13   3   2   -2.20    2.00
 -13   3  -2   -1.90    2.90
  13  -3  -2   -0.30    2.60
 -13  -3   2   -2.70    2.70
  13  -3   2    1.00    4.30
  13  -3   2   -2.20    2.50
 -13   3   2   -0.60    3.00
 -13   3   2   -0.70    2.50
 -13  -3  -2   -2.30    2.70
  13  -4  -2   -1.20    3.20
 -13  -4   2    2.40    3.00
  13  -4  -2    0.70    4.20
  13  -4   2    0.60    3.20
 -13  -4  -2    5.40    3.40
 -13   4   2    3.00    3.50
 -13  -4  -2    3.00    3.00
  13  -4   2    2.40    4.50
 -13   5  -2    3.60    3.60
  13  -5  -2   -3.90    5.00
  13  -5  -2   -5.40    4.00
 -13  -5   2    0.80    3.50
  13  -5  -2   -2.60    3.00
 -13  -5   2    2.20    3.40
  13  -5   2   -2.40    3.60
 -13   5   2    2.10    3.60
 -13  -5  -2    2.20    3.50
 -13  -5  -2    1.90    3.40
  13  -5   2    0.80    4.70
  13   6   2  -12.30    4.70
  13  -6  -2   -5.30    3.90
 -13   6  -2   -1.60    3.90
  13  -6  -2   -2.90    4.80
 -13  -6   2    4.30    3.90
  13   6  -2   -0.30    4.50
  13  -6   2    5.20    4.20
 -13  -6  -2   -4.90    4.10
  13  -6   2    6.90    5.60
 -13   6   2    5.30    4.30
  14   0  -2    4.00    2.20
  14   0   2    7.40    2.40
 -14   0   2   10.00    3.30
 -14   0  -2    6.10    3.00
  14   0   2   -2.60    3.40
  14  -1  -2   11.40    3.80
  14   1   2    9.30    2.30
  14  -1  -2    6.00    2.20
 -14   1  -2    8.00    3.30
 -14  -1   2   11.10    3.10
  14   1  -2    8.10    2.10
  14  -1   2    9.90    2.40
  14  -1   2   12.80    4.30
 -14   1   2    7.30    2.90
 -14  -1  -2   11.10    3.10
  14  -2  -2    0.80    3.80
 -14  -2   2    2.50    3.10
  14   2   2    1.30    2.10
  14  -2  -2    5.10    2.50
 -14   2  -2    2.80    2.70
 -14  -2  -2    0.40    3.00
  14  -2   2    4.60    4.30
 -14   2   2    6.60    3.10
  14  -2   2    2.90    2.50
  14   2  -2    3.50    1.90
 -14   3  -2    8.50    3.10
  14  -3  -2   11.40    3.10
  14   3   2    9.70    2.60
  14  -3  -2    7.20    4.50
 -14   3  -2   14.00    3.30
 -14  -3   2    7.80    3.30
 -14   3   2    7.70    3.10
 -14  -3  -2    3.30    3.30
  14  -3   2    2.30    4.70
  14  -3   2   10.40    3.50
 -14   3   2   11.40    3.10
  14  -4  -2   -8.20    4.90
  14  -4  -2   -0.90    3.80
 -14  -4   2   -0.50    3.20
 -14   4  -2   -3.00    3.60
  14  -4   2   -5.50    4.80
  14  -4   2   -0.10    3.40
 -14  -4  -2   -1.20    3.10
 -14   4   2    1.60    3.70
 -14  -4  -2    6.40    3.70
 -14  -5   2   -5.10    3.30
  14  -5  -2   -6.20    4.60
  14  -5  -2   -1.00    3.90
 -14  -5   2   -0.90    3.70
  14  -5   2   -1.40    5.20
 -14  -5  -2    3.30    3.40
  14  -5   2   -3.00    3.70
 -14   5   2   -3.00    3.70
 -14  -5  -2    0.20    3.60
 -14  -6   2    5.60    4.10
  14  -6  -2   -0.30    5.80
  14  -6  -2    0.80    4.30
 -14   6   2   -1.50    4.30
  14  -6   2    6.00    5.80
 -14  -6  -2    1.80    4.10
  14  -6   2   -1.30    4.80
  15   0   2   13.70    2.90
  15   0  -2   14.70    2.70
 -15   0  -2   18.70    3.60
 -15   0   2   18.00    3.60
 -15   1  -2    4.80    3.20
  15   1   2    7.50    2.50
 -15  -1   2    2.40    3.20
  15  -1  -2    0.80    2.50
  15  -1  -2    2.50    3.60
 -15  -1  -2    3.60    3.30
  15  -1   2    5.00    2.80
 -15   1   2    9.80    3.30
  15   1  -2    7.60    2.30
  15  -1   2    5.50    4.30
  15  -2  -2    1.20    4.10
 -15  -2   2    2.70    3.40
  15   2   2    4.30    2.40
  15  -2  -2   -1.90    2.90
 -15   2  -2    1.90    2.90
  15  -2   2    1.90    4.70
  15  -2   2   -0.40    2.70
 -15   2   2    3.50    3.00
 -15  -2  -2   -1.80    3.60
  15   2  -2    0.50    2.20
  15  -3  -2    0.60    5.00
 -15  -3   2   -0.90    3.40
 -15   3  -2    3.00    3.20
  15  -3  -2   -1.70    3.10
 -15  -3  -2    0.40    3.40
  15  -3   2    7.40    5.30
 -15   3   2   -5.10    3.10
  15  -3   2   -2.90    3.00
 -15  -4   2   -4.60    3.90
  15  -4  -2    2.80    5.00
  15  -4  -2    2.10    3.70
 -15   4  -2   -6.80    3.30
  15  -4   2  -12.80    3.30
 -15   4   2   -0.20    3.60
 -15  -4  -2   -2.60    3.90
 -15  -4  -2    3.90    3.80
  15  -4   2    3.80    5.40
  15  -5  -2    8.00    6.20
  15  -5  -2    1.80    4.20
 -15  -5   2    0.00    4.10
 -15   5  -2   -4.00    3.90
 -15  -5   2    0.40    3.90
 -15  -5  -2    6.00    3.70
  15  -5   2   -3.30    4.10
  15  -5   2   -4.20    5.30
 -15  -5  -2   -3.20    4.10
 -15   5   2   -5.70    3.90
 -16   0   2   -1.30    3.30
  16   0  -2    2.00    2.40
  16   0   2   -1.70    2.60
 -16   0  -2    2.80    3.40
  16  -1  -2   -1.40    2.70
 -16   1  -2    3.00    3.40
 -16  -1   2   -4.10    3.70
  16  -1  -2   -3.40    3.50
  16   1   2   -2.50    2.50
  16  -1   2    5.00    4.60
 -16   1   2    0.00    3.30
  16   1  -2   -5.80    2.20
  16  -1   2    0.80    2.60
 -16  -1  -2   -1.50    3.80
  16  -2  -2    9.80    5.00
  16  -2  -2    0.70    3.20
 -16  -2   2    3.00    3.70
 -16   2  -2    4.70    3.70
  16   2   2    1.80    2.60
  16   2  -2    2.90    2.50
 -16  -2  -2   -0.90    3.70
  16  -2   2    0.40    3.30
 -16   2   2    0.70    3.20
  16  -2   2    8.10    5.70
  16  -3  -2   -1.70    5.10
 -16  -3   2    1.10    3.70
 -16   3  -2   -6.10    3.30
  16  -3  -2    1.10    3.50
  16  -3   2    1.90    5.40
 -16  -3  -2   -0.10    3.70
 -16   3   2    6.40    3.50
  16  -3   2    1.60    3.40
  16  -4  -2  -11.40    5.30
  16  -4  -2   -0.80    4.30
 -16  -4   2   -1.40    4.10
  16  -4   2   -2.50    3.70
 -16  -4  -2   -0.60    3.90
  16  -4   2    4.60    5.60
 -16  -4  -2    7.20    3.90
 -16   5  -2   -7.60    4.50
 -16  -5   2   -3.00    4.20
 -16  -5   2    0.20    3.90
  16  -5  -2   -0.50    5.50
  16  -5  -2   -8.20    4.80
 -16  -5  -2   -0.20    4.00
 -16  -5  -2    9.40    4.10
  16  -5   2    4.10    6.00
  16  -5   2   -3.00    4.30
  17   0  -2    1.70    2.70
 -17   0  -2   -0.50    3.80
  17   0   2   -2.80    2.70
 -17   0   2   -2.30    3.60
  17  -1  -2   -5.20    3.80
 -17  -1   2    0.50    3.80
 -17   1  -2    2.00    3.60
  17   1   2    2.40    2.90
  17  -1  -2   -0.90    3.00
 -17  -1  -2    5.00    3.90
  17  -1   2    1.70    3.20
 -17   1   2   -2.80    4.00
  17  -1   2    3.50    4.90
  17   1  -2    1.20    2.60
 -17  -2   2    5.50    4.00
  17  -2  -2   -3.80    4.10
  17  -2  -2    2.10    3.60
 -17   2  -2    2.50    3.60
  17   2   2   -0.20    2.80
  17  -2   2   -1.90    3.20
 -17  -2  -2   -4.50    3.80
  17   2  -2   -0.30    2.60
 -17   2   2    3.80    3.60
  17  -2   2    3.20    5.10
  17  -3  -2   -4.70    5.20
  17  -3  -2  -12.50    3.90
 -17  -3   2   -1.20    3.90
 -17  -3  -2    2.00    4.00
  17  -3   2   -1.90    4.10
  17  -3   2   -3.20    5.40
  17  -4  -2    6.30    4.30
 -17  -4   2    1.10    4.10
  17  -4  -2   10.80    6.40
  17  -4   2    6.40    6.00
 -17  -4  -2   -5.50    4.10
  17  -4   2   -0.50    4.60
 -17  -4  -2    6.30    4.20
  18   0   2   -3.00    3.10
  18   0  -2   -2.70    2.90
 -18   0   2   -5.10    3.80
 -18   0  -2    1.90    4.10
  18  -1  -2    1.50    3.40
 -18   1  -2    5.30    4.00
  18   1   2    3.00    3.20
 -18  -1   2   -2.00    4.20
 -18  -1  -2   -1.30    4.20
 -18   1   2    0.90    4.40
  18   1  -2   -0.80    2.90
  18  -1   2   -1.30    3.40
  18  -1   2   -8.10    4.30
  18   2   2    1.50    3.10
  18  -2  -2   -6.60    3.70
  18  -2  -2    8.10    5.40
 -18  -2   2    8.10    4.80
 -18   2  -2   10.70    4.40
 -18   2   2   -4.40    3.60
  18  -2   2   -5.10    4.90
  18  -2   2   -1.80    4.00
 -18  -2  -2   -0.50    4.60
  18  -3  -2    1.40    4.50
 -18  -3   2   -2.20    4.30
  18  -3  -2    6.10    6.00
 -18  -3  -2    7.30    4.50
  18  -3   2    0.10    4.10
  18  -3   2    3.70    6.70
 -19   0  -2    8.20    4.40
  19   0   2   -1.90    3.50
 -19   0   2    4.00    4.50
  19   0  -2    6.80    3.50
 -19   1  -2    3.50    4.30
  19  -1  -2    1.90    3.60
 -19  -1   2    3.30    4.50
  19   1   2   -0.30    3.20
  19   1  -2   -2.90    3.00
 -19  -1  -2    4.90    4.60
  19  -1   2   -2.50    3.60
 -19   1   2    2.20    4.30
 -19  -2   2    2.40    4.70
  19  -2  -2    2.80    4.20
  19  -2  -2   -6.70    4.40
 -19   2  -2   12.50    4.80
 -19   2   2    0.80    4.40
  19  -2   2   -5.10    3.80
 -19  -2  -2   -0.70    4.50
  19  -2   2   -0.20    6.10
   0   0   3    0.00    0.10
   0   0   3    0.10    0.10
   0   0   3    0.10    0.10
   0   0   3    0.50    0.20
   0   0  -3    0.30    0.20
   0   0  -3   -0.10    0.10
   0   0  -3    0.00    0.20
   0  -1  -3   -0.60    0.50
   0   1   3   -0.10    0.40
   0  -1  -3    0.40    0.40
   0  -1   3    0.10    0.40
   0   1  -3    0.40    0.30
   0  -1  -3   -0.30    0.30
   0  -1   3    0.40    0.30
   0   1   3    0.00    0.40
   0  -1   3   -0.10    0.20
   0   1  -3    0.50    0.40
   0   2  -3  288.27    9.20
   0  -2  -3  301.67    9.70
   0   2   3  295.37    9.30
   0  -2  -3  293.67    9.30
   0  -2   3  294.07    9.10
   0  -2  -3  302.47    9.90
   0  -2   3  286.57    9.70
   0  -2   3  297.47    9.50
   0  -2  -3  299.67    9.70
   0  -3   3   -0.10    0.60
   0  -3   3   -1.50    0.90
   0  -3   3   -0.10    1.20
   0  -3  -3    0.50    0.50
   0  -3  -3   -1.20    0.80
   0   3   3   -0.30    1.00
   0   3  -3    0.30    0.80
   0  -3  -3    0.60    1.00
   0  -3  -3    0.30    1.30
   0   4  -3  135.89    4.90
   0  -4   3  144.79    4.90
   0  -4   3  126.39    5.80
   0  -4  -3  133.09    6.10
   0  -4  -3  128.29    5.70
   0  -4  -3  147.49    5.10
   0  -4   3  127.89    5.70
   0  -4   3  140.49    4.50
   0   4   3  142.69    5.20
   0  -5  -3    0.10    2.30
   0  -5   3   -0.20    1.90
   0   5  -3    0.50    1.50
   0   5   3    3.70    1.80
   0  -5  -3   -3.40    2.40
   0  -5   3   -0.60    2.20
   0  -6  -3    0.80    3.00
   0   6   3   -2.20    2.10
   0   6  -3   -0.20    1.90
   0  -6  -3    0.30    2.70
   0  -6   3   -0.10    2.80
   0  -6   3    0.50    2.40
   0  -7  -3   -2.80    3.50
   0  -7   3   -4.80    3.30
   0   7  -3    2.20    2.30
   0  -7  -3    0.20    3.60
   0   7   3   -1.90    2.50
   0  -8   3    2.00    4.30
   0   8  -3   -2.80    2.50
   0  -8  -3    6.30    4.40
   0   8   3    0.10    2.80
  -1   0  -3   -0.40    0.30
   1   0   3    0.00    0.40
  -1   0   3    0.80    0.30
   1   0  -3    0.70    0.30
   1   0   3    0.20    0.20
  -1   0  -3    0.20    0.30
  -1   0  -3    0.20    0.20
   1   0  -3    0.30    0.30
   1   0   3   -0.30    0.40
  -1   0   3    0.20    0.20
   1   1   3  498.35   15.10
   1   1   3  495.95   16.80
  -1   1  -3  493.25   15.00
   1  -1  -3  482.25   15.00
   1  -1  -3  501.65   15.90
  -1   1  -3  499.65   16.00
  -1  -1   3  499.85   15.30
   1  -1  -3  469.35   15.50
   1  -1  -3  510.75   15.30
  -1  -1  -3  487.25   15.90
  -1  -1  -3  492.45   15.30
   1  -1   3  481.95   15.00
   1  -1   3  488.15   16.70
  -1   1   3  487.85   16.70
   1  -1   3  494.85   15.00
  -1   1   3  496.55   15.00
  -1  -1  -3  500.45   15.00
   1  -1   3  477.65   15.40
   1   1  -3  483.75   14.80
   1   2   3   58.59    2.30
  -1  -2   3   58.69    2.40
  -1  -2   3   57.99    2.00
  -1  -2   3   58.99    2.50
   1  -2  -3   61.79    2.30
   1  -2  -3   60.09    2.60
  -1   2  -3   55.49    2.20
   1  -2  -3   54.19    2.80
  -1   2  -3   60.29    2.30
  -1  -2  -3   61.09    2.20
   1   2  -3   57.69    2.00
  -1  -2  -3   56.99    2.70
  -1   2   3   59.99    2.40
  -1  -2  -3   62.39    2.30
   1  -2   3   57.39    2.40
   1  -2   3   58.09    2.20
   1  -2   3   58.09    2.60
  -1  -3   3   22.80    1.20
   1   3   3   21.30    1.60
  -1  -3   3   24.10    2.10
   1  -3  -3   21.60    2.10
   1  -3  -3   24.30    1.70
  -1   3  -3   22.90    1.60
   1  -3  -3   23.10    2.40
  -1  -3   3   24.70    1.90
  -1  -3  -3   24.20    1.50
   1  -3   3   22.00    1.50
   1  -3   3   18.50    1.80
  -1  -3  -3   22.70    1.20
  -1  -3  -3   22.70    2.20
   1   3  -3   23.00    1.30
  -1   3   3   22.50    1.90
  -1  -3  -3   24.50    2.10
   1  -3   3   25.30    2.20
   1  -4  -3    2.40    1.30
   1  -4  -3   -1.10    1.90
  -1  -4   3    0.80    1.70
  -1   4  -3    0.50    1.30
  -1  -4   3    4.80    1.00
   1  -4  -3    1.70    1.70
  -1  -4   3    4.30    0.70
   1   4   3    0.70    1.30
  -1  -4   3    3.20    1.60
  -1   4   3    2.70    1.40
   1   4  -3    3.10    1.00
  -1  -4  -3    3.10    1.10
  -1  -4  -3    2.40    1.80
   1  -4   3    3.60    1.60
   1  -4   3    2.70    1.10
   1  -4   3    2.50    1.50
  -1  -4  -3    1.70    1.80
  -1  -4  -3    4.70    0.80
  -1  -5   3    9.80    2.30
   1   5   3    6.30    1.70
  -1  -5   3    5.50    2.50
   1  -5  -3    5.70    2.50
  -1   5  -3    8.40    1.80
   1  -5  -3    9.50    2.30
  -1  -5  -3    8.40    2.60
  -1   5   3    9.10    2.00
   1  -5   3    7.30    2.10
   1   5  -3   11.30    1.70
  -1  -5  -3   10.70    2.90
   1  -5   3    7.10    2.10
  -1   6  -3    9.80    2.30
   1   6   3   10.30    2.20
  -1  -6   3   11.10    3.10
  -1  -6   3    8.60    2.80
   1  -6  -3    9.40    3.20
   1  -6  -3    4.10    2.90
   1  -6   3   10.70    2.70
  -1   6   3    9.70    2.40
  -1  -6  -3   14.70    3.40
  -1  -6  -3   13.40    3.30
   1   6  -3    9.50    2.10
   1  -6   3    9.70    3.20
   1  -7  -3    1.50    3.60
  -1   7  -3    1.30    2.40
  -1  -7   3   -1.60    3.40
   1   7   3    2.20    2.30
   1  -7  -3    3.30    3.70
   1  -7   3   -1.40    3.30
  -1   7   3    1.80    2.70
   1   7  -3    1.50    2.10
  -1  -7  -3    0.70    3.30
  -1  -7  -3   -4.50    3.40
  -1   8  -3   -2.60    2.80
   1  -8  -3   -1.00    4.00
  -1  -8   3    4.20    4.10
   1   8   3    4.00    2.70
  -1   8   3   -0.10    3.00
   1   8  -3    0.40    2.50
  -1  -8  -3   -0.50    4.00
   1  -8   3    2.20    4.10
  -2   0   3    0.10    0.30
   2   0   3    0.60    0.30
  -2   0   3    0.40    0.30
   2   0   3   -0.30    0.40
   2   0  -3    0.20    0.40
   2   0  -3   -0.20    0.40
   2   0  -3    0.00    0.30
  -2   0  -3    0.50    0.40
   2   0   3    0.70    0.70
  -2   0  -3    0.10    0.40
  -2   1  -3  600.84   19.60
   2   1   3  606.24   19.10
   2   1   3  589.34   18.60
   2  -1  -3  621.34   19.00
   2  -1  -3  607.24   19.00
  -2   1  -3  606.84   18.60
   2   1   3  612.84   20.70
   2  -1  -3  605.54   18.60
  -2  -1  -3  603.44   18.80
  -2   1   3  631.34   18.60
   2   1  -3  571.54   18.90
   2   1  -3  605.34   18.30
   2  -1   3  611.04   20.70
   2  -1   3  605.84   18.60
  -2  -1  -3  612.64   19.70
   2   1  -3  611.04   18.30
   2  -1   3  592.64   18.50
   2  -1   3  646.24   19.30
  -2   1   3  623.24   20.60
  -2  -1  -3  626.14   18.60
  -2  -2   3  152.78    5.20
  -2  -2   3  157.38    5.40
   2  -2  -3  151.98    5.70
  -2   2  -3  152.48    5.30
   2  -2  -3  149.79    5.20
   2   2   3  158.88    5.10
   2  -2  -3  153.68    5.50
  -2   2  -3  150.58    5.10
  -2  -2  -3  150.98    5.50
   2  -2   3  155.48    5.20
   2  -2   3  150.28    5.60
  -2  -2  -3  155.48    5.00
  -2  -2  -3  158.28    5.30
  -2   2   3  155.98    5.20
   2  -2   3  159.48    5.10
   2   2  -3  153.28    4.80
  -2  -3   3    2.60    1.30
   2  -3  -3    3.00    1.30
   2   3   3    1.30    0.80
   2  -3  -3    3.70    1.10
  -2  -3   3    2.10    1.20
   2  -3  -3    0.60    1.30
  -2   3  -3    1.40    0.50
  -2   3  -3    2.00    1.00
  -2  -3  -3   -0.20    0.70
   2  -3   3    2.10    1.10
   2  -3   3    2.10    0.90
  -2   3   3    1.70    1.10
   2   3  -3    0.40    0.60
  -2  -3  -3    2.80    0.80
  -2  -3  -3    1.80    1.30
   2  -3   3    2.30    1.50
  -2  -4   3   14.70    2.30
   2  -4  -3   18.80    2.50
  -2  -4   3   18.60    1.30
   2   4   3   16.30    1.60
   2  -4  -3   16.40    1.70
  -2   4  -3   15.50    1.80
  -2  -4   3   12.70    1.90
   2  -4  -3   12.30    2.30
  -2  -4  -3   18.70    2.40
   2   4  -3   17.80    1.40
  -2  -4  -3   18.20    2.60
   2  -4   3   18.30    1.60
  -2   4   3   17.00    1.90
  -2  -4  -3   16.10    1.30
   2  -4   3   17.50    2.00
  -2  -4  -3   19.10    1.50
   2  -4   3   19.40    2.50
  -2  -5   3   -1.90    2.00
  -2  -5   3   -2.30    2.10
   2  -5  -3    4.50    2.40
  -2   5  -3   -0.60    1.80
   2  -5  -3   -0.20    2.30
   2  -5  -3    1.80    1.50
   2   5   3    0.40    1.50
  -2  -5  -3    0.80    2.40
   2  -5   3    1.20    1.80
  -2  -5  -3   -1.30    2.20
   2  -5   3    4.30    2.50
  -2   5   3    0.30    1.70
   2   5  -3    0.30    1.30
   2  -6  -3    3.30    3.00
   2   6   3    2.00    1.90
  -2   6  -3    3.80    2.30
  -2  -6   3   -1.30    2.60
   2  -6  -3   -0.90    2.80
  -2  -6   3   -0.80    2.80
   2  -6   3    5.10    3.10
  -2   6   3    1.50    2.10
  -2  -6  -3   -0.80    3.00
   2   6  -3    0.60    1.60
   2  -6   3    8.00    2.60
  -2  -6  -3   -0.10    2.80
   2  -7  -3    4.70    3.70
   2   7   3    3.00    2.30
  -2   7  -3    3.80    2.70
   2  -7  -3    3.90    3.70
  -2  -7   3    5.30    3.60
  -2   7   3    3.60    2.80
  -2  -7  -3    4.60    3.60
   2   7  -3    3.50    2.00
  -2  -7  -3    7.30    3.90
   2  -7   3    4.50    3.60
   2   8   3    0.90    2.50
  -2  -8   3   -1.70    3.90
  -2   8  -3    1.00    3.00
   2  -8  -3    2.40    4.40
  -2  -8  -3    4.00    4.30
   2  -8   3    2.40    4.40
  -2   8   3    1.90    3.20
   2   8  -3    6.00    2.50
   3   0  -3    1.20    0.60
  -3   0  -3    0.20    0.40
  -3   0  -3   -0.10    0.50
   3   0   3    0.40    0.50
  -3   0   3    0.50    0.40
   3   0   3    2.10    1.10
   3   0  -3    1.10    0.60
   3   0  -3    0.50    0.40
   3   0   3    0.30    0.40
  -3   0   3    0.20    0.30
   3  -1  -3 1265.07   38.90
  -3   1  -3 1252.17   40.60
   3  -1  -3 1278.07   39.20
   3   1   3 1251.87   39.20
   3   1   3 1300.47   42.70
   3   1   3 1285.07   38.30
   3  -1  -3 1220.18   38.30
  -3   1  -3 1253.67   38.30
   3  -1   3 1303.97   39.50
   3   1  -3 1273.77   38.00
   3   1  -3 1330.07   38.10
   3  -1   3 1284.87   42.70
  -3   1   3 1265.07   38.30
   3  -1   3 1259.17   38.30
  -3  -1  -3 1229.88   38.30
   3   1  -3 1229.68   39.00
  -3  -1  -3 1263.27   40.60
   3  -1   3 1251.77   38.60
   3  -2  -3  157.18    5.90
   3  -2  -3  161.48    5.80
   3  -2  -3  160.68    5.50
  -3   2  -3  158.48    5.40
   3   2   3  158.28    5.30
  -3   2  -3  155.08    5.30
  -3  -2  -3  157.48    5.20
  -3   2   3  158.78    5.40
  -3  -2  -3  153.48    5.60
   3   2  -3  155.08    4.90
   3  -2   3  158.98    5.90
   3   2  -3  165.38    4.90
  -3  -2  -3  156.98    5.50
   3  -2   3  161.08    5.30
   3  -2   3  161.08    5.40
  -3  -3   3   17.40    1.70
   3  -3  -3   13.10    1.50
   3   3   3   14.40    1.30
  -3  -3   3   15.60    1.80
   3  -3  -3   13.30    1.90
  -3   3  -3   12.80    1.20
  -3   3  -3   16.40    1.50
   3  -3  -3   11.70    1.60
  -3   3   3   13.80    0.70
   3   3  -3   13.00    1.00
   3  -3   3   12.40    1.30
  -3  -3  -3   15.30    1.20
  -3   3   3   18.60    1.60
  -3  -3  -3   14.10    2.00
   3  -3   3   14.20    1.50
   3  -3   3   13.30    1.90
  -3  -3  -3   13.90    1.30
  -3  -4   3    6.10    2.00
   3   4   3    2.80    1.20
   3  -4  -3    2.70    1.90
   3  -4  -3    0.90    1.80
  -3  -4   3    4.20    1.80
  -3  -4   3    6.00    1.10
  -3   4  -3    3.00    1.50
   3  -4  -3    2.30    1.40
   3  -4   3    4.70    2.10
  -3   4   3    1.90    1.70
  -3  -4  -3    6.60    2.00
   3  -4   3    5.00    1.30
   3  -4   3    4.40    1.50
   3   4  -3    5.30    1.00
  -3  -4  -3    5.40    1.10
  -3  -4  -3    3.80    1.90
   3  -5  -3    5.30    2.50
   3   5   3    9.40    1.70
   3  -5  -3    8.10    2.00
  -3  -5   3    8.10    2.60
   3  -5  -3   12.50    2.90
  -3   5  -3    8.70    2.10
  -3  -5   3    5.60    2.10
  -3  -5  -3    9.40    2.70
  -3  -5  -3    6.70    2.60
   3  -5   3   10.20    2.20
   3   5  -3   10.60    1.40
   3  -5   3    9.10    2.30
  -3   5   3    9.00    2.10
   3  -6  -3    0.30    3.00
   3  -6  -3   -2.30    2.90
  -3  -6   3    2.50    2.90
   3   6   3    1.00    1.80
  -3   6  -3    1.40    2.10
  -3  -6   3    6.60    3.00
  -3   6   3    3.70    2.60
   3  -6   3    3.40    3.00
  -3  -6  -3    1.80    3.00
   3   6  -3    0.70    1.60
  -3  -6  -3    4.00    3.00
   3  -7  -3    4.90    3.70
   3   7   3    1.10    2.10
   3  -7  -3    0.20    3.20
  -3   7  -3   -0.90    2.70
  -3  -7   3   -6.10    3.40
  -3   7   3    2.40    2.70
  -3  -7  -3    5.20    4.10
   3  -7   3   -3.20    3.50
   3   7  -3    0.40    1.90
  -3  -7  -3   -0.50    3.50
  -3   8  -3    2.70    3.30
   3   8   3   -1.50    2.50
  -3  -8   3    3.90    4.10
   3  -8  -3   -0.90    4.30
  -3   8   3   -2.70    2.90
  -3  -8  -3    2.00    4.70
  -3  -8  -3   -1.80    4.30
   3  -8   3   -0.10    4.30
  -4   0  -3   -0.50    0.70
  -4   0   3    0.20    0.30
  -4   0  -3    0.00    0.50
   4   0   3   -0.20    0.50
   4   0   3    0.80    0.50
   4   0   3   -1.80    1.20
   4   0  -3    1.30    0.80
   4   0  -3   -0.40    0.50
  -4   0   3   -1.00    0.40
   4   1   3    1.80    0.60
  -4   1  -3    1.00    0.70
   4   1   3    3.00    0.70
  -4   1  -3    2.20    0.70
   4  -1  -3    2.60    1.00
   4   1   3    1.90    0.90
   4  -1  -3    1.30    1.00
   4  -1  -3    1.20    0.70
   4  -1   3    1.80    0.70
  -4   1   3    0.70    0.70
  -4  -1  -3    1.70    0.70
   4  -1   3    0.50    1.20
   4  -1   3    2.30    0.70
   4   1  -3    1.50    0.30
   4   1  -3    2.60    0.80
  -4  -1  -3    1.30    0.80
   4   1  -3    1.20    0.20
   4   2   3  229.18    8.00
   4  -2  -3  225.38    7.50
  -4   2  -3  226.48    7.60
   4   2   3  217.18    7.40
  -4   2  -3  231.68    7.40
   4  -2  -3  228.48    8.00
   4  -2  -3  228.08    7.90
   4  -2   3  219.18    8.10
  -4  -2  -3  227.68    7.20
   4   2  -3  222.68    7.80
  -4  -2  -3  224.98    7.70
   4  -2   3  225.08    7.50
   4  -2   3  222.88    8.10
   4  -2   3  225.08    7.40
  -4   2   3  225.58    7.50
  -4  -2  -3  229.48    7.70
  -4  -3   3   23.20    2.00
  -4   3  -3   21.60    1.50
  -4   3  -3   21.80    1.90
   4   3   3   22.00    1.60
   4  -3  -3   22.60    2.30
   4  -3  -3   25.80    2.00
   4  -3  -3   28.30    2.50
  -4  -3  -3   24.20    1.30
   4   3  -3   25.30    1.20
  -4  -3  -3   23.20    2.20
   4  -3   3   20.70    2.40
   4  -3   3   23.40    2.00
  -4  -3  -3   21.90    1.60
  -4   3   3   23.10    2.00
  -4   3   3   24.10    1.20
   4  -3   3   22.10    1.80
   4   3  -3   21.40    1.10
   4   4   3   56.19    2.60
  -4  -4   3   57.99    3.60
  -4  -4   3   59.39    3.40
   4  -4  -3   54.89    3.30
   4  -4  -3   57.79    3.90
  -4   4  -3   53.99    3.10
   4  -4  -3   55.89    4.10
  -4  -4   3   55.99    2.70
   4   4  -3   56.39    2.20
  -4   4   3   58.49    3.50
   4  -4   3   55.09    3.30
   4  -4   3   57.99    3.00
  -4  -4  -3   55.59    2.70
  -4  -4  -3   47.50    3.70
   4  -4   3   50.19    3.90
   4  -5  -3    5.10    2.40
   4  -5  -3    3.90    1.90
  -4  -5   3    3.90    2.40
  -4  -5   3    1.70    2.30
   4  -5  -3   -1.20    2.40
   4   5   3    3.20    1.40
  -4   5  -3    2.50    2.00
  -4  -5  -3    0.80    2.60
  -4   5   3    1.30    2.20
   4  -5   3    1.40    1.80
   4   5  -3    4.00    1.20
   4  -5   3    4.10    2.80
   4  -5   3    2.90    1.70
  -4  -5  -3    0.90    2.60
  -4   6  -3    1.20    2.50
  -4  -6   3   -1.50    2.50
   4   6   3    1.80    1.80
   4  -6  -3    1.90    3.10
   4  -6  -3    4.60    2.90
  -4  -6   3   -3.30    2.70
  -4  -6  -3    1.70    3.10
  -4  -6  -3   -2.30    2.90
   4  -6   3    3.70    3.30
  -4   6   3    1.70    2.40
   4   6  -3    1.80    1.50
   4   7   3    0.10    2.00
   4  -7  -3   -1.90    3.40
   4  -7  -3    2.50    3.80
  -4   7  -3    0.70    2.70
  -4  -7   3   -0.30    3.40
  -4  -7  -3    3.20    3.70
  -4  -7  -3    0.20    3.60
   4  -7   3   -1.40    3.80
  -4   7   3    4.80    2.90
  -4   8  -3    0.40    3.40
   4  -8  -3   -2.40    4.30
  -4  -8   3   11.80    4.50
   4  -8   3   -2.00    3.30
  -4  -8  -3    7.90    4.70
  -4  -8  -3    2.70    4.60
  -4   8   3    0.60    3.60
   4  -8   3   -7.70    4.00
   5   0   3    0.60    0.60
   5   0   3    0.10    1.50
   5   0  -3   -2.00    0.80
  -5   0  -3   -0.70    0.80
   5   0   3    1.10    0.50
  -5   0   3    0.40    0.30
  -5   0  -3   -0.10    0.70
  -5   0   3   -0.50    0.50
   5   0  -3   -0.60    0.60
   5   1   3   63.89    2.50
   5  -1  -3   61.09    3.00
  -5   1  -3   64.09    2.70
   5   1   3   66.49    2.70
   5  -1  -3   63.09    2.60
   5   1   3   64.89    3.00
   5  -1  -3   65.29    3.20
  -5   1   3   66.49    2.60
   5  -1   3   61.59    2.60
   5  -1   3   68.49    2.90
   5  -1   3   60.19    3.50
  -5  -1  -3   62.29    2.50
  -5  -1  -3   66.19    2.70
   5   1  -3   64.89    2.20
   5  -2  -3   58.79    3.10
  -5   2  -3   57.29    2.50
   5  -2  -3   53.69    2.70
   5  -2  -3   56.39    3.10
   5   2   3   55.19    2.60
  -5   2  -3   64.39    2.70
   5   2   3   59.89    3.00
  -5  -2  -3   55.79    2.80
   5  -2   3   60.49    3.40
  -5   2   3   59.69    2.70
  -5  -2  -3   58.59    2.30
   5  -2   3   56.49    2.60
  -5  -2  -3   60.19    2.70
   5   2  -3   55.79    1.90
   5  -2   3   55.79    2.50
   5  -2   3   58.09    2.60
   5   2  -3   61.89    3.10
  -5   3  -3   21.40    1.50
   5  -3  -3   21.20    2.40
  -5   3  -3   20.20    1.90
  -5  -3   3   25.60    2.20
   5  -3  -3   26.80    2.70
   5   3   3   19.40    2.40
   5  -3  -3   23.10    2.00
   5   3   3   19.80    1.70
   5  -3   3   20.40    1.90
   5  -3   3   22.80    2.60
  -5  -3  -3   19.50    1.70
  -5  -3  -3   21.40    2.20
   5   3  -3   18.80    1.10
  -5   3   3   20.10    2.00
   5   3  -3   23.00    2.40
  -5  -3  -3   21.50    1.40
   5  -3   3   23.20    1.90
  -5   3   3   22.10    1.30
   5  -3   3   22.70    1.90
   5   3  -3   20.30    0.90
   5   4   3    4.50    2.30
  -5  -4   3    4.30    1.40
  -5  -4   3    1.60    1.70
   5  -4  -3    2.60    2.20
   5   4   3    3.20    1.20
  -5  -4   3    7.90    2.10
   5  -4  -3    0.90    2.20
  -5   4  -3    4.70    2.00
   5  -4  -3    2.50    1.70
  -5   4   3    0.60    1.70
   5  -4   3    5.40    2.40
   5  -4   3    4.20    1.60
  -5  -4  -3    1.10    1.90
  -5  -4  -3   -0.20    1.30
   5   4  -3    2.50    0.70
   5  -4   3    6.20    1.70
   5   5   3    6.40    1.50
   5  -5  -3    7.60    2.20
  -5  -5   3    7.40    2.40
   5  -5  -3    4.90    2.50
  -5   5  -3    6.90    2.20
   5  -5  -3   10.00    3.00
  -5  -5   3   11.40    2.70
   5  -5   3    8.50    2.10
   5  -5   3    8.60    3.00
   5  -5   3   15.80    2.40
  -5  -5  -3    3.60    2.70
  -5  -5  -3    2.00    2.70
   5   5  -3    9.20    1.20
  -5   5   3   13.10    2.60
   5  -6  -3   11.70    3.70
   5   6   3   11.90    2.00
   5  -6  -3   16.50    3.60
  -5  -6   3    4.00    2.80
  -5  -6   3   16.30    3.40
  -5   6  -3   12.70    2.80
   5  -6   3   13.40    3.80
   5   6  -3   13.10    1.70
  -5   6   3    6.70    2.90
  -5  -6  -3    7.60    3.30
  -5  -6  -3    6.30    3.50
   5  -7  -3    2.50    4.30
   5  -7  -3    1.50    3.50
   5   7   3    0.40    2.00
  -5  -7   3   -3.20    3.30
  -5   7  -3    2.20    3.10
  -5  -7  -3    1.40    3.50
   5  -7   3    1.00    3.90
  -5   7   3   -1.90    2.80
  -5  -7  -3    0.60    3.80
  -5   8  -3    2.30    3.70
   5   8   3   -2.00    5.20
  -5  -8   3    6.50    4.40
   5  -8  -3    0.20    4.50
  -5   8   3    1.00    3.80
  -5  -8  -3   -0.90    4.20
   5  -8   3   -6.50    3.50
  -5  -8  -3    0.40    4.20
   5  -8   3    6.60    4.80
  -6   0   3   -0.50    0.40
  -6   0  -3    0.60    1.00
   6   0  -3    0.40    1.10
   6   0   3    0.60    0.50
   6   0  -3   -0.10    0.70
  -6   0  -3    1.50    0.80
   6   0   3   -0.90    1.70
  -6   0   3   -0.10    0.60
   6   0   3    0.30    0.80
   6  -1  -3   40.00    2.00
   6   1   3   40.10    1.90
  -6   1  -3   40.90    2.00
   6  -1  -3   43.50    2.50
  -6   1  -3   40.80    2.20
   6  -1  -3   37.40    3.00
  -6  -1  -3   42.70    1.90
   6   1  -3   40.70    1.60
   6  -1   3   37.40    3.30
  -6  -1  -3   38.30    2.10
   6  -1   3   39.10    2.30
   6  -1   3   39.60    2.00
  -6   1   3   37.30    2.00
   6  -2  -3  355.06   11.80
   6  -2  -3  361.56   12.60
   6   2   3  348.17   12.40
  -6   2  -3  376.06   11.80
   6   2   3  365.16   11.60
   6  -2  -3  359.26   12.30
  -6   2  -3  362.96   12.20
   6   2  -3  368.66   12.20
  -6  -2  -3  371.16   11.50
   6  -2   3  363.36   12.80
   6   2  -3  362.56   11.10
  -6  -2  -3  362.16   12.30
   6  -2   3  370.26   11.90
   6  -2   3  358.56   11.70
  -6   2   3  383.86   11.80
  -6   2   3  365.16   12.10
   6  -2   3  366.56   12.90
   6   2  -3  370.46   11.10
   6  -3  -3    6.10    2.00
   6   3   3    4.00    1.90
  -6  -3   3    7.80    1.40
  -6   3  -3    2.50    1.20
  -6   3  -3    5.10    1.60
   6  -3  -3    3.30    1.90
   6   3   3    3.60    1.20
   6  -3  -3    4.70    1.50
   6   3  -3    4.40    0.40
  -6  -3  -3    5.50    1.70
   6  -3   3    1.90    2.00
   6  -3   3    7.00    1.50
   6  -3   3    4.40    1.20
   6  -3   3    5.80    1.50
  -6  -3  -3    2.80    1.30
  -6   3   3    4.90    1.00
   6   3  -3    3.00    1.60
  -6   3   3    7.00    1.70
   6   4   3   60.79    4.30
  -6   4  -3   59.29    3.50
   6  -4  -3   52.29    3.40
  -6  -4   3   59.59    3.00
   6  -4  -3   50.69    3.90
   6  -4  -3   58.09    4.30
  -6  -4   3   57.79    3.60
   6   4   3   54.19    2.60
  -6  -4  -3   51.09    3.90
   6  -4   3   48.40    3.20
   6   4  -3   52.49    2.00
   6  -4   3   50.69    4.30
   6   4  -3   48.80    3.80
   6  -4   3   55.49    3.40
   6  -4   3   53.29    3.40
  -6  -4  -3   49.90    3.00
  -6   4   3   52.19    3.50
  -6  -5   3    0.30    2.40
   6   5   3    0.10    2.80
   6  -5  -3    3.20    2.20
   6  -5  -3    4.50    2.80
  -6  -5   3   -1.70    2.10
   6  -5  -3    6.40    3.30
   6   5   3    0.50    1.30
  -6   5  -3   -0.30    2.20
   6  -5   3   -1.50    2.80
  -6  -5  -3    2.40    2.50
   6   5  -3    2.10    2.60
   6  -5   3    4.20    2.10
   6  -5   3    2.00    1.80
  -6   5   3    1.80    2.50
   6  -5   3    4.70    2.00
   6   5  -3    2.60    0.90
   6   6   3    2.70    1.70
  -6  -6   3    4.40    3.10
   6   6   3    6.80    3.70
  -6   6  -3    3.30    2.70
   6  -6  -3    6.90    3.60
   6  -6  -3    4.80    3.30
  -6  -6   3    4.10    3.20
   6  -6   3   -1.00    3.60
   6  -6   3   -0.20    2.50
  -6  -6  -3    1.70    2.70
  -6   6   3    4.10    2.70
  -6  -6  -3    6.80    3.60
   6   6  -3    7.10    3.50
   6  -7  -3   15.10    4.50
   6   7   3   -3.20    4.80
  -6   7  -3   -0.60    3.30
  -6  -7   3    2.40    3.60
   6  -7  -3    2.80    3.80
  -6  -7  -3   -3.20    2.90
   6  -7   3    0.30    3.10
  -6   7   3    3.20    3.20
   6   7  -3    0.70    4.10
  -6  -7  -3   -6.20    3.30
   6  -7   3    4.60    4.10
  -6   8  -3   -8.50    3.70
  -6  -8   3    1.90    4.20
   6   8   3    9.00    5.40
   6  -8  -3    2.20    4.60
  -6  -8  -3   -0.30    4.60
  -6  -8  -3    1.00    4.80
   6  -8   3    1.10    4.70
   6  -8   3   -5.20    3.10
   6   8  -3    1.30    5.40
  -6   8   3    3.90    3.70
   7   0  -3   -1.50    0.80
   7   0   3    0.50    0.60
  -7   0  -3    1.70    0.90
  -7   0  -3    3.90    1.40
   7   0  -3    0.50    1.50
  -7   0   3    1.10    0.80
   7   0   3    1.00    1.90
  -7   0   3    0.40    0.40
   7   0   3    0.70    0.80
   7   1   3  560.54   16.90
  -7   1  -3  542.55   18.00
  -7   1  -3  539.55   17.10
   7  -1  -3  515.45   18.30
   7  -1  -3  552.44   17.70
   7  -1  -3  550.54   17.10
   7  -1   3  535.35   18.90
   7  -1   3  546.05   17.10
   7   1  -3  551.14   16.70
  -7   1   3  554.04   17.00
   7  -1   3  536.45   18.80
  -7  -1  -3  559.54   17.00
  -7  -1  -3  547.85   18.10
   7  -2  -3  213.08    7.50
   7   2   3  216.38    7.30
   7  -2  -3  213.28    8.00
   7  -2  -3  199.58    8.30
  -7   2  -3  220.48    7.50
  -7   2  -3  221.48    7.70
   7   2   3  224.98    8.20
   7   2  -3  217.28    6.80
   7  -2   3  215.18    8.70
   7   2  -3  224.08    6.70
  -7   2   3  225.68    7.60
   7  -2   3  216.38    7.50
  -7  -2  -3  209.58    7.20
  -7   2   3  212.88    7.60
  -7  -2  -3  217.18    7.80
   7   2  -3  223.28    7.90
   7  -2   3  219.68    8.00
   7   3   3    6.90    2.20
  -7   3  -3    4.20    1.70
   7  -3  -3    4.30    1.90
  -7  -3   3    5.70    1.70
   7  -3  -3    4.20    2.10
   7  -3  -3    8.40    1.80
   7   3   3    3.90    1.40
  -7   3  -3    6.80    1.40
  -7   3   3    5.90    1.80
   7  -3   3    3.90    1.20
  -7  -3  -3    5.60    1.80
   7  -3   3    5.00    1.80
  -7  -3  -3    2.80    1.50
   7  -3   3    4.30    2.40
   7  -3   3    5.90    1.40
  -7   3   3    6.80    1.20
   7   3  -3    6.90    1.90
  -7  -4   3   19.00    2.50
  -7   4  -3   13.40    2.40
   7  -4  -3   22.00    2.60
   7   4   3   22.50    3.20
   7  -4  -3   16.70    3.10
   7  -4  -3   20.50    2.80
   7   4   3   18.60    1.60
  -7  -4   3   20.90    2.20
  -7  -4  -3   19.30    2.20
  -7   4   3   19.60    2.60
   7   4  -3   17.70    0.90
  -7  -4  -3   21.60    2.90
   7   4  -3   21.60    3.00
   7  -4   3   15.60    3.30
   7  -4   3   19.80    2.40
   7  -4   3   18.90    2.00
   7  -4   3   15.60    2.20
  -7  -5   3    9.20    2.10
  -7  -5   3    4.10    2.40
   7   5   3    7.70    1.50
  -7   5  -3    2.00    2.40
   7  -5  -3    7.30    3.20
   7  -5  -3    5.70    2.70
   7   5   3    6.00    3.20
  -7  -5   3    3.00    2.60
   7  -5  -3    5.10    2.40
  -7   5   3    6.60    2.50
   7  -5   3    8.00    2.20
   7  -5   3    6.40    2.10
   7  -5   3    5.80    3.30
  -7  -5  -3    3.40    2.70
   7   5  -3    5.60    3.20
   7  -5   3    5.20    2.30
   7   6   3    6.10    3.80
   7  -6  -3   -0.50    3.40
  -7  -6   3   -3.00    3.00
  -7   6  -3   -3.00    2.60
   7  -6  -3    2.00    3.00
   7   6   3   -0.50    1.50
  -7  -6   3   -1.00    3.10
   7  -6  -3    2.60    3.20
  -7   6   3   -1.20    2.70
  -7  -6  -3    0.00    3.00
   7  -6   3   -4.20    2.20
  -7  -6  -3   -1.80    3.10
   7   6  -3    1.20    3.30
   7  -6   3   -5.60    3.40
  -7  -7   3    2.90    4.00
  -7   7  -3    3.60    3.20
  -7  -7   3   -2.10    3.60
   7   7   3   -2.90    4.30
   7  -7  -3   -0.90    4.10
   7  -7   3    1.10    4.00
  -7  -7  -3   -3.30    4.00
   7   7  -3    5.50    4.30
   7  -7   3   -0.40    3.00
  -7   7   3   -2.80    3.70
  -7  -7  -3   -9.40    3.70
   8   0   3    0.80    2.20
   8   0   3    0.90    0.60
  -8   0  -3    0.10    1.10
  -8   0   3    1.60    0.90
   8   0  -3   -0.30    1.00
   8   0  -3    0.10    1.50
  -8   0  -3   -1.70    1.30
   8   0   3    0.80    1.10
   8  -1  -3   21.10    1.80
   8   1   3   20.10    1.70
   8  -1  -3   17.10    2.70
  -8  -1   3   16.20    1.30
  -8   1  -3   19.40    2.00
  -8   1  -3   17.80    1.70
   8  -1   3   22.10    1.50
   8  -1   3   19.20    1.70
  -8   1   3   19.20    1.90
  -8   1   3   15.40    1.60
   8   1  -3   18.10    1.40
  -8  -1  -3   18.00    1.50
  -8  -1  -3   17.60    2.00
   8  -1   3   22.10    3.40
   8   2   3   71.59    4.00
  -8   2  -3   66.89    3.30
   8  -2  -3   60.19    3.60
   8  -2  -3   62.59    3.30
   8  -2  -3   58.09    4.50
   8   2   3   67.39    3.00
   8  -2  -3   63.39    2.60
  -8   2  -3   69.99    3.30
  -8  -2   3   64.49    3.30
   8   2  -3   70.09    2.40
   8  -2   3   74.09    3.30
   8  -2   3   67.09    3.30
  -8  -2  -3   65.49    3.40
  -8   2   3   73.29    3.40
   8  -2   3   57.19    4.60
  -8   2   3   70.49    3.10
   8   2  -3   63.79    2.50
  -8   3  -3   11.70    2.10
   8   3   3    8.10    1.70
   8   3   3   13.00    2.60
  -8  -3   3   11.60    1.90
  -8   3  -3   12.50    1.80
   8  -3  -3   12.60    2.80
   8  -3  -3    9.60    2.10
   8  -3  -3    8.70    2.00
   8   3  -3    9.00    0.80
   8   3  -3   14.00    2.50
   8  -3   3   15.80    3.10
   8  -3   3   12.70    1.90
  -8  -3  -3    9.30    2.10
   8  -3   3    8.50    2.00
   8  -3   3   13.20    1.60
  -8  -3  -3   10.80    2.10
  -8   3   3   14.20    2.20
  -8   3   3    9.30    1.60
   8   4   3   -0.60    1.20
  -8  -4   3    0.60    1.80
  -8   4  -3    1.50    2.20
   8  -4  -3   -0.10    2.00
  -8  -4   3    1.30    1.90
   8  -4  -3    3.00    2.50
   8  -4  -3    3.50    2.70
   8   4   3   -3.30    2.30
  -8  -4  -3    0.60    1.80
   8  -4   3   -3.90    1.90
   8   4  -3    0.60    2.20
  -8   4   3    3.20    2.20
   8  -4   3   -0.90    1.40
   8  -4   3    2.40    2.90
  -8  -4  -3    0.40    2.20
   8  -4   3    2.30    1.80
   8  -5  -3    4.40    2.70
  -8  -5   3    2.60    2.20
  -8  -5   3    1.60    2.60
  -8  -5   3    7.00    3.00
  -8   5  -3    5.70    2.60
   8  -5  -3    3.70    3.30
   8   5   3    1.90    3.10
   8   5   3    5.40    1.40
   8  -5  -3    3.60    2.50
   8  -5   3    4.10    2.10
  -8  -5  -3    1.60    2.80
   8  -5   3    6.50    2.30
  -8   5   3    4.00    2.60
   8   5  -3    1.40    3.20
   8  -5   3    4.40    3.40
   8  -5   3    6.10    2.50
  -8  -5  -3    3.00    2.20
   8  -6  -3    2.20    3.00
  -8  -6   3    0.40    3.00
  -8  -6   3   -2.80    3.20
  -8   6  -3   -1.30    3.20
   8  -6  -3   -0.20    2.90
   8   6   3    1.40    3.70
   8  -6  -3    4.40    3.80
   8  -6   3   -0.60    3.80
  -8  -6  -3    1.50    3.60
  -8   6   3   -0.60    3.00
  -8  -6  -3   -0.60    3.30
   8   6  -3   -5.50    3.10
   8   7   3    2.40    4.50
  -8  -7   3    4.10    4.00
   8  -7  -3   -2.20    4.10
  -8   7  -3    1.20    3.40
  -8  -7   3   -9.20    3.60
   8   7  -3   -1.70    3.90
  -8  -7  -3   -0.10    4.10
   8  -7   3   -1.30    4.20
  -8   7   3    0.40    3.90
  -8  -7  -3    7.70    4.20
  -9   0  -3    0.10    1.20
   9   0   3   -0.80    0.60
   9   0   3   -0.60    2.30
  -9   0  -3    1.00    1.60
   9   0   3    0.40    1.10
  -9   0   3   -1.10    0.90
   9   0  -3   -0.40    1.60
   9   0  -3   -0.30    1.10
  -9   0   3   -1.10    1.40
   9   1   3   17.50    1.70
   9  -1  -3   13.20    2.90
   9  -1  -3   11.30    1.60
  -9   1  -3   13.70    1.90
  -9  -1   3   14.70    2.00
  -9   1  -3   12.60    1.70
  -9  -1  -3   17.50    2.10
   9   1  -3   14.10    1.30
  -9   1   3    9.50    1.60
   9  -1   3   14.80    1.20
   9  -1   3   14.20    1.80
   9  -1   3    9.20    3.20
  -9  -1  -3   13.00    1.50
  -9   1   3   16.20    2.00
  -9   2  -3   45.50    3.00
  -9  -2   3   48.30    3.00
  -9   2  -3   47.50    2.80
   9  -2  -3   37.90    2.80
   9   2   3   44.80    2.50
   9  -2  -3   39.80    4.00
   9  -2  -3   41.70    3.30
   9  -2   3   46.70    2.90
  -9   2   3   42.40    2.60
   9  -2   3   45.30    4.30
  -9   2   3   48.80    3.20
  -9  -2  -3   46.10    3.00
   9  -2   3   45.50    2.80
   9   2  -3   46.90    2.10
   9  -3  -3   10.90    2.30
  -9  -3   3   10.50    2.10
   9   3   3   13.30    2.70
   9  -3  -3    9.40    2.10
   9   3   3    6.30    1.80
   9  -3  -3    5.50    2.80
  -9   3  -3    7.30    2.20
  -9   3  -3    9.90    1.80
   9  -3   3   12.80    3.30
   9  -3   3    7.80    1.50
   9  -3   3   10.90    2.30
  -9   3   3   10.30    2.30
   9   3  -3    8.00    1.00
  -9   3   3   11.80    1.80
  -9  -3  -3    9.10    2.20
  -9  -3  -3    7.40    2.30
   9   3  -3    7.40    2.20
   9   4   3   -0.40    2.70
  -9  -4   3    4.00    2.20
   9  -4  -3   -2.60    2.70
  -9   4  -3    1.20    2.40
   9  -4  -3   -2.40    2.10
  -9  -4   3    1.40    2.30
   9  -4  -3    1.60    2.30
   9   4   3   -0.70    1.30
   9   4  -3   -0.30    2.20
   9  -4   3   -3.20    3.00
  -9  -4  -3    3.20    2.40
  -9   4   3   -0.50    2.70
   9  -4   3    1.50    2.40
  -9  -4  -3   -0.90    2.20
   9  -4   3    4.50    2.00
  -9  -5   3   11.30    3.30
  -9  -5   3    2.10    2.30
   9  -5  -3    8.20    2.90
   9  -5  -3    7.80    3.70
  -9   5  -3    4.70    3.20
   9   5   3    8.90    3.80
   9  -5  -3    8.20    3.00
  -9  -5  -3   12.10    2.60
  -9  -5  -3    8.40    3.10
  -9   5   3    9.10    3.00
   9   5  -3    5.70    3.00
   9  -5   3    9.20    2.60
   9  -5   3    9.50    2.90
   9  -5   3    5.60    3.70
  -9   6  -3    0.30    3.50
   9  -6  -3    5.40    3.20
   9  -6  -3    2.50    3.50
  -9  -6   3    6.30    3.30
  -9  -6   3    3.50    3.50
   9   6   3   -4.20    3.70
   9  -6  -3    7.70    4.10
  -9  -6  -3    1.90    3.30
   9  -6   3    3.60    4.30
  -9   6   3    2.20    3.40
   9   6  -3    2.80    4.10
  -9  -6  -3    8.80    4.00
  -9  -7   3    1.00    3.80
  -9  -7   3    2.20    4.10
   9   7   3   -2.90    4.40
  -9   7  -3   -2.70    3.90
   9  -7  -3    1.50    4.40
  -9  -7  -3   -1.20    4.00
   9   7  -3   -2.50    4.70
  -9   7   3   -2.00    3.70
  -9  -7  -3    5.00    4.10
   9  -7   3    3.80    4.80
  10   0   3    0.50    1.30
 -10   0   3    0.40    1.70
  10   0   3   -3.80    2.50
 -10   0   3   -0.60    1.10
 -10   0  -3   -0.10    1.70
  10   0  -3    2.90    2.00
  10   0  -3    2.20    1.40
 -10   0  -3    0.00    1.20
 -10   1  -3   16.80    2.20
  10  -1  -3    9.80    2.80
  10  -1  -3   14.20    2.00
  10   1   3   16.20    1.80
 -10  -1   3   12.90    2.20
 -10   1  -3   12.50    2.00
 -10   1   3   12.90    2.20
 -10  -1  -3   12.00    2.20
  10  -1   3   16.80    1.90
  10   1  -3   13.30    1.50
  10  -1   3   15.60    3.80
 -10   1   3    9.10    1.60
  10  -2  -3   81.79    5.70
 -10  -2   3   93.89    4.50
  10   2   3   99.39    4.00
 -10   2  -3   96.79    4.40
 -10   2  -3   95.09    4.50
  10  -2  -3   89.99    4.50
  10  -2   3   85.69    4.20
  10  -2   3   80.99    6.30
 -10   2   3   96.49    4.60
  10   2  -3   90.09    3.50
 -10   2   3   91.59    4.40
 -10  -2  -3   94.19    4.60
  10  -3  -3    5.60    3.10
  10   3   3    4.40    2.60
 -10   3  -3    3.40    2.30
  10  -3  -3    4.50    2.10
  10   3   3    3.90    1.90
 -10   3  -3    4.70    2.00
 -10  -3   3    6.70    2.20
  10  -3  -3    3.30    2.40
  10  -3   3    5.80    2.20
  10  -3   3   -0.40    3.20
  10   3  -3    3.30    1.10
 -10   3   3    2.90    2.20
 -10   3   3    6.80    1.90
 -10  -3  -3    4.10    2.20
  10  -4  -3   19.30    3.90
 -10  -4   3   14.10    3.00
  10  -4  -3   23.90    3.10
  10   4   3   17.30    2.00
  10   4   3   17.30    3.50
 -10  -4   3   14.50    2.80
  10  -4  -3   19.50    3.10
 -10   4  -3   17.20    2.90
 -10  -4  -3   17.40    2.90
  10  -4   3   16.30    2.90
  10  -4   3   19.30    2.80
  10   4  -3   23.30    3.40
 -10   4   3   16.90    3.10
  10  -4   3   17.20    4.10
 -10  -4  -3   16.80    3.00
  10  -5  -3    6.00    3.10
  10   5   3    3.20    3.40
 -10   5  -3    6.20    3.10
 -10  -5   3   -1.20    2.70
  10  -5  -3    3.50    3.70
 -10  -5   3    3.60    2.40
  10  -5  -3    2.50    2.80
  10  -5   3    3.00    2.80
  10  -5   3    0.30    2.30
  10  -5   3    3.70    4.00
 -10   5   3   -0.20    3.40
 -10  -5  -3    1.60    2.70
 -10  -5  -3    6.80    3.20
  10   5  -3    5.50    3.10
  10  -6  -3   -2.50    3.30
 -10  -6   3   -3.00    3.80
  10  -6  -3    1.20    4.00
 -10   6  -3    2.00    3.80
 -10  -6   3    5.10    3.70
  10   6   3    1.30    3.90
  10  -6  -3   -0.60    3.80
  10  -6   3    1.30    3.60
  10   6  -3    7.40    4.10
 -10   6   3    4.10    4.00
 -10  -6  -3   -4.20    3.70
  10  -6   3   -2.40    4.20
  10   7   3    2.90    4.60
 -10   7  -3    1.70    4.30
 -10  -7   3   -4.10    3.50
 -10  -7   3   -6.90    3.90
  10  -7  -3   -1.90    5.00
 -10  -7  -3   -1.50    4.30
 -10   7   3   -4.00    3.80
 -10  -7  -3    0.90    4.60
  10  -7   3    0.00    4.80
  10   7  -3   -2.90    4.00
  11   0   3   -4.10    2.90
 -11   0  -3    2.60    2.10
  11   0   3    1.60    1.60
  11   0  -3   -1.70    1.40
  11   0  -3    1.00    2.20
 -11   0   3    2.00    2.00
 -11   0  -3   -0.30    1.50
 -11   1  -3   76.19    4.10
 -11  -1   3   72.59    4.10
  11  -1  -3   75.09    5.90
 -11   1  -3   82.09    4.00
  11  -1  -3   72.79    3.90
  11   1   3   77.49    3.60
  11  -1   3   68.89    3.70
 -11  -1  -3   77.99    4.20
 -11   1   3   71.49    3.90
  11  -1   3   66.69    6.20
 -11   1   3   72.99    3.60
  11   1  -3   74.19    3.40
 -11   2  -3   98.59    4.80
  11  -2  -3   93.79    6.70
  11  -2  -3   92.19    4.50
  11   2   3   86.99    4.10
 -11   2  -3   94.59    4.90
 -11  -2   3   89.39    4.70
  11  -2   3   89.19    4.50
 -11   2   3   95.09    4.80
  11   2  -3   95.89    3.70
 -11   2   3   95.69    4.50
  11  -2   3   83.59    6.80
 -11  -2  -3   89.89    4.80
 -11  -3   3    1.90    2.60
  11  -3  -3    4.80    2.60
 -11   3  -3    5.60    2.40
  11   3   3    2.30    1.90
  11  -3  -3   -0.80    2.20
  11  -3  -3   -0.60    3.10
 -11   3  -3    3.30    2.20
  11  -3   3    6.60    2.40
 -11   3   3    5.30    2.10
  11  -3   3   -4.70    3.30
 -11  -3  -3    6.10    2.70
 -11   3   3    1.90    2.40
 -11  -4   3    2.00    2.60
  11   4   3    6.50    3.30
  11  -4  -3   11.90    2.90
  11  -4  -3   11.60    3.00
 -11   4  -3   11.30    3.00
 -11  -4   3    8.70    2.60
  11  -4  -3    3.60    3.60
  11   4   3    7.20    1.90
 -11  -4  -3   11.00    3.00
  11   4  -3   12.70    3.10
 -11  -4  -3    5.50    2.80
 -11   4   3    8.10    3.00
  11  -4   3    7.70    2.90
  11  -4   3    7.60    4.20
  11   5   3    2.40    3.50
  11  -5  -3    7.30    3.40
  11  -5  -3   -0.20    3.20
  11  -5  -3   10.20    4.00
 -11  -5   3    0.00    3.20
 -11   5  -3   -0.30    3.10
 -11  -5   3    3.90    3.00
  11  -5   3   -1.80    4.10
 -11  -5  -3    3.50    3.20
  11  -5   3    2.40    3.10
 -11  -5  -3   -6.20    2.80
 -11   5   3   -3.70    3.60
  11   5  -3    2.00    3.10
 -11   6  -3   -0.40    3.60
 -11  -6   3   -1.60    3.60
  11  -6  -3   -3.90    4.10
  11  -6  -3   -4.00    3.30
 -11  -6   3   -0.50    3.60
  11   6   3    9.80    4.90
  11  -6  -3    4.00    3.60
  11  -6   3   -1.30    3.40
  11   6  -3   -3.10    4.00
 -11   6   3    2.50    3.70
  11  -6   3   -3.00    4.40
 -11  -6  -3    1.10    4.00
 -11  -7   3   -0.60    4.30
  11   7   3   -4.40    4.80
 -11   7  -3   -2.30    3.70
 -11  -7   3    3.10    4.40
  11  -7  -3    4.80    5.10
 -11   7   3   -0.80    4.40
  11  -7   3    1.60    5.20
 -11  -7  -3    3.60    4.70
 -11  -7  -3   -2.70    4.50
  11   7  -3    3.50    4.40
  12   0   3   -1.30    1.70
 -12   0  -3   -2.50    2.20
  12   0  -3   -0.70    2.30
 -12   0   3   -0.40    2.20
  12   0  -3    3.20    1.70
  12   0   3    1.30    3.30
  12   1   3    6.80    1.80
  12  -1  -3   10.20    2.10
 -12   1  -3    5.30    2.00
  12  -1  -3   13.40    3.50
 -12  -1   3    7.20    2.70
 -12   1  -3   11.70    2.50
  12  -1   3   12.50    4.20
 -12  -1  -3   11.00    2.60
  12  -1   3    6.20    2.00
 -12   1   3    9.70    2.40
  12   1  -3   10.30    1.70
  12  -2  -3    8.70    2.30
  12  -2  -3    7.00    3.50
 -12   2  -3    5.30    2.30
  12   2   3   10.80    2.00
 -12   2  -3    4.50    2.30
 -12  -2   3    4.90    2.50
 -12  -2  -3    6.80    2.70
  12   2  -3    9.00    1.60
  12  -2   3    7.80    4.20
  12  -2   3    8.90    2.30
 -12   2   3    7.80    2.50
 -12   2   3    6.40    2.50
 -12  -3   3    1.30    2.80
  12  -3  -3    5.30    3.60
  12  -3  -3   -0.30    2.30
 -12   3  -3    2.30    2.50
 -12   3  -3   -1.10    2.30
  12   3   3    4.20    2.10
  12  -3   3   -0.60    2.40
  12  -3   3   -2.30    3.90
 -12  -3  -3    0.80    2.50
 -12   3   3   -1.20    2.20
 -12   3   3    1.70    2.50
 -12   4  -3   -0.80    2.80
  12  -4  -3   -4.00    3.60
  12  -4  -3    4.30    2.90
  12  -4  -3    5.50    3.10
 -12  -4   3    8.70    3.00
 -12  -4  -3    1.10    2.80
 -12   4   3    2.40    2.90
  12  -4   3   -3.90    4.50
 -12  -4  -3    3.20    2.80
  12  -4   3    4.00    3.20
 -12  -5   3   -2.10    3.10
 -12  -5   3    0.90    3.10
  12   5   3    0.90    3.70
  12  -5  -3    0.60    2.90
 -12   5  -3   -1.20    3.70
  12  -5  -3    2.90    3.40
  12  -5  -3   -9.30    3.70
 -12  -5  -3    0.00    3.20
 -12   5   3    0.30    3.80
  12  -5   3    0.20    4.40
 -12  -5  -3   -1.30    3.10
  12   5  -3    3.20    3.30
  12  -5   3    1.40    3.20
  12  -6  -3    0.90    4.60
  12  -6  -3   -0.20    3.80
 -12  -6   3   -1.80    3.80
 -12  -6   3    5.20    3.90
  12   6   3    0.60    4.40
  12  -6  -3    0.40    3.60
 -12   6  -3   -1.20    3.70
 -12   6   3    2.50    3.90
  12   6  -3   -2.60    4.20
 -12  -6  -3    2.70    3.80
  12  -6   3   -5.30    3.40
  12  -6   3    0.70    4.70
  13   0   3    0.10    2.00
  13   0  -3    1.30    1.80
 -13   0  -3   -1.20    2.80
 -13   0   3   -0.10    2.70
  13   0   3   -0.90    3.30
  13  -1  -3    4.00    2.00
 -13   1  -3    5.60    2.60
 -13  -1   3    2.20    2.60
  13  -1  -3    8.40    3.50
  13   1   3    3.20    2.10
 -13  -1  -3    1.90    2.60
  13  -1   3    0.60    3.90
  13  -1   3    3.30    2.10
 -13   1   3    3.50    2.80
  13   1  -3    7.80    1.80
 -13   2  -3   24.10    3.00
  13   2   3   22.80    2.60
 -13  -2   3   19.30    3.20
 -13   2  -3   27.50    3.10
  13  -2  -3   20.00    2.90
  13  -2  -3   26.90    5.00
 -13  -2  -3   28.70    3.50
  13   2  -3   22.60    2.20
  13  -2   3   22.20    5.00
  13  -2   3   21.10    2.90
 -13   2   3   17.70    2.80
 -13   2   3   27.10    3.30
  13   3   3    0.20    2.20
 -13  -3   3   -3.60    2.70
 -13   3  -3   -1.60    2.60
  13  -3  -3   -0.20    3.80
  13  -3  -3   -0.50    2.60
 -13   3  -3   -2.30    2.60
 -13   3   3    2.10    2.50
  13  -3   3   -3.50    2.70
 -13  -3  -3    1.90    2.80
  13  -3   3    0.20    4.40
 -13   3   3   -1.60    2.60
  13  -4  -3   -1.10    3.20
  13  -4  -3   -3.90    4.00
 -13   4  -3    4.50    3.20
 -13  -4   3   -0.20    3.30
 -13   4   3   -1.90    3.40
 -13  -4  -3    3.30    3.00
 -13  -4  -3    3.20    3.00
  13  -4   3    3.50    3.20
  13  -4   3    5.80    4.70
 -13  -5   3    3.80    3.40
  13  -5  -3    0.40    4.50
  13  -5  -3    1.30    3.40
  13  -5  -3    0.70    3.80
 -13  -5   3   -2.30    3.00
 -13  -5  -3   -0.40    3.40
  13  -5   3   -0.10    3.60
  13  -5   3   -5.60    4.70
 -13  -5  -3    2.90    3.50
 -13   5   3    1.90    4.00
  13  -6  -3   -6.30    4.60
 -13  -6   3    2.30    4.10
  13   6   3    2.50    4.50
 -13  -6   3   -2.50    3.60
  13  -6  -3    3.70    4.00
  13  -6  -3    4.70    4.00
  13  -6   3   -4.90    3.90
 -13  -6  -3    1.50    3.90
 -13   6   3    3.40    4.60
  13   6  -3    2.90    4.00
  13  -6   3    0.20    5.10
  14   0  -3   -0.20    2.00
 -14   0  -3    0.20    2.80
 -14   0   3   -1.70    2.70
  14   0   3   -2.40    2.10
  14   0   3    6.90    3.90
  14   1   3   11.60    2.40
 -14   1  -3   14.50    3.10
  14  -1  -3   18.60    4.00
  14  -1  -3   13.30    2.60
 -14  -1   3   15.50    3.50
  14  -1   3   11.20    4.50
 -14   1   3    9.30    3.00
  14  -1   3    9.60    2.50
  14   1  -3   11.80    2.10
 -14  -1  -3   16.40    3.40
  14  -2  -3    5.50    2.60
  14  -2  -3   -0.40    4.20
 -14  -2   3    3.80    3.30
  14   2   3    2.40    2.20
 -14   2  -3    4.90    3.10
 -14  -2  -3    7.10    3.50
  14  -2   3   -0.20    2.40
  14   2  -3    5.10    1.90
  14  -2   3    0.60    4.50
 -14   2   3    4.40    2.80
  14   3   3    1.00    2.40
  14  -3  -3    5.70    3.10
 -14  -3   3    7.70    3.40
 -14   3  -3    0.80    3.20
 -14   3  -3   -0.50    2.90
  14  -3  -3    3.00    4.60
  14  -3   3    4.40    3.00
  14  -3   3   -2.10    4.40
 -14   3   3    2.70    2.60
 -14   3   3    2.70    3.10
 -14  -3  -3   -1.80    3.50
  14  -4  -3    4.20    3.90
 -14  -4   3   -0.80    3.60
 -14   4  -3   -2.60    3.50
  14  -4  -3    3.40    5.20
 -14  -4  -3   -1.10    3.10
  14  -4   3   -2.00    3.30
 -14   4   3   -1.20    3.30
  14  -4   3   -2.40    4.90
 -14  -4  -3   -1.40    3.10
 -14  -5   3    3.20    3.80
  14  -5  -3    5.20    5.00
 -14   5  -3    3.80    3.70
  14  -5  -3   -1.80    3.90
 -14  -5   3   -0.90    3.40
 -14   5   3    1.40    3.70
  14  -5   3    1.20    5.40
 -14  -5  -3    6.20    3.90
  14  -5   3   -4.20    3.70
 -14  -5  -3   -0.80    3.60
 -14  -6   3    1.50    3.90
 -14  -6  -3   -3.50    3.90
 -14   6   3    0.00    4.20
  15   0  -3    4.40    2.30
  15   0   3    1.90    2.40
 -15   0   3    0.60    3.40
 -15   0  -3    2.00    3.20
  15  -1  -3    6.50    2.70
 -15  -1   3   -1.30    3.10
 -15   1  -3    4.30    3.10
  15  -1  -3    0.30    3.50
  15   1   3    6.70    2.50
  15  -1   3   -1.30    4.20
 -15  -1  -3    1.70    3.20
  15  -1   3    6.60    2.60
  15   1  -3    2.10    2.10
 -15   1   3    3.40    3.50
 -15   2  -3   19.00    3.40
  15  -2  -3   10.10    5.00
  15   2   3   14.90    2.90
 -15  -2   3   17.00    3.70
  15  -2  -3   17.80    3.50
 -15   2   3   14.40    3.30
  15  -2   3    4.30    5.10
  15   2  -3   16.40    2.40
  15  -2   3   15.90    3.40
 -15  -2  -3   26.40    4.00
 -15  -3   3    2.60    3.50
  15  -3  -3   -1.10    3.20
  15  -3  -3    1.00    4.30
  15   3   3    1.90    2.70
 -15   3  -3   -0.70    2.80
 -15   3   3    2.30    2.90
  15  -3   3   -2.80    4.70
 -15  -3  -3    1.80    3.50
  15  -3   3   -5.10    3.00
  15  -4  -3   -3.20    4.50
 -15   4  -3   -1.30    3.50
 -15  -4   3   -1.80    4.00
  15  -4  -3   -4.20    3.60
 -15  -4  -3   -2.90    3.40
 -15  -4  -3   -3.00    3.20
  15  -4   3    3.40    5.20
  15  -4   3   -3.30    3.50
  15  -5  -3   -2.30    5.70
 -15   5  -3   -7.20    3.90
 -15  -5   3   -2.30    3.50
 -15  -5   3    5.90    3.70
  15  -5  -3   -1.60    4.00
  15  -5   3   -3.50    5.50
 -15  -5  -3  -10.50    4.10
 -15  -5  -3    1.10    3.60
 -15   5   3    2.50    4.00
  15  -5   3   -4.00    4.50
  16   0  -3    3.00    2.40
 -16   0  -3    3.60    3.40
  16   0   3   -2.70    2.60
 -16   0   3   -6.70    3.30
  16  -1  -3    4.50    2.50
 -16  -1   3    1.50    3.40
  16   1   3    4.10    2.60
  16  -1  -3    4.80    3.70
 -16   1  -3   -2.40    3.20
 -16  -1  -3    7.30    3.70
  16   1  -3    0.30    2.30
 -16   1   3   -1.80    3.30
  16  -1   3   -3.20    4.40
  16  -1   3   -1.10    2.60
 -16  -2   3    0.80    3.70
  16  -2  -3    2.50    4.20
 -16   2  -3    4.40    3.40
  16  -2  -3    5.80    3.40
  16   2   3   -1.40    2.60
  16  -2   3    0.70    5.00
  16  -2   3   -0.70    3.00
 -16  -2  -3   -2.40    3.50
 -16   2   3    1.40    3.70
  16   2  -3   -2.40    2.30
 -16  -3   3    5.40    3.90
 -16   3  -3    1.30    3.10
  16  -3  -3   -2.50    3.30
  16  -3  -3    3.00    4.80
  16  -3   3   -5.60    3.20
 -16  -3  -3    3.10    3.80
  16  -3   3    5.50    5.60
 -16   3   3    2.60    3.00
  16  -4  -3    1.90    5.60
 -16  -4   3    3.60    4.30
  16  -4  -3    1.10    3.90
  16  -4   3   -7.80    5.20
  16  -4   3   -0.20    3.80
 -16  -4  -3    3.90    3.70
 -16  -4  -3    2.30    3.80
 -16  -5   3  -10.20    4.10
 -16  -5   3   -1.90    4.20
 -16  -5  -3    3.80    4.00
 -16  -5  -3    4.20    4.30
 -17   0  -3    1.00    3.70
  17   0  -3    0.00    2.70
 -17   0   3   -4.80    3.60
  17   0   3   -0.50    3.00
 -17  -1   3   -2.50    3.70
  17  -1  -3    3.20    4.00
  17  -1  -3    2.60    3.00
 -17   1  -3    8.40    4.20
  17   1   3    3.40    2.80
  17  -1   3   -0.60    3.20
 -17  -1  -3    2.10    4.20
 -17   1   3    1.40    3.60
  17  -1   3    0.00    4.80
  17   1  -3    3.20    2.50
  17  -2  -3    9.20    3.70
  17  -2  -3    7.30    4.50
  17   2   3    3.80    2.90
 -17  -2   3    8.20    4.00
 -17   2  -3    5.70    4.10
  17  -2   3    3.00    3.30
 -17   2   3    7.80    4.00
  17  -2   3    5.60    5.10
 -17  -2  -3    5.30    4.00
  17  -3  -3   -6.70    3.80
 -17  -3   3   -2.10    3.90
  17  -3  -3   -2.30    4.70
  17  -3   3   -0.30    4.20
 -17  -3  -3    3.40    4.50
  17  -3   3   -1.60    5.50
 -17  -4   3   -0.60    4.10
  17  -4  -3    3.20    5.30
  17  -4  -3    1.70    4.80
  17  -4   3   -3.70    4.70
 -17  -4  -3    9.40    4.30
  17  -4   3   -2.10    5.60
 -17  -4  -3   -1.90    3.70
  18   0   3    3.10    3.20
 -18   0  -3    1.90    4.00
 -18   0   3   -1.50    3.90
  18   0  -3    5.30    3.10
 -18   1  -3    4.00    4.00
  18   1   3    2.60    3.20
  18  -1  -3   -1.30    3.20
 -18  -1   3    2.20    4.30
  18   1  -3    0.40    2.70
 -18   1   3    2.90    4.40
  18  -1   3    2.30    5.60
  18  -1   3    1.10    3.20
 -18  -1  -3    2.70    4.20
 -18   2  -3    9.50    4.10
 -18  -2   3   -0.90    4.10
  18  -2  -3   -6.10    3.70
  18   2   3   -2.50    3.00
  18  -2  -3   -3.00    4.90
 -18   2   3    2.90    3.80
 -18  -2  -3    9.40    4.70
  18  -2   3    0.30    5.60
  18  -2   3   -6.50    3.90
 -18  -3   3   -2.90    4.90
  18  -3  -3   -2.00    5.10
  18  -3  -3    2.70    4.50
  18  -3   3   -5.60    5.60
 -18  -3  -3    6.60    4.50
  18  -3   3    2.50    4.20
 -19   0  -3    5.90    4.40
 -19   0   3   -1.00    4.40
  19   0  -3    5.60    3.40
  19   0   3   -4.90    3.30
 -19   1  -3    4.30    4.40
  19   1   3   -3.90    3.20
 -19  -1   3    0.90    4.90
  19  -1  -3   -1.30    3.50
  19  -1   3   -3.90    3.70
 -19  -1  -3    5.70    4.50
 -19   1   3   -2.20    4.20
  19   1  -3    3.90    3.20
 -19   2  -3   15.00    4.90
  19  -2  -3   -0.50    4.10
  19   2   3   -1.30    3.70
 -19  -2   3   -2.90    4.50
 -19   2   3    8.90    4.70
  19  -2   3   -1.90    5.50
  19  -2   3    1.50    4.00
 -19  -2  -3    8.10    4.80
   0   0   4   12.70    0.80
   0   0  -4   14.70    0.90
   0   0  -4   11.30    0.90
   0   0   4   13.20    0.80
   0   0   4   13.60    1.10
   0   0  -4   14.50    0.80
   0   0   4   10.90    0.60
   0  -1   4    0.20    0.40
   0  -1   4   -0.10    0.20
   0   1  -4    0.50    0.50
   0   1  -4    0.30    0.40
   0   1   4   -0.10    0.50
   0  -1  -4    0.10    0.50
   0  -1  -4   -0.20    0.60
   0   1   4    0.60    0.50
   0  -1  -4   -0.20    0.40
   0  -1   4    0.10    0.30
   0  -1   4    0.40    0.40
   0   2   4  241.48    8.10
   0  -2   4  261.67    8.00
   0  -2  -4  265.07    8.50
   0   2  -4  249.28    8.00
   0  -2  -4  255.07    8.70
   0  -2  -4  256.17    8.50
   0  -2   4  260.37    8.50
   0  -2   4  255.97    8.20
   0  -2  -4  251.57    8.10
   0  -3   4   -0.30    0.70
   0   3   4   -0.30    0.90
   0  -3  -4   -1.00    1.30
   0  -3  -4    1.20    0.80
   0  -3  -4    0.70    0.60
   0  -3   4   -2.40    1.10
   0  -3   4   -2.00    0.90
   0  -3  -4   -0.10    1.20
   0   3  -4   -0.70    0.80
   0  -4  -4   -1.50    1.70
   0  -4   4    3.20    1.80
   0  -4  -4   -0.50    1.10
   0  -4   4    0.10    0.90
   0   4  -4    2.10    1.10
   0   4   4   -0.70    1.40
   0  -4  -4    0.00    1.90
   0  -4   4    2.80    1.60
   0  -5   4   -1.80    1.80
   0  -5  -4   -1.30    2.20
   0  -5   4    0.50    2.30
   0  -5  -4   -3.10    2.10
   0   5  -4    0.30    1.50
   0   5   4    1.50    1.60
   0  -6   4    0.10    2.80
   0  -6  -4    0.00    2.80
   0  -6  -4    1.10    3.00
   0  -6   4    4.40    2.50
   0   6   4    1.20    2.10
   0   6  -4   -2.40    1.80
   0  -7  -4    1.80    3.70
   0   7   4    1.50    2.20
   0  -7   4    0.90    3.50
   0   7  -4    2.60    2.40
   0  -7  -4   -4.20    3.50
   0  -8  -4    6.70    4.40
   0   8  -4   -0.80    2.70
   0  -8   4    2.20    4.20
   0   8   4    4.40    2.90
   1   0  -4    1.00    0.40
  -1   0  -4    1.10    0.40
  -1   0  -4    0.80    0.30
   1   0   4    0.80    0.60
  -1   0   4    0.80    0.50
   1   0  -4    0.40    0.30
  -1   0   4    0.60    0.30
   1   0   4    0.50    0.40
   1   0   4    0.50    0.50
  -1   0  -4    0.10    0.50
   1   0  -4    0.90    0.40
   1  -1  -4  231.48    7.90
  -1   1  -4  238.88    8.00
  -1   1  -4  227.38    7.40
   1  -1  -4  237.78    7.60
  -1  -1   4  233.78    8.30
   1   1   4  244.48    8.30
   1   1   4  239.58    7.50
   1  -1  -4  244.88    7.90
  -1  -1   4  236.78    7.30
  -1  -1   4  238.28    7.60
   1  -1  -4  236.78    7.50
   1  -1   4  237.38    7.30
   1   1  -4  237.38    7.30
  -1  -1  -4  238.88    7.80
  -1  -1  -4  242.48    7.70
  -1   1   4  235.18    7.50
   1  -1   4  234.48    8.30
  -1   1   4  232.18    8.20
   1  -1   4  239.98    7.70
  -1  -1  -4  243.78    7.50
   1  -1   4  225.68    7.40
   1   2   4  124.29    4.40
   1  -2  -4  128.69    4.40
   1  -2  -4  132.49    4.40
  -1  -2   4  129.49    4.40
   1  -2  -4  126.29    5.00
   1  -2  -4  127.99    4.70
  -1  -2   4  129.19    4.60
  -1   2  -4  130.69    4.60
  -1  -2   4  130.69    4.10
  -1   2  -4  123.89    4.30
  -1  -2  -4  129.39    4.50
   1  -2   4  131.19    4.80
   1  -2   4  136.19    4.40
  -1   2   4  125.99    4.50
   1  -2   4  128.19    4.30
  -1  -2  -4  135.29    4.40
   1   2  -4  125.79    4.10
  -1  -2  -4  124.79    4.80
  -1  -3   4  159.88    5.80
  -1   3  -4  152.48    5.40
  -1  -3   4  159.28    5.20
   1   3   4  163.68    5.50
   1  -3  -4  165.88    6.50
  -1  -3   4  153.58    6.00
   1  -3  -4  159.28    6.10
   1  -3  -4  166.58    5.60
  -1  -3  -4  157.38    6.20
  -1   3   4  161.98    5.60
   1  -3   4  159.68    6.10
  -1  -3  -4  163.38    6.10
  -1  -3  -4  163.68    5.50
   1  -3   4  162.58    5.40
   1  -3   4  160.98    5.80
  -1  -3  -4  160.88    5.50
   1   3  -4  155.78    5.20
   1  -4  -4   86.29    4.90
   1  -4  -4   97.59    3.90
   1  -4  -4   97.49    4.80
  -1  -4   4   94.39    4.60
  -1  -4   4   81.49    4.40
  -1   4  -4  101.19    4.00
   1   4   4  100.19    4.00
  -1  -4   4  103.89    3.70
  -1  -4  -4  100.99    3.60
  -1  -4  -4   89.69    4.90
   1   4  -4  100.59    3.70
   1  -4   4   94.69    4.60
  -1   4   4   99.59    4.10
   1  -4   4   96.19    4.40
  -1  -4  -4  100.49    3.90
  -1  -4  -4   96.79    4.80
   1  -4   4  101.99    3.80
  -1  -5   4   22.50    3.00
   1  -5  -4   19.40    3.10
  -1  -5   4   25.80    2.90
   1  -5  -4   24.90    3.20
   1   5   4   25.60    2.40
  -1   5  -4   21.20    2.10
  -1  -5  -4   17.00    3.10
   1  -5   4   16.30    3.00
  -1   5   4   24.70    2.50
   1   5  -4   17.80    1.90
   1  -5   4   29.30    2.80
  -1  -5  -4   20.60    3.10
  -1  -6   4    9.60    3.10
   1   6   4    5.30    2.20
   1  -6  -4    5.80    3.10
  -1  -6   4    2.10    2.60
   1  -6  -4    2.00    2.80
  -1   6  -4    6.10    2.20
   1   6  -4    2.10    1.90
  -1  -6  -4    1.70    3.00
  -1   6   4    2.90    2.30
   1  -6   4    3.60    2.50
  -1  -6  -4    4.10    3.00
  -1  -7   4   -1.60    3.40
   1   7   4    0.70    2.30
   1  -7  -4    1.30    3.60
  -1   7  -4   -0.50    2.40
   1  -7  -4    4.20    3.80
   1  -7   4   -3.00    3.40
   1   7  -4   -0.20    2.20
  -1   7   4   -0.80    2.60
  -1  -7  -4   -0.40    3.70
  -1  -7  -4   -2.20    3.30
  -1  -8   4   -0.80    4.00
   1  -8  -4   -1.00    4.20
  -1   8  -4   -3.10    2.80
   1   8   4    1.90    2.80
  -1   8   4    1.20    2.90
  -1  -8  -4   -4.70    4.30
   1  -8   4   -1.20    3.90
   1   8  -4    3.50    2.70
  -1  -8  -4    0.70    4.20
   2   0   4   76.59    2.70
  -2   0   4   82.39    3.10
   2   0  -4   77.29    2.60
  -2   0  -4   75.79    2.80
   2   0  -4   75.59    2.60
   2   0   4   76.89    3.20
   2   0   4   70.89    3.10
  -2   0  -4   77.79    2.70
   2   0  -4   79.79    2.80
  -2   0   4   78.29    2.60
   2   1   4   52.09    2.10
  -2   1  -4   50.89    2.10
   2  -1  -4   52.39    2.00
   2  -1  -4   53.59    2.40
   2  -1  -4   49.00    2.00
   2   1   4   49.80    2.20
  -2   1  -4   51.29    1.90
   2   1   4   55.39    2.20
   2   1  -4   50.19    1.70
   2  -1   4   52.29    2.20
  -2  -1  -4   53.89    2.10
   2  -1   4   49.60    1.90
  -2  -1  -4   51.99    2.10
   2  -1   4   51.39    2.30
  -2  -1  -4   50.79    2.00
   2   1  -4   50.69    2.00
  -2   1   4   51.99    2.10
  -2   1   4   50.39    2.00
  -2  -2   4   38.30    1.70
  -2  -2   4   35.20    1.90
  -2   2  -4   35.00    1.80
  -2   2  -4   30.40    1.70
   2   2   4   34.50    1.80
   2  -2  -4   34.70    2.30
   2  -2  -4   35.00    1.80
   2  -2  -4   37.10    1.90
  -2  -2  -4   34.70    2.10
  -2  -2  -4   36.50    1.70
   2   2  -4   35.40    1.30
   2  -2   4   33.50    1.60
   2  -2   4   37.40    1.60
  -2  -2  -4   32.20    1.60
  -2   2   4   33.10    1.80
   2  -2   4   33.50    2.10
   2  -3  -4  233.68    8.40
   2  -3  -4  233.28    7.90
  -2   3  -4  239.48    7.80
  -2  -3   4  243.58    8.30
  -2   3  -4  244.78    8.00
  -2  -3   4  249.18    8.10
   2   3   4  233.78    7.80
   2  -3  -4  236.98    8.80
  -2  -3  -4  243.88    7.70
  -2  -3  -4  228.38    8.50
   2  -3   4  231.38    8.00
  -2  -3  -4  236.68    8.00
   2   3  -4  233.48    7.40
  -2   3   4  235.18    7.90
   2  -3   4  232.88    8.50
   2  -3   4  235.18    7.70
  -2   4  -4    0.90    1.40
   2   4   4    2.20    1.30
   2  -4  -4   -1.00    1.80
   2  -4  -4    1.00    1.20
   2  -4  -4    1.40    1.80
  -2  -4   4    1.70    1.60
  -2  -4   4   -1.60    1.60
  -2  -4  -4    1.80    1.00
   2  -4   4    0.30    1.00
  -2  -4  -4    0.90    0.90
  -2   4   4    0.60    1.40
   2   4  -4    1.30    0.90
   2  -4   4    1.80    1.30
  -2  -4  -4   -0.20    1.80
  -2  -4  -4   -1.10    1.90
   2  -4   4   -0.80    1.80
   2  -5  -4   48.40    4.20
   2  -5  -4   44.30    4.00
  -2  -5   4   48.90    3.90
   2  -5  -4   52.29    3.30
   2   5   4   51.39    3.00
  -2   5  -4   52.99    3.30
  -2  -5   4   47.40    3.90
  -2   5   4   47.80    3.20
  -2  -5  -4   49.20    4.30
   2  -5   4   51.09    3.80
   2   5  -4   48.50    2.70
  -2  -5  -4   52.49    4.20
   2  -5   4   50.39    3.50
   2  -6  -4   -6.20    2.60
   2   6   4    3.40    2.00
   2  -6  -4    2.70    2.80
  -2  -6   4    4.00    2.30
  -2  -6   4    3.30    2.70
  -2   6  -4    2.70    2.20
  -2  -6  -4    3.20    3.40
  -2  -6  -4   -3.10    2.90
   2   6  -4    3.00    1.70
  -2   6   4    0.60    2.40
   2  -6   4    0.70    3.00
  -2  -7   4    2.40    2.90
   2  -7  -4   -7.30    3.10
  -2   7  -4    1.30    2.50
   2   7   4    1.90    2.30
   2  -7  -4    9.20    3.60
  -2   7   4    1.00    2.80
  -2  -7  -4   -4.50    3.70
  -2  -7  -4    0.60    3.60
   2   7  -4   -0.10    2.00
   2  -7   4    4.20    3.60
  -2   8  -4    0.20    3.00
  -2  -8   4    6.60    4.20
   2  -8  -4   -1.70    4.70
   2   8   4    1.60    2.60
  -2  -8  -4    9.00    4.50
   2  -8   4    0.10    4.30
  -2   8   4    3.80    3.30
   2   8  -4   -5.50    2.40
  -2  -8  -4   -1.90    3.70
  -3   0  -4   51.39    2.00
   3   0  -4   49.99    2.20
   3   0  -4   51.29    2.00
   3   0   4   52.19    2.40
  -3   0  -4   51.89    2.10
  -3   0   4   51.99    1.80
  -3   0   4   51.19    2.10
   3   0  -4   51.39    1.90
   3   0   4   44.30    2.70
   3   0   4   51.09    1.90
   3  -1  -4  265.07    8.50
   3   1   4  257.97    9.40
   3   1   4  255.37    8.90
   3  -1  -4  273.77    8.90
  -3   1  -4  271.57    8.90
   3  -1  -4  272.27    8.70
  -3   1  -4  273.27    8.50
   3   1   4  265.67    8.50
   3   1  -4  266.77    8.60
   3   1  -4  267.97    8.20
   3  -1   4  281.17    9.50
   3  -1   4  279.67    9.10
  -3   1   4  271.97    9.20
   3   1  -4  255.87    8.10
   3  -1   4  261.07    8.40
  -3  -1  -4  268.97    8.90
  -3  -1  -4  262.17    8.60
  -3   1   4  274.87    8.50
   3  -2  -4    4.20    1.30
  -3   2  -4    3.70    0.90
   3  -2  -4    3.80    1.20
   3   2   4    3.20    0.90
  -3   2  -4    4.30    0.90
   3  -2  -4    3.00    0.90
   3  -2   4    4.40    0.90
   3  -2   4    2.80    0.70
   3   2  -4    4.40    0.40
  -3  -2  -4    4.60    1.10
  -3  -2  -4    4.80    0.90
  -3   2   4    2.60    1.00
   3  -2   4    4.60    0.90
  -3  -2  -4    4.00    0.70
   3  -2   4    4.90    1.30
   3  -3  -4  236.28    8.20
   3  -3  -4  219.38    7.60
  -3  -3   4  225.68    7.90
   3   3   4  216.38    7.30
  -3  -3   4  227.48    7.70
  -3   3  -4  224.18    7.50
   3  -3  -4  228.48    8.40
  -3   3  -4  213.18    7.70
   3  -3   4  225.38    7.50
  -3  -3  -4  225.38    7.60
  -3  -3  -4  223.18    7.20
  -3   3   4  239.98    7.60
   3  -3   4  221.48    8.10
   3   3  -4  216.08    7.00
  -3  -3  -4  212.78    8.00
   3  -3   4  225.28    7.60
   3  -4  -4   39.90    2.60
   3  -4  -4   41.60    3.60
  -3   4  -4   43.70    2.60
  -3  -4   4   43.00    3.10
   3   4   4   43.80    2.50
   3  -4  -4   45.40    3.40
  -3  -4   4   36.30    3.10
   3  -4   4   47.00    2.70
  -3  -4  -4   47.70    3.50
  -3  -4  -4   43.40    2.20
  -3   4   4   39.70    2.80
  -3  -4  -4   35.00    3.20
   3   4  -4   41.90    2.00
   3  -4   4   45.20    3.50
   3  -4   4   45.70    2.80
   3  -5  -4   35.10    2.90
  -3  -5   4   33.20    3.40
   3  -5  -4   37.10    3.80
  -3  -5   4   41.00    3.60
  -3   5  -4   33.40    2.90
   3   5   4   36.10    2.80
   3  -5  -4   33.80    3.70
   3   5  -4   41.20    2.20
   3  -5   4   35.80    3.80
  -3  -5  -4   32.90    3.70
  -3   5   4   39.80    3.50
  -3  -5  -4   32.00    3.60
   3  -5   4   43.40    3.40
   3  -6  -4   -5.10    2.80
  -3   6  -4    4.60    2.40
   3  -6  -4   -2.40    2.70
  -3  -6   4    0.70    2.20
  -3  -6   4    1.00    2.80
   3   6   4    0.80    2.00
   3  -6   4   -2.20    3.00
  -3  -6  -4   -2.30    3.10
  -3   6   4    3.70    2.30
  -3  -6  -4   -4.70    2.90
   3   6  -4   -0.90    1.50
   3   7   4   -1.00    2.20
   3  -7  -4   -1.90    3.70
  -3  -7   4   -2.00    3.40
   3  -7  -4    2.50    3.70
  -3   7  -4    1.80    2.80
  -3   7   4    0.30    2.90
   3  -7   4    6.80    3.80
  -3  -7  -4    3.50    4.10
   3   7  -4   -0.80    1.90
  -3  -7  -4    1.10    3.70
   3  -8  -4   -7.40    4.00
  -3  -8   4    4.30    4.70
  -3   8  -4   -3.70    3.10
   3   8   4   -1.60    2.60
   3  -8   4    0.60    4.80
  -3  -8  -4   -3.30    3.90
  -3  -8  -4    7.00    4.60
  -3   8   4    2.00    3.00
   3  -8   4   -0.40    3.40
  -4   0  -4   22.90    1.40
   4   0   4   24.60    1.50
   4   0   4   23.50    2.30
  -4   0   4   25.00    1.30
   4   0  -4   26.30    1.50
   4   0  -4   24.70    1.20
   4   0   4   21.10    1.20
  -4   0  -4   22.90    1.40
  -4   0   4   24.80    1.20
   4   0  -4   25.70    1.60
  -4   1  -4    4.40    0.80
   4   1   4    3.60    0.70
   4   1   4    2.80    1.00
   4   1   4    4.70    0.70
   4  -1  -4    3.90    1.10
   4  -1  -4    4.10    0.80
  -4   1  -4    4.10    0.90
   4  -1  -4    3.00    1.00
   4   1  -4    4.90    0.40
   4   1  -4    4.80    0.80
  -4  -1  -4    5.60    0.90
  -4   1   4    3.60    0.50
  -4  -1  -4    4.20    0.80
   4  -1   4    3.90    0.80
  -4   1   4    4.10    0.80
   4  -1   4    3.00    1.10
   4  -1   4    2.80    0.80
   4   1  -4    2.00    0.30
   4  -2  -4  145.29    5.70
  -4   2  -4  149.49    5.30
   4   2   4  151.68    5.80
   4  -2  -4  147.09    5.80
  -4   2  -4  147.69    5.20
   4   2   4  152.98    5.30
   4  -2  -4  146.29    5.30
  -4  -2  -4  149.79    5.50
   4   2  -4  156.68    5.50
  -4  -2  -4  156.78    5.10
  -4   2   4  149.69    5.30
  -4  -2  -4  153.68    5.40
   4  -2   4  151.68    5.90
   4  -2   4  149.19    5.70
   4  -2   4  150.28    5.20
   4  -2   4  153.88    5.20
   4  -3  -4   35.20    2.90
   4   3   4   33.80    2.00
   4  -3  -4   37.90    2.30
  -4   3  -4   33.10    2.20
  -4   3  -4   32.70    1.90
  -4  -3   4   39.80    2.40
   4  -3  -4   37.80    2.80
   4  -3   4   30.00    2.80
   4   3  -4   35.00    1.40
  -4  -3  -4   34.00    2.70
   4  -3   4   33.10    2.10
   4  -3   4   38.50    2.20
   4   3  -4   36.30    1.40
  -4  -3  -4   35.30    1.80
  -4   3   4   38.20    2.40
   4  -3   4   38.30    2.40
  -4  -3  -4   34.00    2.00
  -4  -4   4    1.50    1.50
   4  -4  -4    1.80    2.00
  -4  -4   4   -0.30    1.80
  -4   4  -4   -1.10    1.50
   4  -4  -4   -0.60    1.40
  -4  -4   4    0.80    1.10
   4   4   4    0.00    1.20
   4  -4  -4    0.00    1.90
  -4   4   4   -1.00    1.60
   4  -4   4    0.20    1.50
   4  -4   4   -0.10    2.00
  -4  -4  -4    0.10    1.20
   4  -4   4   -1.90    1.30
  -4  -4  -4    1.30    2.10
   4   4  -4   -0.30    0.70
   4  -5  -4   10.90    2.10
   4   5   4    8.00    1.60
   4  -5  -4    9.10    2.80
  -4   5  -4   12.50    2.40
  -4  -5   4    9.80    2.60
  -4  -5   4    9.50    2.50
   4  -5  -4    9.00    2.70
  -4  -5  -4   10.50    2.90
   4  -5   4    9.50    2.00
  -4   5   4    9.60    2.20
   4  -5   4    5.20    2.70
   4  -5   4    7.30    2.10
   4   5  -4    9.70    1.30
  -4  -5  -4    2.40    2.80
  -4  -6   4   -0.90    2.70
   4  -6  -4   -0.40    3.10
  -4  -6   4   -2.10    2.70
   4  -6  -4   -0.40    3.20
  -4   6  -4   -1.00    2.50
   4   6   4    0.70    1.80
   4   6  -4    1.90    1.50
   4  -6   4   -0.70    2.40
  -4  -6  -4   -2.40    3.10
  -4  -6  -4   -4.40    3.30
  -4   6   4    1.20    2.70
  -4  -7   4    3.90    3.60
   4  -7  -4    6.80    3.90
   4  -7  -4    1.00    3.30
   4   7   4   -2.40    2.10
  -4   7  -4    3.10    3.00
  -4  -7  -4    1.00    3.70
   4  -7   4   -2.00    3.70
  -4   7   4    0.00    2.70
  -4  -7  -4    4.70    4.00
   4   8   4   -0.10    2.40
  -4   8  -4    5.00    3.50
  -4  -8   4    5.50    4.40
   4  -8  -4    1.10    4.30
   4  -8   4   -0.10    4.50
  -4  -8  -4   -1.50    4.30
  -4  -8  -4    6.90    4.40
   4  -8   4   -2.90    3.20
  -4   8   4   -0.40    3.60
  -5   0  -4   42.20    1.90
  -5   0   4   39.60    1.70
   5   0  -4   42.20    2.30
  -5   0  -4   41.10    2.00
   5   0   4   35.30    3.00
   5   0   4   42.10    1.90
  -5   0   4   44.30    1.80
   5   0  -4   41.60    1.80
   5   0   4   42.30    2.00
   5  -1  -4   94.19    4.00
   5   1   4  100.19    3.80
  -5   1  -4   92.79    3.60
   5  -1  -4   94.29    3.90
   5   1   4   92.89    3.90
   5   1   4   93.09    3.40
   5  -1  -4   94.89    3.50
  -5   1  -4   95.69    3.50
  -5  -1  -4   94.39    3.70
  -5  -1  -4   93.89    3.50
   5   1  -4   93.19    3.10
   5  -1   4   92.89    4.50
  -5   1   4   90.59    3.40
   5  -1   4   94.79    3.50
   5  -1   4   95.19    4.00
   5  -2  -4   48.60    2.90
   5   2   4   42.10    2.30
   5   2   4   42.90    2.80
   5  -2  -4   41.30    2.70
  -5   2  -4   44.90    2.30
   5  -2  -4   50.39    2.40
  -5   2  -4   42.30    2.10
   5   2  -4   43.60    2.40
  -5  -2  -4   46.20    2.50
  -5  -2  -4   43.30    2.00
   5  -2   4   44.60    2.20
  -5   2   4   46.90    2.40
   5  -2   4   44.90    2.30
  -5  -2  -4   40.10    2.30
   5  -2   4   40.30    2.80
   5  -2   4   48.10    2.30
   5   3   4   31.30    2.80
   5  -3  -4   31.00    2.80
   5  -3  -4   31.20    2.30
  -5   3  -4   28.20    2.20
  -5  -3   4   34.30    2.50
  -5   3  -4   32.10    1.90
   5   3   4   31.00    2.00
   5  -3  -4   28.60    2.70
  -5   3   4   27.50    1.50
  -5  -3  -4   25.50    2.00
   5  -3   4   35.00    3.00
   5   3  -4   25.90    2.40
  -5  -3  -4   28.10    1.60
   5  -3   4   26.70    2.10
  -5   3   4   27.10    2.20
   5  -3   4   32.10    2.10
   5  -3   4   27.40    2.00
  -5  -3  -4   31.30    2.60
   5   3  -4   27.20    1.20
   5   3  -4   27.00    1.00
   5   4   4   89.09    5.00
  -5  -4   4   89.99    3.70
  -5  -4   4   77.19    4.40
  -5   4  -4   88.69    4.10
   5  -4  -4   82.19    4.80
   5  -4  -4   82.49    5.00
   5  -4  -4   97.19    4.40
  -5  -4   4   87.39    4.50
   5   4   4   82.59    3.60
  -5  -4  -4   83.29    3.70
   5  -4   4   87.69    4.00
   5  -4   4   76.19    4.90
   5  -4   4   87.49    4.40
  -5  -4  -4   86.69    4.70
   5  -4   4   79.19    3.90
   5   4  -4   83.29    2.90
  -5   4   4   83.79    4.10
  -5   5  -4   -1.40    2.00
   5  -5  -4    2.90    2.00
   5  -5  -4   -2.60    2.50
  -5  -5   4    6.10    2.60
   5   5   4    0.90    1.40
   5  -5  -4   -0.40    2.30
  -5  -5   4    0.60    2.10
  -5  -5  -4   -2.80    2.50
   5  -5   4    2.00    2.80
  -5  -5  -4    0.80    2.70
   5   5  -4    0.90    1.00
   5  -5   4   -1.20    2.00
   5  -5   4    2.60    1.80
  -5   5   4    0.00    2.10
  -5   6  -4    0.90    2.40
  -5  -6   4    0.30    3.00
   5  -6  -4    1.20    3.20
   5  -6  -4    5.70    3.40
  -5  -6   4   -0.20    2.90
   5   6   4    2.90    1.80
  -5  -6  -4    2.30    3.20
   5  -6   4    1.50    3.30
  -5   6   4   -3.10    2.40
  -5  -6  -4    3.50    3.20
   5  -6   4    0.80    2.30
   5   7   4   -0.40    2.00
   5  -7  -4   -1.50    3.70
  -5   7  -4    5.30    2.90
   5  -7  -4    4.40    3.80
  -5  -7   4    7.10    3.80
  -5  -7  -4   -5.40    3.50
   5  -7   4   -0.90    3.00
  -5  -7  -4   -4.70    3.90
   5  -7   4    2.20    4.00
  -5   7   4    4.00    3.00
  -5   8  -4    0.60    3.60
  -5  -8   4    7.00    4.40
   5   8   4    5.40    5.40
   5  -8  -4    0.30    5.00
   5  -8   4    0.80    4.70
  -5  -8  -4   10.30    5.10
   5  -8   4   -1.40    3.70
  -5   8   4    3.60    3.80
  -5  -8  -4    0.90    4.40
   6   0  -4  144.99    5.50
   6   0   4  149.49    5.00
  -6   0  -4  142.19    5.00
  -6   0   4  143.09    4.80
   6   0  -4  142.99    4.90
  -6   0   4  151.68    5.10
   6   0   4  130.69    6.30
  -6   0  -4  143.59    5.30
   6   0   4  145.29    5.30
   6  -1  -4    1.30    1.50
   6  -1  -4    1.50    1.20
   6  -1  -4    1.30    0.90
  -6   1  -4    1.30    1.00
   6   1   4    1.20    0.80
   6   1   4    0.20    0.80
  -6   1  -4    1.70    1.10
   6  -1   4    0.10    1.00
  -6  -1  -4    2.90    1.20
   6   1  -4    1.90    0.60
  -6   1   4    1.10    0.90
   6  -1   4    1.20    0.90
  -6  -1  -4    0.90    0.80
   6  -1   4    0.70    1.90
   6  -2  -4  116.99    5.20
   6  -2  -4  119.89    4.50
   6   2   4  119.19    5.10
   6   2   4  112.39    4.30
  -6   2  -4  119.59    4.50
   6  -2  -4  116.39    5.00
  -6   2  -4  114.19    4.40
   6   2  -4  113.59    3.60
   6  -2   4  113.19    4.40
   6   2  -4  115.99    4.70
   6  -2   4  114.49    5.30
  -6  -2  -4  116.29    4.50
  -6  -2  -4  115.69    4.20
   6  -2   4  117.99    4.40
   6   2  -4  118.59    3.60
  -6   2   4  124.39    4.60
   6  -2   4  115.09    4.70
   6  -3  -4   17.00    2.40
   6   3   4   13.60    2.30
   6   3   4   13.10    1.60
  -6   3  -4   13.40    1.80
   6  -3  -4   11.00    1.80
  -6   3  -4   14.40    1.50
   6  -3  -4   10.80    2.20
   6   3  -4   14.50    2.30
   6  -3   4   13.70    1.60
  -6  -3  -4   14.80    2.10
  -6  -3  -4   13.50    1.60
   6  -3   4   12.30    2.50
   6  -3   4   11.00    1.60
  -6   3   4   14.70    1.30
   6  -3   4   16.80    1.80
  -6   3   4   16.00    1.90
   6   4   4    0.30    1.20
  -6  -4   4    2.90    2.00
   6  -4  -4   -0.20    2.20
  -6  -4   4    0.70    1.60
   6  -4  -4    0.60    2.10
  -6   4  -4    2.80    1.90
   6  -4  -4    2.60    1.80
   6   4   4   -0.30    2.20
   6   4  -4    0.50    0.50
   6  -4   4    1.70    1.50
   6   4  -4    0.20    2.00
  -6   4   4   -0.60    1.90
   6  -4   4    2.70    1.70
   6  -4   4    1.90    1.50
  -6  -4  -4    0.40    1.60
   6  -4   4    7.70    2.60
  -6  -4  -4    1.40    2.30
  -6   5  -4    9.10    2.50
  -6  -5   4    7.10    2.70
   6  -5  -4   11.80    3.20
  -6  -5   4    7.50    2.50
   6  -5  -4    4.90    2.30
   6   5   4    7.20    1.50
   6   5   4   10.40    2.70
   6  -5  -4    6.40    3.00
   6   5  -4   11.40    3.30
   6  -5   4    7.40    3.20
  -6   5   4    9.00    2.60
   6  -5   4    8.50    2.00
   6  -5   4    7.40    2.10
  -6  -5  -4    9.90    2.80
   6  -5   4   12.90    2.30
   6  -6  -4    5.50    3.90
  -6  -6   4    4.60    3.20
   6   6   4    9.70    3.80
   6   6   4    5.20    1.90
  -6  -6   4   11.40    3.30
   6  -6  -4    8.60    3.70
  -6   6  -4   -0.60    2.80
  -6   6   4    7.90    2.90
  -6  -6  -4    6.10    3.40
   6   6  -4    8.60    4.00
  -6  -6  -4    6.00    3.40
   6  -6   4    1.90    3.60
   6  -6   4    1.10    2.30
  -6   7  -4   -1.80    2.90
   6  -7  -4    6.40    4.60
   6   7   4   -2.50    4.20
   6  -7  -4    2.70    3.50
  -6  -7   4   -0.60    3.60
   6  -7   4   -3.00    4.00
  -6  -7  -4    0.00    3.80
  -6   7   4   -2.30    3.00
  -6  -7  -4   -1.90    4.20
   6  -7   4    3.70    3.20
   6   7  -4   -3.20    4.00
  -6  -8   4    2.00    4.80
   6  -8  -4    4.90    4.60
  -6   8  -4   -3.50    3.60
   6   8   4    6.70    5.30
  -6  -8  -4   -0.10    4.20
  -6   8   4   -2.70    3.60
   6  -8   4    2.50    3.30
  -6  -8  -4    4.90    4.70
   6   8  -4    5.80    5.50
   6  -8   4    1.60    4.40
  -7   0   4  290.47    9.60
   7   0  -4  271.07    9.80
   7   0   4  266.47   10.70
  -7   0   4  288.77    8.90
  -7   0  -4  283.77    9.10
   7   0   4  276.57    9.80
   7   0  -4  284.07    9.00
  -7   0  -4  273.67    9.70
   7   0   4  284.47    9.10
  -7   1  -4   94.69    4.00
   7   1   4  102.39    3.90
   7  -1  -4   95.69    3.70
  -7   1  -4   97.09    3.70
   7  -1  -4   88.19    4.70
   7  -1  -4   90.09    4.20
   7   1   4   95.19    3.60
   7  -1   4   90.69    3.70
  -7   1   4   88.39    3.60
   7   1  -4   92.09    3.30
   7  -1   4   94.49    4.10
  -7  -1  -4   96.99    3.60
  -7  -1  -4   91.39    4.00
   7  -1   4   84.19    5.20
   7   2   4   62.79    2.80
   7  -2  -4   57.29    3.70
   7   2   4   58.89    3.60
   7  -2  -4   63.69    3.60
  -7   2  -4   60.99    3.10
   7  -2  -4   64.89    3.10
  -7   2  -4   58.29    3.00
   7   2  -4   60.59    2.20
   7  -2   4   55.49    4.20
   7   2  -4   64.29    2.10
  -7  -2  -4   57.59    3.10
  -7  -2  -4   58.19    2.80
   7  -2   4   65.99    3.10
  -7   2   4   59.99    3.10
   7  -2   4   61.89    3.00
   7   2  -4   68.79    3.30
  -7   3  -4   91.59    4.20
   7  -3  -4   89.09    4.80
  -7   3  -4   88.39    3.90
   7  -3  -4   96.59    5.00
   7   3   4   94.19    4.90
   7   3   4   88.49    3.90
   7  -3  -4   91.49    4.20
   7  -3   4   84.39    5.20
   7  -3   4   94.19    4.10
  -7   3   4   87.59    3.60
   7  -3   4   93.89    4.20
  -7  -3  -4   96.29    4.20
   7  -3   4   95.69    4.10
  -7  -3  -4   96.79    4.60
   7   3  -4   96.39    4.50
  -7   3   4   88.49    4.20
   7   4   4    6.30    2.70
   7  -4  -4   10.40    2.20
  -7  -4   4   10.00    2.10
  -7  -4   4    9.50    2.00
   7   4   4    6.00    1.50
  -7   4  -4    5.20    2.10
   7  -4  -4    9.70    2.80
   7  -4  -4   10.00    2.50
   7  -4   4    6.80    1.70
   7  -4   4    7.70    3.00
  -7  -4  -4    7.70    2.60
  -7   4   4    4.90    2.20
   7   4  -4    3.70    2.20
  -7  -4  -4    5.80    1.90
   7  -4   4    9.30    1.90
   7  -4   4    7.30    2.00
  -7  -5   4   17.50    2.30
  -7  -5   4   12.60    3.00
  -7   5  -4   12.70    2.70
   7  -5  -4   15.90    2.80
  -7  -5   4   13.00    2.70
   7   5   4   11.40    3.50
   7  -5  -4   19.90    3.70
   7  -5  -4   16.20    3.20
   7   5   4   13.80    1.70
   7  -5   4   11.20    3.50
  -7  -5  -4   14.70    3.40
  -7   5   4   11.20    2.70
   7  -5   4   11.70    2.70
   7  -5   4   11.80    2.30
   7   5  -4   15.40    3.20
   7  -5   4   15.90    2.40
  -7  -6   4   -2.50    3.00
   7   6   4    0.90    3.60
   7  -6  -4   -1.20    3.30
   7  -6  -4    0.20    2.70
  -7  -6   4   -0.60    3.10
   7  -6  -4    3.80    3.60
   7   6   4    0.00    1.70
  -7   6  -4    1.00    2.70
   7  -6   4    4.30    3.50
   7   6  -4    2.30    3.30
  -7  -6  -4    1.90    3.40
  -7   6   4    1.70    3.10
  -7  -6  -4    5.40    3.40
   7  -6   4   -2.00    2.40
   7  -7  -4   -1.30    3.70
  -7   7  -4    0.40    3.60
   7   7   4    7.50    4.50
   7  -7  -4    6.40    4.30
  -7  -7   4   -1.10    3.50
  -7  -7  -4    1.00    4.20
  -7   7   4    0.30    3.70
   7   7  -4    3.20    4.10
  -7  -7  -4   -3.30    3.90
   7  -7   4   -2.80    2.90
   7  -7   4   -1.50    4.10
  -8   0  -4    1.70    1.50
   8   0   4    2.80    1.10
   8   0   4    2.80    0.80
   8   0  -4    1.60    1.00
  -8   0  -4    4.80    1.20
  -8   0   4    2.80    0.90
   8   0  -4    0.20    1.40
   8   0   4    5.60    2.50
   8  -1  -4    7.80    1.70
   8   1   4    5.70    1.20
  -8   1  -4    5.40    1.60
   8  -1  -4    5.20    1.30
  -8  -1   4    5.10    0.80
   8  -1  -4    3.40    2.00
  -8   1  -4    4.90    1.30
  -8  -1  -4    6.40    1.30
   8   1  -4    5.90    1.00
   8  -1   4    7.00    1.50
  -8   1   4    7.90    1.30
  -8  -1  -4   10.20    1.70
   8  -1   4    6.70    1.10
   8  -1   4    4.90    2.80
   8  -2  -4   22.50    2.90
   8  -2  -4   30.50    2.40
   8   2   4   31.90    2.20
   8   2   4   33.40    3.00
  -8   2  -4   28.30    2.40
   8  -2  -4   27.80    2.70
   8   2  -4   27.10    1.40
   8  -2   4   31.20    3.70
   8  -2   4   31.20    2.40
  -8  -2  -4   31.70    2.70
  -8   2   4   28.60    2.40
   8   2  -4   29.40    1.30
  -8   2   4   30.70    2.20
   8  -2   4   29.80    2.40
   8   3   4   34.60    2.80
   8  -3  -4   43.70    3.90
  -8   3  -4   37.80    2.70
   8   3   4   36.00    3.50
   8  -3  -4   34.50    2.80
  -8  -3   4   36.60    2.80
   8  -3  -4   45.30    3.50
  -8   3  -4   37.30    3.00
  -8   3   4   39.00    2.30
  -8  -3  -4   37.70    3.00
   8  -3   4   43.80    2.80
   8  -3   4   40.50    4.10
  -8  -3  -4   37.20    3.20
   8   3  -4   38.00    3.10
   8  -3   4   38.60    2.90
   8  -3   4   34.40    2.80
  -8   3   4   40.20    3.10
   8  -4  -4    1.40    2.30
  -8  -4   4   -1.10    2.10
   8  -4  -4   -3.60    2.40
   8   4   4    2.80    1.40
   8   4   4    4.40    2.80
   8  -4  -4    1.80    2.40
  -8  -4   4   -1.70    1.90
  -8   4  -4   -0.80    2.40
   8   4  -4    3.50    2.30
   8  -4   4   -0.10    2.00
   8  -4   4    3.50    2.40
   8  -4   4   -1.30    1.50
   8  -4   4    3.50    1.70
  -8   4   4    0.30    2.40
  -8  -4  -4    2.60    2.30
  -8  -4  -4    0.70    2.00
   8   5   4    7.70    1.50
  -8   5  -4    9.30    2.80
   8  -5  -4   12.50    3.10
   8   5   4   11.30    3.50
  -8  -5   4    8.50    3.00
   8  -5  -4   10.70    3.40
  -8  -5   4    5.40    2.80
  -8  -5   4   10.40    2.40
   8  -5  -4   10.20    2.80
  -8  -5  -4    8.70    2.40
   8  -5   4    8.40    3.60
   8  -5   4    9.60    2.40
   8  -5   4    8.70    2.30
   8  -5   4   10.80    2.90
  -8   5   4   11.70    2.80
  -8  -5  -4    5.60    3.00
   8   5  -4    6.20    3.00
   8   6   4   -4.20    3.40
   8  -6  -4    0.90    3.10
  -8  -6   4    0.20    3.20
  -8  -6   4   -0.90    3.20
   8  -6  -4    1.40    2.90
  -8   6  -4   -2.60    2.90
   8  -6  -4   -3.60    3.40
  -8  -6  -4    0.60    3.70
  -8  -6  -4    0.70    3.50
  -8   6   4    1.80    3.10
   8  -6   4    6.90    4.10
   8  -6   4   -2.50    2.40
   8   6  -4   -3.00    3.60
  -8   7  -4   -2.90    3.20
  -8  -7   4    8.80    4.00
   8  -7  -4    1.40    4.20
   8   7   4   -1.70    4.50
   8  -7  -4    1.10    4.00
  -8  -7  -4    3.70    4.30
  -8   7   4   -2.70    3.50
   8  -7   4   -4.00    4.10
  -8  -7  -4    3.00    4.10
   8   7  -4    0.00    4.10
  -9   0  -4   56.49    2.70
   9   0  -4   56.69    2.70
   9   0  -4   55.89    3.80
  -9   0   4   54.39    2.50
   9   0   4   56.49    2.50
  -9   0  -4   52.89    3.10
   9   0   4   52.29    2.70
   9   0   4   51.29    4.70
  -9   1  -4   22.80    2.40
   9   1   4   23.10    2.00
   9  -1  -4   21.80    2.90
  -9   1  -4   21.40    2.10
   9  -1  -4   22.70    2.00
   9  -1   4   23.20    1.60
  -9   1   4   22.80    2.20
  -9   1   4   19.70    1.80
   9  -1   4   24.00    2.10
  -9  -1  -4   27.00    2.40
   9   1  -4   20.80    1.70
   9  -1   4   20.60    3.80
  -9  -1  -4   25.00    1.90
   9  -2  -4    1.00    1.80
  -9  -2   4   -0.10    1.70
   9  -2  -4   -0.10    1.50
  -9   2  -4    0.10    1.80
   9  -2  -4    3.90    2.40
   9   2   4    0.50    1.30
  -9   2  -4    1.70    1.50
   9   2  -4    0.80    0.80
  -9   2   4   -0.80    1.50
   9  -2   4    2.70    1.60
  -9   2   4   -1.10    1.50
   9  -2   4    3.70    3.00
  -9  -2  -4   -0.40    1.90
   9  -2   4    0.80    1.30
   9   3   4    0.50    1.70
  -9  -3   4    5.50    1.90
   9  -3  -4    0.80    1.90
  -9   3  -4    4.20    1.70
   9  -3  -4    3.30    2.30
   9  -3  -4    4.70    2.70
   9   3   4    4.70    2.40
  -9   3  -4    4.00    2.00
  -9   3   4    0.90    1.60
  -9  -3  -4    4.70    2.10
   9   3  -4    2.90    2.20
   9  -3   4    3.30    1.90
   9  -3   4    3.80    1.50
  -9  -3  -4    1.90    1.90
  -9   3   4    0.40    2.00
   9  -3   4   -2.50    2.80
   9  -4  -4   24.10    3.90
   9  -4  -4   27.10    3.10
   9  -4  -4   28.50    3.50
   9   4   4   27.20    3.90
   9   4   4   25.50    2.20
  -9   4  -4   25.80    3.10
  -9  -4   4   22.70    2.90
  -9  -4   4   29.00    2.90
  -9   4   4   24.30    3.10
  -9  -4  -4   24.20    3.40
   9  -4   4   32.70    4.40
   9  -4   4   29.70    2.80
   9   4  -4   30.70    3.40
  -9  -4  -4   27.20    2.80
   9  -4   4   30.20    2.90
   9  -4   4   28.70    3.00
   9  -5  -4   -0.70    3.30
   9  -5  -4    1.10    3.10
  -9   5  -4    2.90    2.80
   9  -5  -4    6.20    3.30
   9   5   4    2.50    1.50
  -9  -5   4    1.00    2.90
  -9  -5   4    2.70    2.40
   9   5   4    2.00    3.30
   9   5  -4   -0.20    3.00
  -9  -5  -4    7.90    2.60
  -9   5   4    7.70    3.30
   9  -5   4    1.00    3.60
  -9  -5  -4    2.50    3.30
   9  -5   4    6.50    3.00
  -9  -6   4    2.00    3.50
   9  -6  -4    1.40    3.50
   9   6   4    5.00    4.00
   9  -6  -4   -3.90    3.70
   9  -6  -4    2.30    3.20
  -9  -6   4    2.70    3.50
  -9   6  -4    4.60    3.30
   9   6  -4    3.20    3.60
   9  -6   4   -1.20    4.00
  -9  -6  -4   -3.20    3.10
  -9   6   4   -3.70    3.20
  -9  -7   4   -2.90    3.80
   9  -7  -4    0.70    4.80
   9   7   4    2.90    4.60
  -9   7  -4    1.70    3.60
   9  -7   4   -3.30    4.40
   9   7  -4    2.50    4.10
  -9  -7  -4   -4.50    4.20
  -9  -7  -4    1.80    4.40
  -9   7   4   -4.60    3.70
 -10   0  -4   29.10    2.80
 -10   0   4   31.30    2.10
 -10   0  -4   29.60    2.40
 -10   0   4   29.60    2.70
  10   0   4   34.20    4.20
  10   0   4   29.70    2.30
  10   0  -4   37.90    3.40
  10   0  -4   32.60    2.20
  10   0   4   32.60    1.80
 -10  -1   4    1.30    1.90
 -10   1  -4    1.10    2.00
  10   1   4    2.70    1.40
  10  -1  -4    2.50    2.70
 -10   1  -4   -0.10    1.70
 -10  -1   4   -1.20    0.80
  10  -1  -4    0.30    1.40
 -10  -1  -4    1.40    2.00
  10  -1   4    1.10    3.10
 -10   1   4    2.00    1.70
 -10   1   4    1.00    1.50
  10   1  -4    0.60    1.10
  10  -1   4    2.30    1.50
  10   2   4   38.90    2.60
 -10  -2   4   38.60    3.10
  10  -2  -4   38.80    4.50
 -10   2  -4   38.60    3.10
  10  -2  -4   41.80    3.60
 -10   2  -4   33.90    3.10
  10  -2  -4   37.50    2.90
  10  -2   4   38.60    4.80
 -10   2   4   37.20    3.00
  10   2  -4   38.70    2.10
  10  -2   4   33.40    2.90
 -10   2   4   37.90    3.00
 -10  -2  -4   37.60    3.20
  10  -3  -4   13.80    2.50
  10  -3  -4   13.10    2.60
  10  -3  -4   15.20    3.50
 -10  -3   4   16.90    2.50
  10   3   4   22.50    3.30
 -10   3  -4   17.10    2.40
  10   3   4   14.10    2.20
 -10  -3  -4   10.60    2.50
  10  -3   4   11.70    3.80
 -10   3   4   14.00    2.20
 -10  -3  -4   11.90    2.40
 -10   3   4   20.90    2.80
  10  -3   4   15.20    2.40
  10   4   4    2.30    3.00
  10  -4  -4    2.50    2.50
  10  -4  -4   -2.70    2.30
 -10   4  -4   -1.00    2.60
  10  -4  -4   -3.80    2.90
 -10  -4   4   -0.60    2.40
  10   4   4   -2.90    1.70
 -10  -4   4   -1.30    2.10
 -10  -4  -4   -0.80    2.40
 -10  -4  -4    0.50    2.50
  10  -4   4    3.10    3.50
 -10   4   4   -1.70    2.80
  10   4  -4    6.00    2.90
  10  -4   4    1.20    2.40
  10  -5  -4   -7.90    3.20
 -10   5  -4   -3.20    2.90
  10   5   4   -0.80    3.30
  10  -5  -4   -0.90    2.90
 -10  -5   4    2.00    3.00
 -10  -5   4   -0.20    2.30
  10  -5  -4   -2.80    2.70
 -10  -5  -4   -0.70    3.00
 -10   5   4   -2.70    3.30
  10  -5   4    3.60    3.90
 -10  -5  -4   -2.10    2.70
  10   5  -4   -2.50    2.80
  10  -5   4    1.70    2.80
 -10   6  -4    2.20    3.40
 -10  -6   4   -1.70    3.50
  10  -6  -4    1.70    4.20
  10  -6  -4   -2.80    3.70
 -10  -6   4    0.80    3.60
  10   6   4    0.70    4.10
  10  -6  -4    5.10    3.70
 -10  -6  -4   -0.10    3.80
 -10   6   4    0.30    4.00
  10  -6   4   -1.80    3.20
  10  -6   4    7.50    4.70
  10   6  -4    0.20    3.40
  10  -7  -4    0.00    4.50
  10   7   4   -4.60    4.50
 -10  -7   4    2.90    4.10
 -10   7  -4    2.40    4.10
 -10  -7  -4   -3.00    4.40
 -10  -7  -4    1.60    4.10
  10  -7   4   -1.80    4.90
  10   7  -4    2.10    4.60
 -10   7   4    8.30    4.70
  11   0  -4  136.79    6.50
 -11   0   4  134.09    5.70
 -11   0  -4  133.79    5.80
  11   0   4  114.89    7.30
  11   0  -4  137.89    5.20
 -11   0  -4  128.79    5.20
  11   0   4  124.09    5.20
 -11   1  -4   13.80    2.20
  11  -1  -4   28.30    3.90
  11  -1  -4   17.40    2.10
  11   1   4   14.60    2.00
 -11   1  -4   14.30    2.40
 -11  -1   4   17.40    2.60
  11   1  -4   15.40    1.70
  11  -1   4   20.10    2.20
 -11   1   4   15.80    1.90
 -11  -1  -4   14.90    2.60
 -11   1   4   18.30    2.40
  11  -1   4   12.20    4.10
 -11  -2   4   53.39    4.00
  11  -2  -4   49.90    5.00
 -11   2  -4   52.79    3.50
  11   2   4   52.89    3.20
  11  -2  -4   48.60    3.40
 -11   2  -4   54.59    3.60
  11   2  -4   50.49    2.60
 -11  -2  -4   50.49    3.70
  11  -2   4   53.59    3.50
  11  -2   4   33.30    5.20
 -11   2   4   50.69    3.60
 -11   2   4   52.29    3.50
 -11  -3   4    9.00    2.50
  11   3   4   11.40    2.20
 -11   3  -4   11.30    2.50
 -11   3  -4   19.20    2.90
  11  -3  -4    9.60    3.60
  11  -3  -4    9.50    2.50
  11  -3  -4    7.40    2.70
 -11   3   4   12.80    2.30
 -11   3   4   13.50    2.70
  11  -3   4    5.40    3.80
  11  -3   4    9.70    2.60
 -11  -3  -4   14.30    2.70
  11  -4  -4    3.60    3.10
  11   4   4   -4.50    1.80
  11  -4  -4    1.10    3.90
  11  -4  -4   -4.20    2.70
 -11  -4   4    2.90    2.70
 -11   4  -4    1.30    2.70
  11   4   4   -0.70    3.00
 -11  -4  -4    0.30    2.60
  11  -4   4  -10.00    3.20
 -11   4   4   -3.10    2.80
 -11  -4  -4   -0.40    2.70
  11  -4   4    0.00    2.60
  11   4  -4   -0.30    2.60
  11   5   4    8.00    3.80
  11  -5  -4   -3.80    3.10
  11  -5  -4    4.40    3.90
 -11   5  -4    5.10    3.10
  11  -5  -4    1.60    2.90
 -11  -5   4   -1.50    3.10
 -11  -5   4    5.20    3.10
  11  -5   4   -3.40    3.00
 -11  -5  -4    0.60    3.30
  11  -5   4    5.80    4.10
  11   5  -4    4.10    3.60
 -11  -5  -4    2.30    3.00
 -11   5   4    1.00    3.60
  11  -6  -4    0.70    4.00
  11  -6  -4    4.20    3.70
  11  -6  -4    6.50    4.50
 -11  -6   4    4.10    3.80
 -11   6  -4    2.00    3.50
 -11  -6   4    2.50    3.70
  11   6   4   -0.80    4.70
 -11   6   4   -4.80    3.50
  11   6  -4   -1.80    3.50
  11  -6   4   -0.20    4.50
 -11  -6  -4   -2.80    3.50
  11  -6   4   -1.50    3.40
  11  -7  -4   -2.10    4.60
 -11  -7   4    4.50    4.30
  11   7   4   -4.40    4.90
  11  -7   4    0.30    5.00
  11   7  -4    0.60    4.60
 -11  -7  -4    2.40    4.20
 -11  -7  -4   -1.60    4.40
 -11   7   4   -1.40    4.20
  12   0   4    3.40    1.70
 -12   0  -4    1.90    2.60
  12   0  -4    3.90    1.70
 -12   0   4    4.70    2.40
  12   0   4    2.60    3.30
  12  -1  -4   -0.80    2.60
 -12  -1   4   -5.90    2.10
 -12   1  -4   -1.70    1.80
 -12   1  -4   -0.30    2.20
  12   1   4    1.60    1.70
  12  -1  -4    2.10    2.00
 -12   1   4    2.00    2.20
 -12  -1  -4    1.10    2.30
  12  -1   4    3.70    4.10
  12   1  -4    2.20    1.50
  12  -1   4    0.70    1.80
 -12   2  -4    4.80    2.20
  12  -2  -4    2.00    2.00
 -12  -2   4   -0.60    2.40
  12  -2  -4    0.60    3.50
  12   2   4    2.70    1.90
 -12   2  -4    2.80    2.50
  12   2  -4    2.20    1.40
  12  -2   4    1.40    4.00
  12  -2   4    1.30    2.10
 -12  -2  -4    0.10    2.60
 -12   2   4    4.40    2.20
 -12   2   4    2.10    2.10
  12  -3  -4    7.80    2.70
 -12   3  -4    6.40    2.90
  12  -3  -4   10.00    2.80
 -12  -3   4    6.40    2.70
 -12   3  -4   11.10    2.60
  12  -3  -4    8.60    3.90
  12   3   4    5.00    2.30
  12  -3   4    6.90    2.60
  12  -3   4   12.30    4.40
 -12   3   4    9.30    3.10
 -12   3   4    9.20    2.50
 -12  -3  -4    6.70    2.80
  12  -4  -4   -2.50    3.60
 -12   4  -4   -2.70    2.90
  12   4   4   -1.50    2.10
  12  -4  -4    0.80    2.80
 -12  -4   4    0.40    2.70
  12  -4  -4    3.70    3.10
  12  -4   4   -7.30    4.00
 -12   4   4   -2.20    2.90
  12  -4   4    0.90    2.90
 -12  -4  -4   -1.00    2.80
 -12  -4  -4    2.90    2.80
  12  -5  -4    0.90    3.00
  12  -5  -4    2.60    4.10
  12   5   4   -2.20    3.90
 -12  -5   4    6.90    3.00
  12  -5  -4   -0.20    3.30
 -12  -5   4    1.50    3.10
 -12   5   4   -1.30    3.70
 -12  -5  -4   -5.30    3.50
 -12  -5  -4    2.30    2.80
  12   5  -4    3.60    3.70
  12  -5   4   -2.10    3.70
  12  -5   4    5.70    4.90
  12  -6  -4   -2.60    3.30
  12  -6  -4    1.20    4.40
  12  -6  -4    2.90    4.50
  12   6   4   -4.80    4.30
 -12  -6   4   -4.90    3.30
 -12  -6   4   -1.60    4.10
 -12  -6  -4   -0.40    3.70
  12   6  -4   -4.40    3.60
  12  -6   4    0.30    4.90
 -12   6   4  -10.00    3.70
  12  -6   4   -2.00    4.10
  13   0  -4   28.50    2.60
  13   0   4   23.10    4.70
 -13   0   4   24.60    3.20
 -13   0  -4   35.20    3.50
  13   0   4   27.70    2.90
 -13  -1   4    7.80    3.00
  13  -1  -4    2.10    3.20
  13   1   4    5.70    2.00
 -13   1  -4    3.70    2.60
  13  -1  -4    3.80    2.20
  13  -1   4    4.20    2.40
  13   1  -4    5.80    1.70
 -13  -1  -4    3.20    2.60
  13  -1   4   -0.70    3.90
 -13   1   4    6.50    2.60
  13  -2  -4    9.70    2.70
 -13  -2   4    4.10    2.70
 -13   2  -4    0.60    2.30
  13   2   4    4.20    2.00
  13  -2  -4    7.30    3.60
 -13   2  -4    9.90    2.70
  13   2  -4   11.30    1.80
  13  -2   4    8.10    4.50
 -13  -2  -4    3.60    2.90
 -13   2   4    7.50    2.60
  13  -2   4    3.00    2.30
 -13   3  -4   -0.50    2.60
  13   3   4   -1.50    2.30
  13  -3  -4    2.10    2.70
 -13  -3   4    2.20    2.80
  13  -3  -4    2.00    3.70
 -13   3  -4    1.80    2.80
 -13   3   4    4.00    2.80
  13  -3   4   -1.30    2.50
 -13   3   4    0.00    2.50
  13  -3   4   -2.60    4.00
 -13  -3  -4    2.30    2.90
  13  -4  -4    0.10    4.10
 -13  -4   4    3.60    3.00
  13  -4  -4    1.90    3.00
 -13   4  -4    2.90    3.20
  13  -4  -4    4.60    3.30
  13  -4   4    3.50    4.50
 -13   4   4    5.40    3.20
  13  -4   4    2.50    3.50
 -13  -4  -4   -0.10    3.00
 -13  -4  -4    4.60    3.30
 -13  -5   4    1.40    3.30
 -13   5  -4    3.20    3.70
 -13  -5   4    5.00    3.60
  13  -5  -4    0.80    3.70
  13  -5  -4    5.80    3.80
  13  -5  -4    7.60    4.60
 -13  -5  -4    6.90    3.60
  13  -5   4    4.60    5.00
 -13   5   4    5.50    3.70
 -13  -5  -4   -1.80    3.40
  13  -5   4   -1.80    3.50
 -13  -6   4   -1.70    3.80
  13   6   4   -0.30    4.70
 -13  -6   4    7.50    4.30
  13  -6  -4   10.20    5.70
  13  -6  -4   -0.70    4.50
  13  -6  -4   -2.90    3.90
 -13   6  -4   -0.40    4.00
 -13  -6  -4    0.10    4.00
  13  -6   4   -2.90    3.90
 -13   6   4    5.00    4.20
  13  -6   4    0.60    5.30
 -14   0   4    2.50    3.10
  14   0   4    0.30    2.00
 -14   0  -4    3.80    3.20
  14   0  -4    1.40    2.10
  14   0   4   -2.70    3.80
 -14  -1   4    3.10    2.90
  14   1   4   -0.10    2.10
  14  -1  -4    3.90    3.50
 -14   1  -4    2.10    2.80
  14  -1  -4   -1.20    2.30
  14   1  -4    3.20    2.00
  14  -1   4   -1.60    2.50
  14  -1   4    0.50    4.20
 -14  -1  -4    3.80    2.90
 -14   1   4    0.50    3.00
  14  -2  -4    3.70    3.60
 -14  -2   4    2.00    3.00
  14   2   4   -0.80    2.10
 -14   2  -4    3.60    3.20
  14  -2  -4   -0.60    2.40
 -14  -2  -4    6.70    3.20
  14  -2   4    2.20    2.60
  14  -2   4    0.50    4.40
 -14   2   4    2.40    2.90
  14   2  -4    1.90    1.80
  14  -3  -4   16.10    3.50
  14   3   4   11.00    2.80
 -14  -3   4   14.60    3.90
  14  -3  -4   13.70    4.60
 -14   3  -4   16.60    3.70
 -14   3  -4   19.80    3.40
  14  -3   4   14.60    3.30
  14  -3   4   15.60    5.80
 -14  -3  -4   14.50    3.60
 -14   3   4   11.20    3.20
  14  -4  -4   -2.80    3.80
 -14  -4   4    0.00    3.20
 -14   4  -4   -6.00    3.60
  14  -4  -4   -0.20    4.40
 -14  -4  -4   -1.90    3.50
  14  -4   4    4.50    3.40
  14  -4   4   -4.40    4.90
 -14  -4  -4   -2.00    3.10
 -14   4   4   -2.50    3.30
 -14  -5   4    2.50    3.40
 -14  -5   4    0.70    3.70
 -14   5  -4   -2.50    3.60
  14  -5  -4    3.90    4.00
  14  -5  -4   -2.70    4.70
  14  -5   4    6.70    6.20
  14  -5   4   -5.70    3.70
 -14  -5  -4    4.00    3.70
 -14   5   4    2.80    3.90
 -14  -5  -4   -3.70    3.50
 -14  -6   4    0.00    4.30
 -14  -6   4   -4.40    3.90
 -14  -6  -4   -1.30    4.10
 -15   0  -4   17.00    3.60
  15   0   4   17.70    3.00
  15   0  -4   14.00    2.60
 -15   0   4   11.40    3.40
 -15   1  -4    1.10    3.00
  15  -1  -4   -1.50    3.10
 -15  -1   4    5.40    3.20
  15   1   4    2.30    2.40
  15  -1  -4    2.40    2.60
 -15   1   4   -1.10    3.00
  15  -1   4   -0.50    2.80
  15   1  -4   -2.30    1.90
  15  -1   4   -2.30    4.30
 -15  -1  -4   -1.00    3.10
 -15   2  -4   15.40    3.70
  15   2   4    9.60    2.70
  15  -2  -4    3.90    2.80
 -15  -2   4    7.40    3.40
  15  -2  -4    3.50    3.90
 -15  -2  -4    6.10    3.50
  15   2  -4    9.80    2.20
  15  -2   4    5.00    5.20
  15  -2   4    9.30    3.10
 -15   2   4   11.20    3.50
  15  -3  -4    1.80    3.30
 -15  -3   4    5.50    3.50
  15   3   4   -4.50    2.50
  15  -3  -4   10.20    4.50
 -15   3  -4    4.20    3.30
  15  -3   4   -1.60    3.00
 -15   3   4   -2.30    3.20
  15  -3   4   -3.10    4.80
 -15  -3  -4    2.80    3.50
  15  -4  -4   11.30    5.60
 -15  -4   4   -5.30    3.80
  15  -4  -4   -0.20    3.70
 -15   4  -4   -2.30    3.50
 -15  -4  -4    5.20    3.70
 -15  -4  -4   -4.50    3.20
  15  -4   4   -1.90    5.20
  15  -4   4   -8.40    3.20
 -15  -5   4    1.40    3.70
  15  -5  -4   -5.30    4.40
 -15  -5   4    5.10    3.70
 -15   5  -4   -9.20    4.20
  15  -5  -4   -5.60    4.80
 -15  -5  -4    6.30    4.10
 -15  -5  -4    2.10    4.10
 -15   5   4    4.20    4.10
  15  -5   4   -1.40    5.50
  15  -5   4   -4.90    4.30
 -16   0  -4    2.20    3.40
  16   0  -4   -2.20    2.30
 -16   0   4   -4.60    3.30
  16   0   4    2.50    2.80
  16  -1  -4   -1.20    2.70
  16  -1  -4   -4.50    3.10
  16   1   4   -1.00    2.50
 -16  -1   4   -0.70    3.40
 -16   1  -4   -0.20    3.70
  16  -1   4   -0.30    3.00
  16  -1   4   -1.60    4.60
 -16   1   4   -3.00    3.60
  16   1  -4   -0.90    2.30
 -16  -1  -4    0.30    3.50
 -16   2  -4    2.40    3.70
  16   2   4    1.40    2.70
 -16  -2   4   -2.80    3.50
  16  -2  -4    0.10    3.80
  16  -2  -4    3.20    3.00
 -16   2   4   -1.20    3.20
  16  -2   4   -6.50    4.70
  16   2  -4   -0.90    2.30
 -16  -2  -4    1.00    3.50
  16  -2   4   -5.80    2.80
 -16  -3   4    2.00    3.80
  16  -3  -4    6.50    3.70
 -16   3  -4   -2.10    3.50
  16  -3  -4    1.70    5.10
  16  -3   4   -4.70    5.10
 -16  -3  -4    1.30    3.70
 -16   3   4   10.00    3.80
  16  -3   4    3.50    3.40
 -16  -4   4    4.50    4.30
  16  -4  -4    1.40    4.80
  16  -4  -4   -1.40    3.90
  16  -4   4    0.90    3.80
 -16  -4  -4   -2.10    3.50
 -16  -4  -4    4.30    3.90
  16  -4   4    3.10    5.70
 -16  -5   4    2.50    4.00
 -16  -5   4    1.00    4.30
 -16  -5  -4    2.90    4.40
 -16  -5  -4   -3.00    3.90
  17   0   4    4.20    3.10
 -17   0   4    4.50    3.90
 -17   0  -4    7.70    4.30
  17   0  -4    3.90    2.70
 -17   1  -4    1.10    3.70
  17  -1  -4    0.80    2.70
  17  -1  -4    2.70    3.70
 -17  -1   4   -0.70    3.80
  17   1   4    2.50    2.90
 -17  -1  -4    3.50    3.80
  17  -1   4    0.10    5.40
 -17   1   4    1.20    3.60
  17  -1   4    3.70    3.30
  17   1  -4    0.50    2.60
  17   2   4    3.00    3.00
  17  -2  -4   -2.60    4.60
 -17  -2   4    4.60    4.40
  17  -2  -4   -1.40    3.50
 -17   2  -4    5.20    4.10
 -17  -2  -4   13.20    4.20
 -17   2   4    3.90    4.00
  17  -2   4    2.40    3.30
  17  -2   4   11.90    6.20
  17  -3  -4   -2.50    5.20
 -17  -3   4    4.70    4.10
  17  -3  -4   -6.50    3.50
 -17  -3  -4   -0.60    4.40
  17  -3   4    3.00    6.00
  17  -3   4   -2.40    4.20
 -17  -4   4    0.90    4.70
  17  -4  -4    0.90    4.70
  17  -4   4   -3.10    4.00
 -17  -4  -4    5.10    4.60
  17  -4   4    3.80    6.70
 -17  -4  -4   -3.60    3.80
  18   0  -4    0.10    2.90
 -18   0  -4   -2.00    4.00
 -18   0   4   -1.20    4.00
  18   0   4   -1.80    3.30
  18   1   4    1.40    3.00
 -18   1  -4    4.20    4.40
  18  -1  -4    2.30    3.30
 -18  -1   4   -3.90    4.10
  18   1  -4    4.20    2.80
 -18   1   4    6.10    4.40
  18  -1   4    3.50    5.20
  18  -1   4   -1.90    3.20
 -18  -1  -4    8.30    4.30
  18   2   4   -0.20    3.10
 -18   2  -4    2.90    3.90
  18  -2  -4   -0.10    3.80
 -18  -2   4    0.90    4.30
 -18   2   4    4.20    3.90
  18  -2   4    1.80    4.10
 -18  -2  -4    6.50    4.80
  18  -2   4   -0.50    5.40
  18  -3  -4   -0.90    3.90
 -18  -3   4    6.70    5.00
  18  -3   4   -2.90    4.40
 -18  -3  -4    2.40    4.40
  18  -3   4    0.30    6.10
 -19   0   4    2.00    4.40
  19   0   4   -0.50    3.40
  19   0  -4    1.20    3.30
 -19   0  -4   -0.10    4.20
 -19  -1   4    2.00    4.90
  19   1   4    2.50    3.40
 -19   1  -4   -0.30    4.30
  19  -1  -4    2.50    3.60
  19  -1   4   -3.30    3.90
 -19  -1  -4   -1.60    4.40
 -19   1   4    7.20    4.50
  19   1  -4   -4.30    3.00
 -19  -2   4    6.40    4.70
  19   2   4    0.30    3.40
  19  -2  -4   -4.20    3.90
 -19   2  -4    2.60    4.60
  19  -2   4    3.20    5.90
 -19  -2  -4    7.90    4.80
  19  -2   4   -3.20    4.30
 -19   2   4    2.50    4.60
   0   0  -5    1.00    0.50
   0   0   5    0.40    0.40
   0   0   5   -0.50    0.60
   0   0  -5   -0.30    0.60
   0   0  -5    0.60    0.40
   0   0   5    0.40    0.50
   0   0   5    0.20    0.20
   0   1   5    0.10    0.60
   0  -1   5   -0.20    0.40
   0  -1  -5   -0.10    0.60
   0   1  -5    1.20    0.70
   0   1   5   -0.20    0.50
   0  -1  -5    0.10    0.50
   0  -1   5    0.80    0.40
   0   1  -5    0.80    0.40
   0  -1   5   -0.20    0.50
   0  -1  -5    1.10    0.70
   0  -2  -5    2.10    0.70
   0  -2  -5    1.20    1.10
   0   2   5    0.30    0.70
   0  -2  -5    0.30    0.80
   0   2  -5    0.60    0.60
   0  -2   5    0.10    0.50
   0   2  -5    1.20    0.70
   0  -2   5    0.20    0.50
   0  -2  -5    1.00    0.70
   0  -2   5    0.50    0.80
   0   3  -5    0.30    0.80
   0  -3  -5   -0.60    0.70
   0  -3  -5   -0.40    0.80
   0  -3   5   -0.30    1.00
   0  -3  -5   -1.10    1.40
   0  -3   5    0.60    0.70
   0   3   5   -1.00    1.00
   0  -3  -5   -0.40    1.20
   0  -3   5   -0.40    1.20
   0  -4  -5   45.80    3.80
   0  -4   5   59.79    3.60
   0  -4  -5   57.59    2.80
   0  -4  -5   56.89    3.60
   0   4  -5   55.79    2.70
   0   4   5   55.99    3.10
   0  -4   5   52.19    3.20
   0  -4   5   60.69    2.60
   0  -5   5    1.80    1.80
   0  -5   5    0.80    2.20
   0  -5  -5    0.60    2.40
   0   5   5   -1.30    1.60
   0  -5  -5   -1.10    2.30
   0   5  -5    1.40    1.50
   0  -6  -5   44.40    4.50
   0  -6   5   23.20    3.60
   0  -6  -5   21.10    3.80
   0   6  -5   29.10    2.60
   0   6   5   30.10    3.00
   0   7   5   -2.50    2.50
   0  -7   5    2.10    3.50
   0  -7  -5    4.30    4.00
   0  -7  -5    1.40    3.50
   0   7  -5    1.30    2.20
   0   8   5    2.80    3.00
   0   8  -5   -4.20    2.50
   0  -8  -5    1.10    4.20
   0  -8   5    0.30    4.20
   0  -8  -5    6.10    4.10
   1   0  -5    0.60    0.40
   1   0   5    0.70    0.50
  -1   0  -5    0.90    0.40
   1   0   5    0.20    0.60
   1   0  -5    0.30    0.50
  -1   0  -5   -0.20    0.50
  -1   0  -5    0.30    0.50
  -1   0   5    0.90    0.50
   1   0  -5    0.10    0.50
   1   0   5    0.20    0.70
  -1   0   5    0.10    0.60
   1   1   5  619.24   19.10
   1  -1  -5  602.24   19.50
  -1  -1   5  628.54   19.20
  -1   1  -5  631.64   18.90
   1  -1  -5  647.94   19.20
  -1  -1   5  622.84   18.80
   1   1   5  609.34   21.10
  -1  -1   5  612.14   21.10
  -1   1  -5  605.14   20.20
   1  -1  -5  629.64   20.10
   1  -1  -5  606.54   19.00
  -1  -1  -5  638.04   19.00
   1  -1   5  623.44   21.20
  -1   1   5  598.94   21.10
   1  -1   5  629.44   19.40
  -1   1   5  619.14   19.00
   1  -1   5  602.64   18.90
  -1  -1  -5  635.84   20.10
   1   1  -5  620.54   18.80
  -1  -1  -5  608.74   19.30
   1  -2  -5   16.90    1.40
  -1  -2   5   17.10    0.90
   1   2   5   16.80    1.50
   1  -2  -5   15.10    1.80
  -1  -2   5   16.90    1.10
  -1   2  -5   19.20    1.20
  -1  -2   5   17.60    1.40
   1  -2  -5   17.90    1.40
  -1   2  -5   17.80    1.40
   1  -2  -5   19.20    1.20
   1   2   5   16.10    1.30
  -1   2   5   18.80    1.40
  -1  -2  -5   16.60    1.30
  -1  -2  -5   16.70    1.20
   1  -2   5   21.10    1.10
  -1  -2  -5   18.90    1.70
   1  -2   5   18.30    1.50
   1  -2   5   15.20    1.10
   1  -2   5   18.10    1.40
  -1  -3   5    9.10    1.30
  -1   3  -5    8.00    1.10
  -1  -3   5    8.50    1.50
   1  -3  -5   10.70    1.60
   1  -3  -5    7.30    1.30
   1  -3  -5    6.60    1.80
  -1  -3   5    6.60    0.80
   1   3   5    8.80    1.30
  -1  -3  -5    9.40    1.80
   1   3  -5    7.40    0.90
   1  -3   5    6.10    1.10
  -1  -3  -5    4.50    1.50
  -1   3   5    7.10    1.30
  -1  -3  -5    8.20    1.10
  -1  -3  -5    8.90    1.00
   1  -3   5    7.80    1.00
   1  -3   5    7.10    1.50
  -1   4  -5   21.90    1.90
  -1  -4   5   21.90    2.20
  -1  -4   5   22.80    2.30
   1  -4  -5   22.60    2.90
   1  -4  -5   26.70    2.80
   1   4   5   28.20    2.20
   1  -4  -5   23.60    2.00
   1   4  -5   25.10    1.70
   1  -4   5   24.20    2.20
  -1   4   5   21.80    2.10
  -1  -4  -5   26.00    2.70
  -1  -4  -5   19.60    2.70
  -1  -4  -5   25.10    2.00
   1  -4   5   26.50    2.00
  -1  -4  -5   25.10    1.60
   1  -4   5   22.10    2.30
  -1  -5   5   13.00    2.40
  -1  -5   5    9.30    2.60
  -1   5  -5   16.40    2.00
   1  -5  -5   18.80    2.90
   1  -5  -5   14.80    2.30
   1  -5  -5   13.10    3.00
   1   5   5   12.40    2.10
  -1  -5  -5   14.60    3.00
   1  -5   5   13.20    2.30
   1   5  -5   12.80    1.70
  -1  -5  -5   11.20    2.80
   1  -5   5    9.70    2.60
  -1   5   5   13.50    2.30
   1   6   5    8.30    2.30
   1  -6  -5   11.80    3.40
  -1   6  -5    4.00    2.10
   1  -6  -5    9.60    3.30
  -1  -6   5    3.20    2.80
  -1   6   5    9.10    2.30
  -1  -6  -5    4.80    3.40
  -1  -6  -5   11.30    3.30
   1  -6   5    3.90    3.00
   1   6  -5    6.50    1.90
   1  -7  -5   -2.10    3.40
   1   7   5   -0.50    2.50
  -1  -7   5    0.90    3.30
   1  -7  -5   -2.00    3.70
  -1   7  -5    2.50    2.40
  -1   7   5    0.70    2.80
  -1  -7  -5   -0.50    3.50
  -1  -7  -5    1.40    3.90
   1   7  -5   -2.20    2.20
   1  -7   5   -6.10    3.30
  -1   8  -5    1.10    2.80
  -1  -8   5    7.60    4.30
   1  -8  -5    4.90    4.40
   1  -8  -5   -1.60    4.30
   1   8   5    2.50    2.90
   1   8  -5   -2.20    2.50
   1  -8   5   -3.60    3.90
  -1  -8  -5    2.80    4.50
  -1  -8  -5    4.10    4.60
  -1   8   5    1.00    3.10
   2   0   5   -0.10    0.50
   2   0  -5    0.40    0.50
  -2   0   5    0.30    0.40
  -2   0   5    1.10    0.70
  -2   0  -5    0.50    0.40
   2   0   5    1.00    0.80
  -2   0  -5    0.30    0.60
   2   0   5   -0.40    0.90
  -2   0  -5    0.30    0.50
   2   0  -5    1.40    0.60
   2  -1  -5  617.74   19.80
  -2  -1   5  643.74   19.60
   2  -1  -5  631.44   19.40
   2   1   5  614.64   21.50
  -2   1  -5  633.74   20.50
   2   1   5  618.84   19.80
   2  -1  -5  654.13   19.60
   2   1   5  622.74   19.40
  -2  -1   5  620.44   21.50
  -2   1  -5  637.14   19.30
   2  -1   5  664.43   20.00
   2  -1   5  625.24   19.20
   2  -1   5  651.03   21.60
   2   1  -5  605.74   19.50
  -2   1   5  629.04   21.40
  -2   1   5  640.44   19.30
  -2  -1  -5  616.14   19.40
  -2  -1  -5  608.64   19.60
   2   1  -5  641.14   19.10
  -2  -1  -5  636.14   20.50
  -2   2  -5    1.50    0.90
  -2  -2   5    0.70    0.80
  -2   2  -5    1.30    0.80
   2  -2  -5   -0.70    0.80
   2   2   5    0.80    0.80
   2  -2  -5    1.80    1.20
   2   2   5    0.40    0.80
   2  -2  -5    1.90    0.80
  -2  -2  -5    1.10    0.70
   2  -2   5    0.80    0.50
   2  -2   5    0.20    1.00
  -2  -2  -5    1.90    1.00
   2   2  -5    0.80    0.40
   2  -2   5    0.60    0.70
   2  -2   5    1.50    0.70
  -2  -2  -5    0.70    0.70
  -2   2   5    0.50    0.90
  -2  -3   5   63.19    2.90
   2  -3  -5   61.29    2.80
   2  -3  -5   51.89    3.50
   2  -3  -5   62.49    3.20
  -2   3  -5   64.19    2.70
  -2   3  -5   61.89    2.80
   2   3   5   58.39    2.70
  -2  -3   5   64.49    3.10
   2  -3   5   62.39    2.70
  -2  -3  -5   55.29    2.50
  -2  -3  -5   61.79    2.60
   2  -3   5   59.59    3.30
  -2  -3  -5   55.49    3.30
   2   3  -5   60.29    2.30
  -2   3   5   61.59    3.00
   2  -3   5   62.79    2.60
  -2  -4   5   20.00    2.40
   2   4   5   22.10    1.90
   2  -4  -5   24.30    2.60
  -2  -4   5   22.60    2.30
   2  -4  -5   24.20    2.00
  -2   4  -5   23.20    2.00
   2  -4  -5   16.50    2.70
  -2  -4  -5   26.60    2.70
  -2  -4  -5   19.60    2.70
   2   4  -5   22.80    1.60
  -2  -4  -5   21.30    1.60
   2  -4   5   25.00    2.20
   2  -4   5   19.60    1.70
  -2  -4  -5   20.30    1.70
   2  -4   5   21.10    2.70
  -2   4   5   21.60    2.20
   2  -5  -5   30.80    3.50
  -2   5  -5   27.20    2.50
   2   5   5   32.30    2.80
   2  -5  -5   29.60    3.60
   2  -5  -5   29.70    2.50
  -2  -5   5   34.70    3.50
  -2  -5   5   34.80    3.20
  -2  -5  -5   28.10    3.50
  -2   5   5   30.50    2.70
   2  -5   5   24.90    3.30
  -2  -5  -5   34.20    3.90
   2   5  -5   28.30    2.20
   2  -5   5   39.90    3.00
   2   6   5   -1.70    1.90
  -2   6  -5    1.90    2.20
   2  -6  -5    0.00    2.80
  -2  -6   5    1.30    2.70
  -2  -6   5   -1.20    2.80
   2  -6  -5    0.40    3.00
  -2   6   5    2.50    2.40
   2  -6   5    3.90    2.50
  -2  -6  -5   -3.30    2.80
  -2  -6  -5   -2.90    2.80
   2   6  -5   -0.10    1.70
  -2  -7   5    5.60    3.60
   2  -7  -5    0.70    3.70
   2  -7  -5    0.90    3.60
  -2   7  -5    0.50    2.50
   2   7   5    4.00    2.40
  -2  -7  -5    0.40    3.60
  -2  -7  -5   -0.30    4.00
   2  -7   5   -1.90    3.50
   2   7  -5    0.70    2.10
  -2   7   5    1.70    2.90
   2   8   5   -0.70    2.80
   2  -8  -5   -6.10    4.20
  -2  -8   5    4.10    4.20
  -2   8  -5    1.40    3.00
  -2  -8  -5   -0.30    4.00
   2  -8   5   -2.20    3.80
  -2  -8  -5    1.60    4.50
   2  -8   5   -1.80    4.20
  -2   8   5   -1.00    3.20
  -3   0  -5    0.90    0.60
  -3   0   5   -0.80    0.40
   3   0  -5    0.10    0.40
   3   0   5   -1.00    0.80
  -3   0   5    0.40    0.60
   3   0  -5    1.30    0.50
   3   0   5    1.20    0.80
  -3   0  -5   -1.20    0.60
   3   0   5    0.80    0.50
   3   0  -5    0.80    0.60
  -3   1  -5 1220.78   39.60
   3  -1  -5 1269.67   38.10
   3   1   5 1205.88   38.20
  -3   1  -5 1244.28   37.30
   3  -1  -5 1211.18   37.40
   3   1   5 1209.28   41.60
  -3  -1   5 1236.38   41.50
   3  -1  -5 1278.57   38.10
   3   1   5 1204.48   37.40
   3  -1   5 1232.18   37.30
   3   1  -5 1233.08   37.90
  -3  -1  -5 1221.88   39.60
   3  -1   5 1304.37   41.80
  -3  -1  -5 1175.28   37.50
   3   1  -5 1234.08   37.10
  -3   1   5 1219.38   37.30
   3  -1   5 1299.47   38.60
  -3  -1  -5 1204.28   37.70
  -3   1   5 1208.58   41.40
  -3   2  -5   86.09    3.20
   3   2   5   84.59    3.60
   3   2   5   85.19    3.40
   3  -2  -5   88.99    3.60
  -3  -2   5   82.79    3.30
   3  -2  -5   77.09    3.30
  -3   2  -5   81.29    3.30
   3  -2  -5   83.79    3.90
   3  -2   5   84.49    3.80
  -3  -2  -5   81.99    3.60
  -3   2   5   82.89    3.30
   3  -2   5   85.79    3.00
  -3  -2  -5   84.49    3.30
   3  -2   5   84.99    3.20
   3  -2   5   87.99    3.60
   3   2  -5   82.39    2.70
  -3  -2  -5   87.49    3.20
   3   2  -5   84.79    2.70
   3  -3  -5    5.60    1.70
   3   3   5    4.20    1.10
  -3  -3   5    3.90    1.40
  -3  -3   5    3.90    1.20
  -3   3  -5    5.50    1.20
  -3   3  -5    6.90    1.30
   3  -3  -5    3.80    1.70
   3  -3  -5    4.60    1.30
   3  -3   5    3.80    1.40
   3  -3   5    4.90    1.00
   3  -3   5    7.20    1.30
   3  -3   5    4.00    1.10
  -3  -3  -5    3.80    1.10
  -3   3   5    4.70    1.50
   3   3  -5    3.20    0.50
  -3  -3  -5    6.00    1.70
   3   3  -5    3.30    0.60
  -3  -3  -5    6.30    1.00
  -3   4  -5   -0.50    1.50
  -3  -4   5   -1.20    1.60
   3  -4  -5    0.40    1.90
  -3  -4   5   -1.90    1.50
   3  -4  -5    0.30    1.80
   3  -4  -5    2.70    1.40
   3   4   5    2.10    1.30
   3  -4   5    1.20    1.30
  -3  -4  -5   -0.10    1.10
   3  -4   5    1.10    1.20
   3  -4   5    1.40    1.60
   3   4  -5    0.20    0.80
  -3   4   5    1.50    1.60
  -3  -4  -5    0.70    1.90
  -3  -5   5   15.90    2.70
   3  -5  -5   19.00    2.30
  -3  -5   5   23.30    3.00
  -3   5  -5   21.00    2.50
   3  -5  -5   16.30    3.00
   3  -5  -5   23.40    3.30
   3   5   5   19.70    2.10
  -3  -5  -5   24.00    3.40
   3   5  -5   21.30    1.70
  -3  -5  -5   18.20    3.10
  -3   5   5   16.60    2.60
   3  -5   5   18.50    3.10
   3  -5   5   17.50    2.30
   3   6   5   -0.30    1.90
  -3  -6   5   -0.80    2.60
  -3   6  -5    0.70    2.40
   3  -6  -5   -7.10    2.70
  -3  -6   5   -0.30    2.80
   3  -6  -5    0.10    2.90
   3   6  -5   -1.00    1.50
   3  -6   5   -2.70    3.00
  -3  -6  -5   -2.80    3.00
  -3   6   5    3.30    2.60
  -3  -6  -5   -0.70    3.10
   3  -7  -5    1.10    3.50
   3   7   5    1.80    2.40
  -3   7  -5   -0.50    2.70
  -3  -7   5   -1.00    3.30
   3  -7  -5    0.40    3.60
  -3   7   5   -1.00    3.00
   3  -7   5    0.90    3.70
  -3  -7  -5   -1.70    3.60
   3   7  -5   -2.20    1.90
  -3  -7  -5   -5.60    3.40
  -3   8  -5    0.50    3.10
  -3  -8   5   -2.40    4.10
   3  -8  -5    3.90    4.50
   3   8   5    0.40    2.70
   3  -8   5    7.50    4.50
  -3  -8  -5   -3.30    4.10
  -3  -8  -5    0.80    4.20
   3  -8   5   -0.30    3.30
  -3   8   5    0.30    3.00
   4   0  -5    0.80    0.80
  -4   0  -5   -0.20    0.70
  -4   0   5    0.50    0.60
   4   0   5   -1.30    0.60
  -4   0  -5   -0.10    0.60
  -4   0   5   -0.30    0.50
   4   0   5    1.20    1.50
   4   0  -5    0.20    0.70
   4   0   5    0.30    0.80
   4   0  -5   -0.20    0.50
  -4   1  -5   86.89    3.30
   4  -1  -5   85.79    3.30
   4  -1  -5   84.79    3.70
  -4  -1   5   90.89    3.40
   4   1   5   84.49    3.20
  -4   1  -5   87.19    3.20
   4  -1  -5   86.19    3.40
   4   1   5   79.49    3.50
   4   1   5   85.79    3.50
  -4  -1  -5   85.19    3.30
   4   1  -5   82.59    3.20
   4  -1   5   89.59    3.70
   4  -1   5   83.89    3.20
  -4  -1  -5   85.59    3.30
  -4   1   5   85.39    3.20
   4   1  -5   87.39    2.80
   4  -1   5   92.89    4.10
  -4   1   5   85.39    3.20
  -4   2  -5    9.50    1.20
  -4   2  -5   12.10    1.20
   4   2   5    7.30    1.30
   4  -2  -5    9.20    1.40
   4  -2  -5    9.70    1.30
   4   2   5    9.10    1.60
   4  -2  -5    9.40    1.60
   4  -2   5   11.20    1.20
   4  -2   5    8.60    1.00
  -4  -2  -5    8.70    1.10
  -4  -2  -5    8.90    1.20
   4  -2   5    9.30    1.10
   4  -2   5   13.30    1.80
  -4  -2  -5    6.80    1.30
   4   2  -5    9.50    1.20
  -4   2   5    8.70    1.30
  -4  -3   5    5.80    1.40
  -4   3  -5    7.80    1.40
   4  -3  -5    5.00    1.60
  -4  -3   5    5.40    1.50
  -4   3  -5    6.90    1.20
   4  -3  -5    5.00    2.00
   4   3   5    5.60    1.30
   4  -3  -5    6.10    1.40
   4  -3   5    5.10    1.10
  -4   3   5    5.20    1.50
   4   3  -5    7.10    0.60
   4  -3   5    5.40    1.20
   4  -3   5    4.00    1.80
  -4  -3  -5    4.50    1.10
  -4  -3  -5    5.40    0.90
   4  -3   5    4.60    1.20
  -4  -3  -5    5.10    1.70
  -4  -4   5   31.60    2.70
   4  -4  -5   34.30    3.20
  -4  -4   5   28.50    2.80
   4  -4  -5   30.30    2.60
   4   4   5   31.10    2.20
   4  -4  -5   28.00    3.20
  -4   4  -5   32.20    2.50
   4  -4   5   32.50    2.60
   4   4  -5   29.10    1.60
   4  -4   5   28.90    3.10
  -4  -4  -5   24.00    2.90
  -4   4   5   28.40    2.50
   4  -4   5   29.70    2.60
   4  -4   5   34.30    2.50
  -4  -4  -5   30.90    2.10
  -4  -5   5    1.90    2.30
   4  -5  -5    0.60    2.50
  -4   5  -5   -0.30    1.90
   4  -5  -5    1.90    1.90
   4   5   5   -1.40    1.50
   4  -5  -5   -1.70    2.70
  -4  -5   5    0.70    2.10
   4  -5   5   -0.40    1.60
   4  -5   5   -0.80    2.50
  -4  -5  -5   -2.20    2.50
  -4   5   5    1.40    2.10
   4  -5   5    4.40    1.70
  -4  -5  -5   -1.60    2.60
   4   5  -5   -0.20    1.00
  -4   6  -5   21.90    3.00
  -4  -6   5   14.00    3.30
  -4  -6   5   14.50    3.30
   4  -6  -5   11.80    3.40
   4  -6  -5   14.00    3.60
   4   6   5   14.60    2.30
  -4  -6  -5   13.80    3.60
  -4  -6  -5   13.60    3.60
   4   6  -5   16.10    1.80
  -4   6   5   12.50    2.70
   4  -6   5   15.30    3.70
  -4   7  -5    1.00    3.00
  -4  -7   5    0.80    3.50
   4   7   5    0.60    2.20
   4  -7  -5   -1.10    3.70
   4  -7  -5    5.60    4.00
  -4  -7  -5    9.50    4.00
  -4   7   5   -3.50    3.00
   4  -7   5    0.00    3.20
  -4  -7  -5   -5.00    3.60
   4  -7   5    1.40    3.90
   4  -8  -5    2.60    4.40
  -4  -8   5    2.20    4.10
  -4   8  -5    0.90    3.30
   4   8   5   -1.60    2.50
  -4  -8  -5   -2.70    4.30
  -4   8   5    3.20    3.70
   4  -8   5   -5.50    3.10
   4  -8   5   -0.80    4.40
  -4  -8  -5    2.60    4.30
   5   0  -5   -0.20    0.60
  -5   0   5    0.20    0.60
  -5   0  -5    0.30    0.90
  -5   0   5    0.10    0.60
  -5   0  -5    0.80    0.80
   5   0   5    1.50    0.70
   5   0  -5   -0.30    0.80
   5   0   5    3.60    1.80
   5   0   5    0.20    0.80
   5   1   5   18.50    1.50
   5  -1  -5   20.00    1.80
  -5   1  -5   17.30    1.40
   5  -1  -5   17.00    1.40
   5   1   5   21.30    1.80
   5   1   5   16.00    1.30
   5  -1  -5   15.90    1.70
  -5   1  -5   20.70    1.50
  -5  -1   5   18.20    1.30
  -5   1   5   17.80    1.00
   5   1  -5   19.30    1.00
   5  -1   5   15.80    1.40
  -5  -1  -5   22.50    1.70
  -5   1   5   15.50    1.40
   5  -1   5   21.90    2.30
   5  -1   5   18.60    1.80
  -5  -1  -5   18.60    1.50
   5  -2  -5   -1.70    1.20
   5  -2  -5    1.30    1.10
   5  -2  -5   -1.00    1.10
   5   2   5    1.40    1.40
  -5   2  -5   -0.70    1.00
   5   2   5    2.30    1.20
  -5   2  -5    0.80    1.10
  -5  -2  -5    0.10    0.90
  -5  -2  -5    1.60    1.10
   5  -2   5    1.20    1.60
   5   2  -5   -0.40    0.90
   5  -2   5   -0.20    0.80
   5  -2   5    1.40    0.80
  -5   2   5    1.50    1.20
   5  -2   5    1.00    1.00
  -5  -2  -5   -1.00    1.00
   5  -3  -5   33.00    3.00
   5  -3  -5   32.90    2.80
   5  -3  -5   28.00    2.40
   5   3   5   33.60    2.20
   5   3   5   38.40    2.80
  -5   3  -5   32.70    2.30
  -5   3  -5   34.50    2.00
   5  -3   5   35.20    2.30
  -5  -3  -5   33.60    2.80
   5  -3   5   33.50    2.40
  -5  -3  -5   30.40    2.20
  -5   3   5   31.30    2.40
   5   3  -5   31.40    2.50
   5  -3   5   29.80    3.00
   5  -3   5   33.50    2.20
  -5  -3  -5   33.20    1.80
  -5  -4   5   24.20    2.70
  -5   4  -5   28.70    2.50
   5   4   5   32.20    2.20
   5  -4  -5   31.80    2.70
   5   4   5   36.30    3.50
   5  -4  -5   34.20    3.30
   5  -4  -5   33.80    3.30
  -5  -4   5   31.70    2.80
  -5   4   5   31.60    2.70
   5  -4   5   31.30    3.40
  -5  -4  -5   30.90    2.30
   5  -4   5   35.10    2.60
  -5  -4  -5   32.20    3.20
   5   4  -5   29.90    1.40
   5  -4   5   30.10    2.60
   5  -4   5   26.50    2.50
   5  -5  -5    2.40    2.70
   5   5   5    3.50    1.60
  -5  -5   5    1.10    2.30
  -5  -5   5   -0.50    2.20
  -5   5  -5    2.80    2.30
   5  -5  -5    4.20    2.90
   5  -5  -5    2.80    2.10
   5   5  -5    4.10    1.00
  -5  -5  -5    6.10    2.70
  -5  -5  -5    3.20    2.80
   5  -5   5    4.10    1.80
   5  -5   5    5.90    2.00
   5  -5   5    8.40    3.10
  -5   5   5    2.10    2.20
   5  -5   5    2.40    1.80
   5   6   5   10.00    2.10
  -5   6  -5   13.20    2.70
  -5  -6   5    9.20    3.20
   5  -6  -5   12.30    3.70
  -5  -6   5    8.20    3.00
   5  -6  -5   17.00    3.60
  -5  -6  -5   11.60    3.70
  -5  -6  -5   12.90    3.60
   5  -6   5   15.70    3.00
  -5   6   5   10.40    2.90
   5  -6   5    9.00    3.60
   5  -7  -5    3.00    3.90
  -5   7  -5    1.50    3.20
   5   7   5    1.70    2.20
   5  -7  -5   -1.80    3.30
  -5  -7   5   -4.90    3.40
  -5   7   5    0.40    3.00
  -5  -7  -5    4.60    4.00
   5  -7   5   -2.90    3.80
   5  -7   5    2.70    2.90
  -5  -7  -5    0.80    3.80
   5   8   5    4.90    6.00
   5  -8  -5    5.20    4.60
  -5   8  -5    1.80    3.20
  -5  -8   5    3.90    4.30
   5  -8   5    1.80    4.70
  -5  -8  -5    6.10    5.00
  -5   8   5    0.30    3.90
  -5  -8  -5    7.80    4.90
   5  -8   5   -0.70    3.70
  -6   0   5    0.10    0.70
   6   0   5    0.90    0.80
   6   0   5    0.80    0.80
  -6   0  -5   -1.10    1.00
   6   0  -5    0.00    0.90
  -6   0   5    0.70    0.60
   6   0  -5    0.30    0.70
  -6   0  -5    1.80    0.90
   6   0   5   -2.70    1.70
  -6   1  -5  132.39    4.70
   6  -1  -5  131.89    4.70
   6  -1  -5  139.59    5.30
   6   1   5  129.09    5.10
  -6  -1   5  136.29    4.90
   6   1   5  129.79    4.60
  -6   1  -5  132.59    5.00
   6  -1  -5  122.89    5.30
   6  -1   5  128.99    5.50
   6  -1   5  136.19    6.20
  -6  -1  -5  133.69    4.80
  -6  -1  -5  130.99    5.00
   6   1  -5  135.39    4.30
  -6   1   5  133.09    4.70
   6  -1   5  129.09    4.70
   6   2   5    1.90    1.10
   6  -2  -5    1.90    1.50
  -6   2  -5   -2.60    1.10
   6  -2  -5   -0.10    1.20
   6  -2  -5    0.40    1.40
   6   2   5    1.60    1.50
  -6   2   5   -0.50    1.20
   6  -2   5   -0.40    1.00
  -6  -2  -5    0.40    1.20
   6  -2   5    0.60    1.00
  -6  -2  -5    0.60    1.00
  -6  -2  -5    0.80    1.30
   6  -2   5   -0.70    1.70
   6   2  -5    0.70    0.30
   6   2  -5    0.20    0.30
   6   2  -5    0.50    1.30
  -6   3  -5   -1.10    1.50
   6  -3  -5   -1.20    1.90
   6   3   5   -1.50    1.30
   6  -3  -5    2.80    1.90
   6   3   5    0.50    1.30
   6  -3  -5    1.70    1.50
  -6   3  -5    1.30    1.10
  -6  -3  -5   -1.30    1.30
  -6   3   5    0.70    1.60
   6   3  -5   -0.90    1.40
   6  -3   5   -0.30    2.00
   6  -3   5    0.60    1.10
  -6  -3  -5    0.10    1.60
   6  -3   5   -0.90    1.10
   6  -3   5   -1.80    1.30
   6  -4  -5   73.69    4.70
   6  -4  -5   61.79    4.80
  -6  -4   5   80.19    4.30
  -6  -4   5   81.49    4.20
  -6   4  -5   74.09    4.10
   6  -4  -5   71.29    3.90
   6   4   5   77.99    4.80
   6   4   5   68.09    3.30
  -6  -4   5   69.99    3.40
   6  -4   5   65.99    3.50
   6   4  -5   65.59    2.20
   6  -4   5   60.89    4.70
   6  -4   5   70.79    3.80
   6   4  -5   64.89    4.40
  -6   4   5   68.89    4.00
   6  -4   5   66.69    3.60
  -6  -4  -5   69.89    3.50
  -6  -4  -5   69.89    4.50
   6  -5  -5   10.50    3.20
  -6  -5   5    6.80    2.60
   6  -5  -5   10.20    3.00
  -6   5  -5   10.20    2.40
   6   5   5    4.20    1.60
   6   5   5   13.10    3.40
   6  -5  -5    7.50    2.40
  -6  -5   5    5.20    2.60
  -6  -5  -5    8.90    3.20
   6  -5   5    8.30    2.20
  -6   5   5    9.90    2.50
   6  -5   5    6.00    3.10
   6  -5   5    6.50    2.00
   6   5  -5    7.30    2.90
  -6  -6   5   -0.60    3.00
   6  -6  -5   -0.90    3.30
   6   6   5    1.10    1.90
   6  -6  -5    0.00    3.20
   6   6   5    0.10    3.50
  -6  -6   5   -0.40    2.90
  -6   6  -5    2.70    2.60
  -6  -6  -5   -1.00    3.20
  -6  -6  -5    0.20    3.10
   6  -6   5   -0.70    3.50
   6   6  -5    2.70    3.60
  -6   6   5    0.60    2.70
   6  -6   5   -2.00    2.50
   6   7   5    9.80    4.50
  -6   7  -5   -1.70    3.30
   6  -7  -5    1.90    3.60
   6  -7  -5   -0.40    3.90
   6   7   5    1.50    2.10
  -6  -7   5   -0.90    3.40
  -6  -7  -5   -2.10    4.00
  -6  -7  -5    3.30    3.90
   6   7  -5   -1.70    3.80
  -6   7   5   -2.50    3.00
   6  -7   5   -3.90    2.50
   6  -7   5    6.20    4.30
   6  -8  -5    4.80    4.70
   6   8   5    4.90    5.40
  -6  -8   5   -0.40    4.20
  -6   8  -5    2.10    3.30
  -6  -8  -5   -6.40    4.10
  -6   8   5    2.50    4.10
   6  -8   5   -5.90    5.10
   6   8  -5    8.40    5.00
   6  -8   5   -8.80    3.00
  -6  -8  -5   11.00    5.30
  -7   0   5   -0.10    0.60
   7   0   5    0.80    0.90
  -7   0   5   -1.10    0.70
   7   0   5    2.10    0.80
  -7   0  -5    0.70    1.00
   7   0   5    0.30    2.10
   7   0  -5    1.20    0.80
  -7   0  -5    2.20    1.30
   7   0  -5    0.30    1.20
  -7   1  -5  416.06   13.70
  -7   1  -5  401.26   13.00
   7   1   5  400.66   12.80
   7  -1  -5  413.16   13.00
  -7  -1   5  416.86   14.00
   7  -1  -5  401.06   13.60
   7  -1  -5  395.66   13.90
   7   1   5  411.46   14.20
  -7   1   5  405.46   12.90
  -7  -1  -5  410.86   13.70
   7  -1   5  395.96   14.70
   7   1  -5  411.66   12.60
  -7  -1  -5  408.36   13.00
   7  -1   5  377.76   14.50
   7  -1   5  418.46   13.00
   7   2   5   75.99    4.00
  -7   2  -5   71.49    3.30
   7   2   5   67.39    3.20
   7  -2  -5   68.79    3.30
   7  -2  -5   64.99    3.90
  -7   2  -5   69.19    3.20
   7  -2  -5   64.69    4.00
   7   2  -5   76.99    3.40
   7   2  -5   68.99    2.40
   7  -2   5   67.89    3.50
   7  -2   5   71.99    3.30
   7   2  -5   73.29    2.30
  -7  -2  -5   70.29    3.30
  -7  -2  -5   64.39    3.00
  -7   2   5   71.29    3.30
   7  -2   5   65.49    4.50
  -7   3  -5    2.20    1.70
   7   3   5    5.10    1.60
   7   3   5   -0.10    2.00
   7  -3  -5    0.00    1.60
   7  -3  -5    2.50    2.20
   7  -3  -5    1.10    1.90
  -7   3  -5    2.40    1.50
  -7   3   5    0.90    1.70
   7  -3   5    2.20    1.30
  -7  -3  -5    3.70    1.80
   7  -3   5    1.40    2.40
   7   3  -5    1.30    1.60
  -7   3   5    1.30    1.20
   7  -3   5    2.60    1.30
  -7  -3  -5    0.30    1.50
   7  -3   5    3.60    1.60
  -7   4  -5   20.20    2.50
   7  -4  -5   16.10    3.10
   7   4   5   14.20    1.90
   7  -4  -5   20.40    2.60
   7  -4  -5   19.10    3.40
   7   4   5   14.70    3.10
  -7  -4   5   23.50    2.70
  -7  -4   5   23.20    2.40
   7  -4   5   19.40    2.20
  -7   4   5   17.80    2.60
   7  -4   5   18.50    2.20
  -7  -4  -5   22.00    2.40
   7   4  -5   15.50    2.90
  -7  -4  -5   13.50    2.80
   7  -4   5   15.80    3.30
   7  -4   5   23.00    2.60
   7  -5  -5   10.40    2.90
   7   5   5   13.40    1.80
  -7  -5   5   15.10    2.80
  -7  -5   5   16.40    2.30
   7   5   5   13.30    3.40
   7  -5  -5   10.90    3.20
   7  -5  -5    7.60    3.20
  -7  -5   5   13.10    2.90
  -7   5  -5    9.30    2.60
   7   5  -5   12.30    3.10
  -7   5   5   14.80    2.90
   7  -5   5    8.50    2.60
   7  -5   5   14.50    2.50
   7  -5   5   15.30    3.70
  -7  -5  -5   12.40    3.20
   7   6   5    1.90    3.70
  -7  -6   5    1.20    3.00
   7  -6  -5    2.70    2.80
  -7  -6   5   -2.00    3.30
   7   6   5    0.10    1.70
   7  -6  -5    3.60    3.60
  -7   6  -5   -1.20    2.70
   7  -6  -5   -2.40    3.50
  -7   6   5   -1.30    3.20
   7   6  -5    2.40    3.20
   7  -6   5   -0.20    2.70
  -7  -6  -5   -0.30    3.30
   7  -6   5    1.10    2.60
  -7  -6  -5    2.00    3.70
   7  -7  -5    4.80    4.20
  -7   7  -5    0.70    3.20
   7  -7  -5   -0.10    4.00
   7   7   5    2.60    4.50
  -7  -7   5   -6.20    3.50
  -7   7   5   -1.20    3.60
  -7  -7  -5    5.10    4.00
  -7  -7  -5   -2.40    3.80
   7   7  -5   -2.00    3.80
   7  -7   5   -4.70    2.50
   7  -7   5    4.50    4.30
   8   0   5   -0.10    1.20
  -8   0  -5    2.10    1.10
   8   0  -5   -1.20    1.50
   8   0  -5    2.10    1.00
  -8   0   5   -1.00    0.80
   8   0   5   -0.20    1.80
  -8   0  -5    1.10    1.40
  -8   0   5    0.70    0.50
   8   0   5    0.90    0.80
   8  -1  -5   79.29    3.40
   8  -1  -5   79.59    4.30
   8  -1  -5   76.39    4.10
  -8   1  -5   75.79    3.60
   8   1   5   80.99    3.50
  -8   1  -5   79.19    3.60
   8   1   5   80.19    3.40
  -8  -1   5   78.19    3.20
   8  -1   5   82.99    3.50
   8   1  -5   81.89    3.00
  -8   1   5   75.79    3.30
  -8  -1  -5   71.09    3.30
   8  -1   5   85.69    3.70
   8  -1   5   69.69    4.80
  -8  -1  -5   75.49    3.70
   8  -2  -5   34.00    3.40
   8   2   5   36.00    2.30
  -8   2  -5   36.40    2.60
   8  -2  -5   30.10    2.50
   8   2   5   37.30    3.20
  -8   2  -5   37.50    2.60
   8  -2  -5   33.90    3.00
  -8  -2  -5   36.70    2.30
   8  -2   5   34.60    2.50
  -8  -2  -5   32.80    2.60
   8   2  -5   37.90    1.50
  -8   2   5   36.40    2.50
   8  -2   5   38.80    2.80
   8  -2   5   36.40    4.00
   8   2  -5   33.80    1.50
   8   3   5    7.50    2.50
   8  -3  -5   11.00    2.70
   8   3   5    5.30    1.80
  -8   3  -5    9.10    2.00
   8  -3  -5    7.70    2.20
   8  -3  -5   11.60    2.40
  -8   3  -5    9.30    1.80
  -8   3   5   10.40    2.10
   8  -3   5    9.10    1.90
   8  -3   5   10.10    3.00
  -8  -3  -5   10.30    2.10
  -8  -3  -5    8.20    2.10
  -8   3   5   10.40    1.50
   8  -3   5    9.20    1.60
   8   3  -5    9.30    2.10
   8   4   5   -0.90    2.60
  -8   4  -5    5.20    2.30
   8   4   5    0.90    1.60
   8  -4  -5    4.70    2.30
  -8  -4   5    0.00    1.70
   8  -4  -5    0.10    2.40
   8  -4  -5    1.90    2.60
  -8  -4   5   -1.00    1.80
   8   4  -5    2.60    2.20
  -8   4   5   -2.30    2.20
   8  -4   5    2.50    1.70
  -8  -4  -5   -0.90    2.00
   8  -4   5    3.70    2.00
   8  -4   5    5.10    1.80
   8  -4   5   -1.50    2.10
  -8  -4  -5    3.80    2.40
  -8   5  -5   -2.70    2.40
  -8  -5   5   -0.20    2.00
   8   5   5   -0.20    3.10
   8  -5  -5    1.30    2.90
   8  -5  -5    2.60    3.10
   8   5   5   -0.70    1.50
   8  -5  -5    1.20    2.60
  -8  -5   5   -1.90    2.90
  -8  -5   5    4.80    2.80
   8  -5   5   -2.10    3.30
  -8   5   5   -0.40    2.60
   8  -5   5   -1.20    2.00
   8  -5   5   -2.00    2.20
  -8  -5  -5    3.50    2.30
  -8  -5  -5   -2.70    3.10
   8   5  -5    0.50    2.60
  -8  -6   5    1.80    3.40
  -8   6  -5    1.30    3.30
   8  -6  -5    0.10    4.10
  -8  -6   5    0.90    3.20
   8   6   5    4.50    3.90
   8  -6  -5    0.80    3.30
   8  -6  -5    2.30    3.30
  -8  -6  -5    3.10    3.90
  -8  -6  -5    1.80    3.50
   8   6  -5    1.60    3.30
   8  -6   5    0.80    2.60
  -8   6   5   -1.90    2.90
   8  -6   5    3.40    4.00
   8   7   5   -0.40    4.60
  -8   7  -5    2.50    3.70
   8  -7  -5    3.20    4.70
  -8  -7   5   -3.10    3.60
   8  -7  -5    2.50    4.20
   8  -7   5   -1.10    4.30
  -8  -7  -5    1.80    3.90
  -8  -7  -5   -2.90    4.20
   8   7  -5   -1.40    3.90
  -8   7   5   -4.50    3.50
   9   0  -5    2.60    1.20
   9   0   5    1.10    0.80
   9   0   5    0.60    1.30
  -9   0  -5   -0.90    1.60
  -9   0   5   -0.90    1.00
   9   0   5    0.90    2.10
  -9   0  -5   -0.10    1.30
   9   0  -5    3.60    1.70
   9  -1  -5    6.60    2.20
  -9  -1   5    9.30    1.10
   9   1   5   13.30    1.70
  -9   1  -5    8.10    1.60
   9  -1  -5    9.30    1.60
  -9   1  -5    8.70    1.80
  -9  -1  -5    8.60    1.50
  -9  -1  -5   10.60    2.00
   9  -1   5    6.70    3.20
   9  -1   5    9.70    1.70
   9   1  -5   11.70    1.20
   9  -1   5   10.10    1.30
  -9   1   5    9.80    1.50
   9  -2  -5    0.70    2.20
   9   2   5    0.00    1.40
   9  -2  -5    2.30    1.60
  -9   2  -5    0.00    1.70
  -9   2  -5   -0.70    1.70
   9  -2  -5    2.00    1.90
  -9   2   5    2.50    1.60
  -9   2   5    2.60    1.60
   9  -2   5    3.90    3.00
   9  -2   5    2.60    1.60
   9  -2   5    0.20    1.40
  -9  -2  -5    1.80    1.80
   9   2  -5    0.90    0.80
  -9   3  -5   25.50    2.40
   9   3   5   22.50    2.90
   9  -3  -5   28.00    2.80
   9  -3  -5   17.30    3.10
  -9  -3   5   28.70    2.80
   9   3   5   19.70    2.40
   9  -3  -5   25.70    3.10
   9  -3   5   23.10    4.00
  -9   3   5   26.20    2.30
   9  -3   5   22.30    2.20
  -9   3   5   29.10    2.90
  -9  -3  -5   18.90    2.60
   9  -3   5   20.70    2.50
   9   3  -5   20.90    2.60
  -9  -3  -5   26.20    2.60
  -9   4  -5    1.60    2.30
   9   4   5    4.00    2.90
   9  -4  -5    9.00    2.80
  -9  -4   5    3.50    2.20
   9  -4  -5    3.40    2.90
   9  -4  -5    2.80    2.30
   9   4   5    3.20    1.80
  -9  -4   5    3.50    2.10
   9   4  -5    0.20    2.50
   9  -4   5    2.60    2.20
  -9  -4  -5    2.20    2.50
  -9   4   5    4.70    2.50
   9  -4   5   -0.10    3.10
   9  -4   5    1.70    1.80
  -9  -4  -5    5.60    2.40
   9  -4   5    3.20    1.80
   9  -5  -5    5.80    2.80
  -9  -5   5    5.30    2.90
  -9  -5   5    0.40    2.90
  -9  -5   5    5.60    2.50
   9   5   5    2.80    3.50
   9  -5  -5    1.90    3.40
   9   5   5    0.70    1.60
  -9   5  -5   -3.90    2.90
   9  -5  -5    1.70    3.30
   9   5  -5   -4.30    2.50
  -9   5   5   -0.80    2.70
   9  -5   5    0.60    3.70
  -9  -5  -5    3.50    2.90
  -9  -5  -5    0.40    2.40
   9  -5   5    2.10    2.60
   9  -6  -5    4.90    3.60
   9  -6  -5    5.30    3.60
  -9  -6   5    6.00    3.40
   9   6   5    4.90    4.00
   9  -6  -5    4.10    3.90
  -9   6  -5    2.90    3.20
  -9  -6   5    0.30    3.50
  -9  -6  -5    4.50    3.60
   9  -6   5    3.10    4.20
  -9   6   5   10.60    3.60
   9   6  -5    0.50    3.20
   9   7   5   -1.30    5.30
  -9  -7   5    1.60    3.90
   9  -7  -5    6.00    4.40
  -9   7  -5   -3.60    3.30
   9  -7  -5   -3.40    4.20
  -9   7   5   -2.80    4.10
   9  -7   5   -6.30    5.10
  -9  -7  -5   -2.30    4.30
  -9  -7  -5    1.70    4.40
   9   7  -5    1.30    4.00
  10   0  -5    0.60    1.30
  10   0   5   -1.50    1.50
  10   0   5   -1.50    2.10
  10   0   5   -0.70    0.80
 -10   0  -5   -0.60    1.40
  10   0  -5    3.40    1.80
 -10   0   5   -3.00    1.00
 -10   0  -5    0.30    1.90
 -10   1  -5    8.00    2.00
 -10  -1   5    9.20    1.10
  10  -1  -5   10.50    1.80
  10   1   5   10.40    1.80
  10  -1  -5    7.20    2.80
 -10   1  -5   10.70    1.80
 -10  -1  -5    7.80    2.10
 -10   1   5    9.30    2.10
 -10   1   5    9.00    1.70
  10   1  -5    7.40    1.30
  10  -1   5    3.70    3.40
  10  -1   5   11.50    2.00
  10  -1   5    9.00    1.10
  10  -2  -5   -0.40    1.60
 -10  -2   5   -0.50    1.80
 -10   2  -5   -3.10    1.80
  10  -2  -5    1.00    2.60
  10  -2  -5   -1.90    2.00
  10   2   5    1.30    1.50
 -10   2  -5   -1.50    2.00
 -10   2   5    1.30    1.80
 -10  -2  -5    1.20    2.00
  10  -2   5   -0.60    1.70
 -10   2   5   -0.70    1.60
  10  -2   5    5.50    3.50
  10   2  -5    0.20    1.00
  10  -3  -5   18.30    3.50
  10  -3  -5   22.60    2.80
 -10  -3   5   17.50    2.60
 -10   3  -5   22.70    3.00
  10   3   5   17.50    2.50
 -10   3  -5   25.40    2.70
  10   3   5   21.60    3.40
  10  -3  -5   24.90    3.40
 -10   3   5   25.10    3.10
  10  -3   5   23.80    2.70
  10  -3   5   22.10    4.30
 -10   3   5   23.10    2.40
 -10  -3  -5   24.60    2.80
 -10  -3  -5   15.90    2.60
  10  -4  -5   23.80    4.00
  10  -4  -5   28.30    3.30
  10   4   5   25.70    2.60
  10   4   5   20.60    3.70
  10  -4  -5   21.20    3.40
 -10  -4   5   23.90    3.10
 -10  -4  -5   31.00    3.10
 -10  -4  -5   24.90    3.40
  10  -4   5   23.30    4.40
  10  -4   5   28.40    3.40
  10   4  -5   29.70    3.70
 -10   4   5   22.90    3.30
  10   5   5    2.90    3.60
  10  -5  -5    0.40    3.30
 -10  -5   5    0.00    2.60
  10  -5  -5    2.60    2.90
  10  -5  -5    0.60    3.90
 -10   5  -5   -0.30    3.20
 -10  -5   5    5.10    3.20
 -10  -5  -5   -0.80    3.00
  10   5  -5    0.50    2.80
 -10  -5  -5    1.40    2.70
  10  -5   5   -2.60    2.60
 -10   5   5    6.10    3.50
  10  -5   5   -1.40    3.70
  10  -6  -5   -1.00    4.00
 -10   6  -5    7.40    3.40
 -10  -6   5    3.00    3.30
  10   6   5    3.90    4.30
  10  -6  -5    0.80    3.70
  10  -6  -5    0.70    3.80
 -10  -6   5    0.10    3.30
 -10   6   5    6.50    3.70
 -10  -6  -5    1.80    3.60
  10  -6   5   -1.40    4.30
  10   6  -5   -0.50    3.70
  10  -7  -5    3.90    4.50
 -10  -7   5   -3.20    3.90
  10   7   5  -10.10    4.50
  10   7  -5   -1.40    3.90
 -10   7   5   -1.60    3.90
  10  -7   5   -1.90    4.80
 -10  -7  -5   -4.00    4.40
 -10  -7  -5   -2.00    4.10
  11   0  -5    3.40    2.00
  11   0  -5    2.40    1.50
 -11   0   5    3.50    2.10
  11   0   5    5.00    2.80
 -11   0  -5    1.80    2.20
  11   0   5    1.70    1.60
 -11   0  -5    1.20    1.60
 -11  -1   5   35.00    3.10
 -11   1  -5   34.70    2.90
  11   1   5   31.20    2.50
  11  -1  -5   35.50    2.80
 -11   1  -5   29.60    2.90
  11  -1  -5   31.90    3.70
 -11   1   5   28.10    2.40
 -11  -1  -5   27.10    3.00
 -11   1   5   29.70    2.80
  11  -1   5   32.10    2.80
  11  -1   5   26.20    4.90
  11   1  -5   29.60    2.30
 -11  -2   5   21.20    2.80
 -11   2  -5   17.10    2.60
 -11   2  -5   24.40    2.70
  11  -2  -5   24.20    2.60
  11   2   5   24.60    2.40
  11  -2  -5   24.70    3.90
  11   2  -5   23.20    1.70
  11  -2   5   27.50    4.80
 -11  -2  -5   26.60    3.20
  11  -2   5   25.40    2.70
 -11   2   5   23.50    2.50
 -11   2   5   19.40    2.50
 -11  -3   5    2.10    2.40
  11  -3  -5    5.20    2.30
 -11   3  -5    4.00    2.40
 -11   3  -5    0.10    2.00
  11  -3  -5    1.80    2.40
  11  -3  -5   -2.70    2.80
  11   3   5    0.30    2.10
 -11  -3  -5    4.50    2.40
  11  -3   5   -0.70    2.20
 -11   3   5    3.60    2.70
 -11  -3  -5    3.00    2.40
  11  -3   5   -1.60    3.50
 -11   3   5    2.90    2.00
  11  -4  -5    8.10    4.00
  11  -4  -5   15.80    3.30
  11  -4  -5    9.20    3.00
 -11  -4   5   16.70    3.10
  11   4   5   12.80    2.40
 -11   4  -5   11.50    3.00
  11   4   5   19.10    3.90
  11  -4   5   12.30    3.00
 -11  -4  -5   12.60    3.10
  11  -4   5   11.40    4.40
 -11  -4  -5    6.90    2.90
 -11   4   5   12.70    3.20
 -11  -5   5    0.80    2.90
 -11  -5   5   -3.20    3.10
  11  -5  -5    3.30    3.80
  11  -5  -5    4.70    3.40
  11  -5  -5   -2.30    2.90
  11   5   5    2.00    4.30
 -11  -5  -5    8.10    2.80
 -11  -5  -5    5.20    3.40
  11  -5   5    3.30    4.20
 -11   5   5    6.90    3.40
  11  -5   5    1.10    3.50
  11   5  -5    3.00    3.10
 -11  -6   5    0.40    4.10
  11   6   5   -0.60    4.10
 -11  -6   5   -0.20    3.20
  11  -6  -5    0.70    3.40
  11  -6  -5    0.10    4.10
  11  -6  -5    2.10    4.10
  11   6  -5   -3.20    3.70
 -11  -6  -5   -0.10    3.70
  11  -6   5    1.40    4.00
  11  -6   5   -5.30    4.50
 -11   6   5    3.20    4.30
 -11  -7   5   -3.20    4.00
 -11   7   5   -8.70    3.90
 -11  -7  -5   -6.30    4.40
 -11  -7  -5    3.00    4.30
  12   0  -5    2.10    1.70
 -12   0   5    4.00    2.40
  12   0   5    1.00    3.50
  12   0   5    0.20    1.70
 -12   0  -5    1.60    2.30
 -12  -1   5   10.60    2.70
  12   1   5   16.20    2.30
 -12   1  -5   12.30    2.40
 -12   1  -5   21.00    3.00
  12  -1  -5   16.70    2.40
  12  -1  -5   10.20    3.00
  12  -1   5    6.00    4.20
  12  -1   5   12.70    2.20
 -12   1   5   14.30    2.60
  12   1  -5   16.80    1.90
 -12  -1  -5   13.10    3.00
 -12   2  -5   27.90    3.30
  12  -2  -5   30.90    4.30
  12  -2  -5   35.50    3.30
 -12  -2   5   29.60    3.50
  12   2   5   34.20    2.80
 -12   2  -5   37.50    3.20
  12   2  -5   26.80    2.30
  12  -2   5   27.80    3.00
 -12  -2  -5   28.20    3.30
  12  -2   5   22.90    5.00
 -12   2   5   39.00    3.30
 -12   2   5   31.80    3.00
 -12   3  -5    1.30    2.60
 -12   3  -5    5.90    2.60
  12   3   5   -0.50    2.30
 -12  -3   5    6.00    2.90
  12  -3  -5    0.40    2.60
  12  -3  -5    4.50    2.80
  12  -3  -5    5.90    4.00
 -12   3   5   -1.10    2.50
  12  -3   5   -0.20    4.10
 -12   3   5    4.60    2.40
  12  -3   5    3.40    2.50
 -12  -3  -5    4.40    2.70
 -12  -3  -5    5.90    2.60
 -12  -4   5   -0.40    2.70
  12  -4  -5    0.90    3.00
  12  -4  -5    3.20    3.00
  12   4   5    3.80    2.40
  12  -4  -5   -2.50    3.50
 -12   4  -5   -0.70    2.90
 -12   4   5   -0.80    2.90
 -12  -4  -5   -0.70    2.70
  12  -4   5   -2.20    4.00
 -12  -4  -5   -1.70    2.70
  12  -4   5    0.30    2.80
  12  -5  -5    2.30    4.10
 -12  -5   5    1.50    3.20
  12   5   5   -4.10    3.70
  12  -5  -5   -3.10    3.20
  12  -5  -5    2.80    3.50
 -12  -5   5   -6.10    2.70
 -12   5  -5    1.40    3.40
 -12   5   5    2.20    3.50
 -12  -5  -5    0.50    3.30
  12   5  -5    4.00    3.30
  12  -5   5   -2.80    4.30
  12  -5   5   -3.80    3.20
 -12  -5  -5   10.40    3.30
  12  -6  -5    2.70    4.50
  12  -6  -5   -9.30    4.20
  12   6   5   -0.30    4.50
 -12  -6   5   -2.20    3.70
 -12   6  -5   -6.70    3.60
 -12  -6   5   -0.30    3.70
  12  -6  -5   -3.50    3.40
  12  -6   5   -3.10    4.00
 -12   6   5    3.20    4.00
  12  -6   5   -3.10    4.90
  12   6  -5    0.10    4.10
 -12  -6  -5    9.70    4.00
  13   0   5   -1.10    3.60
  13   0   5    0.10    2.10
  13   0  -5   -0.40    1.80
 -13   0  -5    1.90    2.60
 -13   0   5    3.00    2.60
  13  -1  -5    8.40    3.30
  13  -1  -5    5.20    2.30
 -13   1  -5    4.00    2.70
 -13  -1   5    2.40    2.70
  13   1   5    6.40    2.20
 -13  -1  -5    3.40    2.70
  13  -1   5    1.40    4.20
 -13   1   5    7.20    2.60
  13   1  -5    8.00    1.80
  13  -1   5    6.60    2.50
  13  -2  -5   -1.50    3.50
 -13   2  -5   -2.50    2.50
  13  -2  -5    1.70    2.20
  13   2   5   -1.40    2.00
 -13   2  -5   -0.30    2.60
 -13  -2   5    0.80    2.70
  13  -2   5    3.30    4.40
 -13  -2  -5    2.80    2.80
  13   2  -5    0.80    1.50
 -13   2   5    0.10    2.40
  13  -2   5   -2.60    2.50
 -13   3  -5    7.50    2.60
 -13   3  -5    2.50    2.80
 -13  -3   5    5.40    3.00
  13  -3  -5   11.00    4.40
  13   3   5    2.70    2.40
  13  -3  -5    5.20    2.70
 -13   3   5    0.30    2.50
  13  -3   5   -0.40    4.50
  13  -3   5    1.80    2.80
 -13  -3  -5    2.80    2.90
 -13   3   5    4.40    2.80
  13  -4  -5    3.70    4.00
 -13   4  -5    2.20    3.10
 -13  -4   5    1.60    3.00
  13  -4  -5   -0.50    3.40
  13  -4  -5    2.80    3.30
  13  -4   5   -7.20    4.40
  13  -4   5    3.10    3.20
 -13   4   5   10.00    3.40
 -13  -4  -5    3.10    3.00
 -13  -4  -5    1.90    3.10
 -13  -5   5    3.70    3.50
  13  -5  -5    0.70    3.80
  13  -5  -5    5.30    3.50
  13  -5  -5   -6.30    4.00
 -13  -5   5   -2.30    3.10
 -13   5  -5   -2.50    3.60
 -13  -5  -5    4.60    4.00
 -13   5   5    2.20    3.80
 -13  -5  -5    1.30    3.10
  13  -5   5    4.50    3.60
  13  -5   5    3.20    5.10
 -13  -6   5    5.80    3.90
  13  -6  -5   -4.70    4.10
  13   6   5    0.10    4.70
 -13   6  -5   -1.80    4.10
  13  -6  -5   -3.20    5.20
 -13  -6   5   -0.50    3.80
  13  -6  -5   -0.20    4.10
 -13  -6  -5   -2.30    3.80
 -13   6   5   -1.60    4.00
  13  -6   5   -1.30    5.10
  13  -6   5   -1.60    4.00
  14   0   5   -1.40    3.80
  14   0  -5    0.90    2.00
 -14   0  -5    4.00    2.90
  14   0   5    0.10    2.30
 -14   0   5    0.20    2.80
 -14  -1   5    3.20    2.90
  14  -1  -5   -0.30    3.20
  14   1   5   -2.00    2.10
 -14   1  -5    2.60    2.90
  14  -1  -5    1.40    2.20
  14  -1   5    4.60    4.40
 -14   1   5   -1.90    2.70
 -14  -1  -5    1.50    3.00
  14   1  -5   -1.00    1.80
  14  -1   5    0.40    2.20
 -14  -2   5   -1.30    2.90
  14  -2  -5   -2.00    3.70
  14   2   5   -0.60    2.10
 -14   2  -5    1.50    3.20
  14  -2  -5   -2.40    2.70
 -14   2  -5   -2.70    2.50
  14  -2   5   -1.60    2.80
  14  -2   5   -3.40    5.10
  14   2  -5    1.20    1.70
 -14   2   5    0.10    3.00
 -14  -2  -5   -3.00    2.90
 -14  -3   5   12.80    3.40
 -14   3  -5   17.40    3.50
  14  -3  -5   14.80    3.30
  14   3   5   17.00    3.10
  14  -3  -5   19.20    4.60
 -14   3  -5   16.30    3.20
  14  -3   5   15.30    3.40
 -14   3   5   20.10    3.30
 -14  -3  -5   17.90    4.00
  14  -3   5    5.00    5.10
 -14  -4   5    0.90    3.30
  14  -4  -5   -0.30    4.30
 -14   4  -5    1.50    3.40
  14  -4  -5    2.60    3.90
  14  -4   5   -1.00    3.30
 -14  -4  -5   -1.10    3.60
 -14   4   5   -1.90    3.20
 -14  -4  -5    0.90    3.30
  14  -4   5    4.50    5.30
 -14  -5   5    7.70    3.50
 -14  -5   5   -4.50    3.60
 -14   5  -5   -5.80    3.70
  14  -5  -5   -4.60    3.90
  14  -5  -5   -1.30    3.80
  14  -5  -5    2.30    4.70
 -14  -5  -5   -0.60    4.10
  14  -5   5    6.20    5.50
 -14  -5  -5    4.00    3.70
 -14   5   5    5.50    3.90
  14  -5   5   -3.20    3.80
  15   0   5   -3.30    2.50
  15   0  -5   -1.40    2.20
 -15   0  -5    3.20    3.10
 -15   0   5    0.40    3.10
 -15   1  -5   -0.40    3.00
  15   1   5    2.20    2.50
  15  -1  -5   -0.40    3.40
 -15  -1   5   -2.80    3.30
  15  -1  -5    2.30    2.60
  15  -1   5   -1.20    2.50
  15   1  -5    1.80    1.90
 -15  -1  -5   -4.90    3.00
  15  -1   5   -5.10    4.30
 -15   1   5   -5.60    2.80
  15   2   5    6.30    2.70
  15  -2  -5    9.60    4.40
 -15   2  -5    2.10    3.10
 -15  -2   5    2.70    3.70
  15  -2  -5    0.70    2.70
 -15  -2  -5    3.60    3.30
  15  -2   5    0.70    5.10
  15   2  -5   -1.30    2.00
 -15   2   5    5.60    3.40
  15  -2   5    4.40    2.90
  15   3   5    1.10    2.70
 -15   3  -5   -0.70    3.30
  15  -3  -5    9.70    3.40
 -15   3  -5    1.00    3.30
 -15  -3   5    1.70    3.40
  15  -3  -5   -0.70    4.40
 -15  -3  -5    1.70    3.90
 -15   3   5    4.60    3.20
  15  -3   5    8.00    5.20
  15  -3   5    4.50    3.70
 -15  -4   5    1.20    3.60
 -15   4  -5   -6.60    3.50
  15  -4  -5    0.20    4.50
  15  -4  -5    4.50    3.80
  15  -4   5    5.30    5.60
 -15  -4  -5    2.30    4.00
 -15  -4  -5    0.70    3.40
  15  -4   5   -0.70    4.10
 -15   5  -5  -11.20    4.30
 -15  -5   5   -2.40    3.60
 -15  -5   5   -2.20    3.60
  15  -5  -5    0.00    4.30
  15  -5  -5    2.00    5.30
 -15   5   5    1.40    4.00
  15  -5   5   -8.50    5.40
 -15  -5  -5    1.40    3.90
  15  -5   5   -6.50    4.30
 -15  -5  -5    2.20    4.00
  16   0  -5    2.30    2.40
 -16   0  -5    8.20    4.00
  16   0   5   -1.20    2.50
 -16   0   5   -3.70    3.70
 -16   1  -5   -5.80    3.30
 -16  -1   5    0.10    3.50
  16   1   5   -2.90    2.70
  16  -1  -5   -3.50    3.50
  16  -1  -5    3.30    2.80
  16   1  -5   -0.70    2.30
  16  -1   5   -0.10    2.70
 -16   1   5   -4.10    3.70
 -16  -1  -5   -3.70    3.20
  16  -1   5    1.30    4.70
  16   2   5    5.50    3.00
 -16   2  -5    7.90    3.50
  16  -2  -5   10.40    4.50
 -16  -2   5    4.00    3.80
  16  -2  -5    9.20    3.20
  16  -2   5    0.30    5.10
  16  -2   5    5.90    3.20
 -16   2   5    2.10    3.30
 -16  -2  -5    7.70    3.80
 -16   3  -5   -3.30    3.10
 -16  -3   5    3.80    3.90
  16  -3  -5   -2.60    3.40
  16  -3  -5   -1.50    4.20
  16   3   5   -2.30    2.90
  16  -3   5   -4.70    5.20
  16  -3   5   -4.60    3.80
 -16  -3  -5   -2.00    4.00
  16  -4  -5    1.30    5.20
 -16  -4   5    2.30    4.30
  16  -4  -5    6.50    4.20
  16  -4   5   -3.20    3.80
 -16  -4  -5   -1.10    3.50
 -16  -4  -5    4.40    4.30
  16  -4   5    2.60    5.90
 -17   0  -5   -1.90    3.60
  17   0  -5   -3.70    2.50
 -17   0   5   -2.60    3.60
  17   0   5    0.10    3.00
  17  -1  -5    2.30    3.00
  17   1   5    1.20    2.90
 -17   1  -5    2.00    3.70
 -17  -1   5   -1.90    3.70
  17   1  -5    5.10    2.50
 -17   1   5    3.70    3.70
  17  -1   5    2.70    3.00
 -17  -1  -5   -2.00    3.80
  17  -1   5    2.50    5.10
 -17  -2   5    2.90    4.40
  17  -2  -5    1.30    3.50
  17   2   5    2.80    3.10
 -17   2  -5    1.80    3.70
  17  -2   5    4.20    3.40
  17  -2   5   -5.40    5.50
 -17  -2  -5    7.20    4.10
 -17   2   5    3.40    4.00
  17  -3  -5    5.10    3.80
 -17  -3   5   -0.40    4.50
  17  -3   5   -4.50    4.10
 -17  -3  -5    3.20    4.10
  17  -3   5   -0.10    5.90
  17  -4  -5   -1.60    4.20
 -17  -4   5   -1.20    4.60
  17  -4   5   -0.90    4.10
 -17  -4  -5    3.40    4.70
  17  -4   5   -4.10    5.80
 -17  -4  -5   -4.90    3.70
  18   0  -5    1.00    2.90
 -18   0  -5    0.70    4.00
 -18   0   5   -3.00    4.00
  18   0   5   -0.50    3.30
 -18   1  -5    5.70    4.50
  18  -1  -5   -3.90    3.10
 -18  -1   5   -7.10    4.00
  18   1   5    1.60    3.20
  18  -1   5   -0.10    5.30
 -18  -1  -5    2.80    4.10
  18   1  -5    4.60    2.90
 -18   1   5   -2.10    4.30
  18  -1   5   -3.10    3.20
 -18   2  -5    9.40    4.50
  18  -2  -5   -3.60    3.70
 -18  -2   5    2.00    4.40
  18   2   5   -1.80    3.20
  18  -2   5   -6.10    4.10
 -18   2   5   -0.70    3.70
 -18  -2  -5   -0.80    4.60
  18  -2   5    2.40    5.60
 -18  -3   5   -0.60    4.30
  18  -3  -5   -6.40    3.80
 -18  -3  -5    1.10    4.00
 -18  -3  -5   12.60    4.60
  18  -3   5   -1.10    4.60
  18  -3   5   -4.80    5.80
 -19   0   5   -7.80    4.60
  19   0   5   -0.70    3.50
  19   0  -5   -5.80    3.00
 -19   0  -5    2.40    4.30
  19  -1  -5   -2.40    3.30
  19   1   5   -2.40    3.50
 -19  -1   5    1.20    4.50
 -19   1  -5    8.00    4.50
 -19   1   5    7.50    4.50
  19  -1   5   -5.70    3.80
 -19  -1  -5    0.60    4.40
  19   1  -5   -1.50    2.90
 -19   2  -5   10.30    4.80
  19   2   5    2.70    3.50
  19  -2  -5    3.40    3.70
 -19  -2   5   -1.50    5.10
  19  -2   5    1.90    4.50
 -19  -2  -5    1.40    4.60
 -19   2   5    4.20    4.60
  19  -2   5    5.20    6.10
   0   0  -6   12.40    1.20
   0   0   6   12.70    1.30
   0   0  -6   12.70    0.90
   0   0   6   12.30    0.60
   0   0   6   14.30    1.00
   0   0  -6   12.10    1.00
   0   0   6   15.50    1.00
   0  -1  -6    1.00    0.80
   0   1   6    0.00    0.60
   0  -1  -6   -0.40    0.70
   0   1  -6    1.10    0.80
   0  -1   6    0.20    0.60
   0  -1  -6   -0.60    0.60
   0   1   6    0.10    0.70
   0  -1   6   -0.30    0.40
   0   1  -6    0.20    0.50
   0  -1   6    0.40    0.50
   0   2  -6   80.69    2.90
   0   2   6   82.99    3.50
   0  -2  -6   79.49    3.10
   0  -2   6   77.99    3.40
   0  -2   6   83.79    2.80
   0  -2  -6   86.89    3.30
   0   2   6   80.49    3.20
   0   2  -6   76.69    3.20
   0  -2  -6   79.29    3.70
   0  -2   6   79.19    3.30
   0  -2   6   81.99    2.90
   0   3  -6    0.50    0.80
   0  -3  -6   -1.50    1.50
   0  -3  -6   -1.10    1.00
   0  -3   6   -1.10    0.90
   0  -3  -6   -1.00    1.20
   0  -3   6    0.70    1.30
   0  -3  -6    1.10    0.90
   0  -3   6   -0.80    0.70
   0   3   6    1.90    1.10
   0  -4   6   18.60    1.50
   0  -4  -6   14.00    2.10
   0   4   6   18.20    2.00
   0  -4   6   16.80    1.90
   0  -4  -6   17.60    1.70
   0  -4  -6   14.70    2.70
   0  -4  -6   18.50    1.40
   0  -4   6   12.80    2.20
   0   4  -6   15.50    1.50
   0   5  -6    0.10    1.40
   0  -5  -6    3.50    2.80
   0  -5   6    3.60    1.90
   0  -5   6    0.90    2.30
   0  -5  -6   -0.70    2.20
   0   5   6   -2.20    1.60
   0  -6   6    4.90    3.00
   0   6  -6   -1.10    1.80
   0  -6  -6    1.50    3.00
   0  -6  -6    2.80    3.10
   0   6   6    1.90    2.30
   0   7  -6   -5.20    2.10
   0   7   6   -3.10    2.30
   0  -7  -6   -4.30    3.40
   0  -7   6   -0.40    3.50
   0  -7  -6    0.80    4.00
   0   8   6   -0.40    2.90
   0  -8  -6    4.10    4.40
   0  -8  -6    1.80    4.00
   0  -8   6   -4.30    4.00
   0  -8   6    0.30    3.40
   1   0  -6  110.69    4.10
   1   0  -6  112.39    3.80
   1   0   6  104.09    4.00
  -1   0   6  107.39    3.70
  -1   0  -6  110.59    3.80
  -1   0   6  107.89    4.50
   1   0  -6  107.89    3.80
  -1   0   6  107.39    3.40
   1   0   6  104.89    4.50
   1   0   6  109.19    3.70
  -1   0  -6  109.79    4.00
  -1   0  -6  116.89    3.70
   1   1   6  182.08    6.10
   1  -1  -6  193.78    6.00
  -1   1  -6  186.68    5.90
   1  -1  -6  177.68    6.00
   1  -1  -6  171.48    6.40
   1   1   6  181.48    6.70
  -1   1  -6  181.68    6.60
  -1  -1   6  182.78    6.00
   1  -1  -6  183.08    6.40
  -1  -1   6  182.98    5.90
  -1  -1   6  180.28    6.70
  -1  -1  -6  192.08    6.40
   1  -1   6  180.78    5.90
  -1   1   6  181.48    6.70
   1  -1   6  188.18    6.20
  -1   1   6  184.08    6.00
   1  -1   6  186.38    6.80
  -1  -1  -6  188.18    6.20
  -1  -1  -6  191.28    6.10
   1   1  -6  191.28    5.90
   1   1  -6  184.58    6.40
   1  -2  -6  133.39    4.80
   1  -2  -6  137.69    4.80
  -1  -2   6  126.69    4.70
   1  -2  -6  131.59    4.70
  -1  -2   6  131.79    4.30
  -1   2  -6  132.49    4.40
  -1   2  -6  124.69    4.90
   1   2   6  128.29    5.10
  -1  -2   6  129.69    5.10
  -1  -2   6  133.29    4.40
   1   2   6  131.79    4.70
   1  -2  -6  135.99    5.30
  -1  -2  -6  130.69    4.80
  -1  -2  -6  133.59    5.10
   1  -2   6  130.99    4.90
  -1   2   6  126.89    5.10
  -1  -2  -6  130.79    4.60
   1  -2   6  137.99    4.40
   1  -2   6  136.39    4.30
  -1   2   6  135.49    4.70
   1  -2   6  132.29    5.10
   1   2  -6  128.99    4.30
   1  -3  -6  268.97   10.00
  -1  -3   6  277.47    9.50
   1  -3  -6  263.17    9.50
   1   3   6  280.57    9.00
   1  -3  -6  267.27    9.00
   1  -3  -6  290.87    9.20
  -1  -3   6  274.17    8.60
  -1  -3   6  267.07    9.10
  -1   3  -6  274.77    8.80
   1  -3   6  280.37    9.00
  -1  -3  -6  267.77    9.60
   1  -3   6  283.87    9.60
  -1  -3  -6  279.17    9.30
   1   3  -6  271.67    8.70
  -1  -3  -6  264.07    9.80
  -1   3   6  270.37    9.10
   1  -3   6  277.47    8.80
  -1  -3  -6  278.27    9.00
   1  -4  -6   27.30    3.20
  -1  -4   6   34.50    2.60
  -1   4  -6   34.80    2.30
   1   4   6   34.90    2.40
   1  -4  -6   35.40    3.10
  -1  -4   6   37.40    3.00
   1  -4  -6   35.40    2.30
  -1  -4  -6   35.70    2.30
  -1  -4  -6   38.80    2.10
   1  -4   6   35.30    2.80
   1   4  -6   37.90    2.10
   1  -4   6   40.90    2.20
  -1  -4  -6   40.30    3.20
   1  -4   6   37.00    2.50
  -1  -4  -6   34.10    3.30
  -1   4   6   36.20    2.80
  -1  -5   6    4.70    2.00
   1  -5  -6    2.10    1.60
   1  -5  -6    3.30    2.40
  -1   5  -6    1.60    1.60
   1  -5  -6    1.90    2.50
   1   5   6    5.40    1.90
  -1  -5   6    0.00    2.30
  -1  -5  -6    4.50    2.60
  -1  -5  -6    2.40    2.60
   1   5  -6    2.20    1.40
   1  -5   6    2.90    2.40
   1  -5   6    1.30    1.70
  -1   5   6    2.90    2.10
  -1   6  -6    6.90    2.10
  -1  -6   6    0.30    2.80
   1  -6  -6    5.40    3.20
   1   6   6    3.30    2.20
   1  -6  -6    1.90    3.00
   1   6  -6    2.70    1.80
  -1  -6  -6    6.70    3.20
  -1   6   6    0.40    2.40
   1  -6   6    4.80    3.00
  -1  -6  -6    4.40    3.10
   1  -7  -6  -10.50    3.20
  -1  -7   6   -2.80    3.30
   1   7   6   -0.10    2.40
   1  -7  -6   -0.10    4.00
  -1   7  -6    0.20    2.50
  -1   7   6    0.50    2.50
  -1  -7  -6    6.60    4.10
  -1  -7  -6    1.10    3.60
   1  -7   6    6.00    3.70
   1   7  -6   -2.00    2.10
   1  -8  -6    2.90    4.50
   1  -8  -6   -0.60    4.20
  -1  -8   6    5.90    4.30
  -1   8  -6    4.80    2.80
   1   8   6    3.90    2.90
  -1  -8  -6   11.80    5.30
  -1   8   6    0.40    3.20
   1  -8   6    4.40    4.80
  -1  -8  -6    7.40    4.90
   1  -8   6   -0.50    3.50
  -2   0  -6   49.10    2.10
  -2   0  -6   51.69    2.20
  -2   0   6   55.69    2.00
   2   0  -6   52.69    2.20
  -2   0   6   48.20    2.40
   2   0  -6   53.49    2.00
   2   0   6   52.49    2.70
   2   0   6   50.89    2.00
  -2   0  -6   50.89    1.90
   2   0   6   49.30    2.60
  -2  -1   6  283.67    9.90
   2  -1  -6  286.57    9.50
   2   1   6  281.77    9.10
  -2   1  -6  272.87    8.90
   2  -1  -6  276.57    9.00
   2   1   6  284.77   10.10
  -2  -1   6  288.07    8.70
  -2  -1   6  288.17    9.00
   2   1   6  280.07    9.30
   2  -1  -6  287.57    9.00
  -2   1  -6  283.87    9.60
   2  -1   6  289.67    9.40
  -2   1   6  280.57    9.90
   2   1  -6  278.27    8.80
  -2  -1  -6  283.87    9.10
  -2   1   6  285.37    9.00
  -2  -1  -6  284.07    9.20
   2  -1   6  287.97   10.10
  -2  -1  -6  281.07    9.50
   2   1  -6  278.17    8.90
   2  -1   6  279.57    8.90
   2  -2  -6   19.70    1.60
  -2   2  -6   20.30    1.30
   2   2   6   20.20    1.60
  -2  -2   6   20.50    1.60
  -2   2  -6   17.20    1.60
   2  -2  -6   19.60    2.00
   2   2   6   20.90    1.50
   2  -2  -6   19.50    1.50
  -2  -2  -6   20.40    1.80
  -2   2   6   20.70    1.60
   2  -2   6   19.00    1.00
   2   2  -6   19.20    1.00
  -2  -2  -6   20.70    1.40
   2  -2   6   23.50    1.40
   2  -2   6   20.20    1.70
   2  -2   6   20.80    1.80
  -2  -2  -6   17.30    1.40
  -2   2   6   18.40    1.50
   2  -3  -6  376.96   12.40
   2  -3  -6  379.26   12.90
  -2   3  -6  379.46   12.90
  -2   3  -6  380.66   12.20
   2   3   6  380.76   12.30
  -2  -3   6  394.86   12.80
  -2  -3   6  388.36   12.40
   2  -3  -6  389.46   13.40
  -2  -3  -6  372.76   13.00
   2  -3   6  388.36   12.20
   2  -3   6  392.56   13.80
   2  -3   6  383.76   13.00
  -2   3   6  400.56   12.50
  -2  -3  -6  383.06   12.20
  -2  -3  -6  393.16   12.80
   2  -3   6  388.06   12.30
   2   3  -6  378.46   11.90
   2   4   6   -0.30    1.40
  -2  -4   6   -2.20    1.60
   2  -4  -6   -0.30    1.70
  -2  -4   6    2.60    1.50
  -2   4  -6   -0.70    1.30
   2  -4  -6    3.60    2.10
   2  -4  -6   -0.30    1.30
   2   4  -6    0.30    0.90
  -2  -4  -6    1.10    1.10
  -2   4   6   -1.30    1.50
   2  -4   6    0.40    1.90
   2  -4   6    0.50    1.10
  -2  -4  -6    1.20    1.80
  -2  -4  -6    0.30    1.00
  -2  -4  -6   -3.30    1.80
   2  -4   6    0.80    1.20
  -2  -5   6   -1.90    2.20
  -2   5  -6   -0.80    1.70
   2  -5  -6    2.40    2.50
   2  -5  -6    2.40    2.30
  -2  -5   6    0.80    2.10
   2   5   6    0.90    1.70
   2  -5  -6    0.40    1.70
  -2  -5  -6   -1.80    2.40
   2  -5   6   -3.60    2.20
  -2  -5  -6    1.20    2.50
   2   5  -6    0.90    1.30
  -2   5   6    1.60    2.20
   2  -5   6    0.70    1.60
   2  -6  -6    1.70    3.00
  -2   6  -6   -0.10    2.10
  -2  -6   6   -0.60    2.20
   2   6   6   -1.90    2.00
   2  -6  -6   -1.70    2.90
   2  -6   6    4.20    3.10
  -2  -6  -6    0.50    3.40
  -2  -6  -6   -4.50    2.90
  -2   6   6   -0.10    2.40
   2   6  -6    1.80    1.70
  -2   7  -6    4.90    2.70
   2   7   6   -1.30    2.50
  -2  -7   6    0.70    3.50
   2  -7  -6    3.00    3.70
   2  -7  -6    1.30    3.80
   2   7  -6   -0.70    2.00
   2  -7   6   -1.40    3.60
  -2  -7  -6   -1.00    3.60
  -2   7   6   -1.20    2.60
  -2  -7  -6   -2.70    3.60
   2  -8  -6    0.50    4.00
  -2  -8   6    2.80    4.20
   2   8   6   -0.40    2.70
   2  -8  -6    1.20    4.20
  -2   8  -6    0.00    2.90
   2  -8   6   -6.20    3.60
  -2   8   6    0.50    3.20
  -2  -8  -6    1.10    4.40
   2  -8   6    6.10    4.50
  -2  -8  -6    6.00    4.80
  -3   0   6   26.50    1.30
   3   0   6   26.60    1.40
  -3   0   6   24.50    1.60
  -3   0  -6   26.90    1.50
  -3   0  -6   26.30    1.50
   3   0  -6   26.30    1.60
   3   0   6   27.80    1.90
   3   0   6   26.00    2.20
   3   0  -6   27.40    1.30
   3  -1  -6  129.49    5.00
   3  -1  -6  134.09    4.60
   3  -1  -6  136.29    4.60
  -3  -1   6  134.39    4.90
  -3   1  -6  129.39    4.50
   3   1   6  131.69    4.70
  -3   1  -6  133.79    4.80
   3   1   6  136.49    4.80
   3   1   6  128.29    5.00
  -3  -1  -6  129.09    4.70
   3   1  -6  130.09    4.30
  -3   1   6  128.79    4.50
  -3  -1  -6  132.29    4.80
  -3  -1  -6  132.99    4.70
   3   1  -6  131.29    4.40
   3  -1   6  127.09    4.50
   3  -1   6  136.99    5.10
   3  -1   6  135.19    5.20
  -3   1   6  131.99    4.80
   3  -2  -6    3.60    1.40
   3   2   6    2.00    1.00
   3  -2  -6    2.60    1.10
  -3  -2   6    2.60    0.90
  -3   2  -6    2.50    0.90
  -3   2  -6    2.70    1.00
   3   2   6    4.60    1.30
   3  -2  -6    1.80    1.00
   3   2   6    1.70    0.90
  -3  -2  -6    1.70    1.20
  -3   2   6    2.80    1.10
   3  -2   6    2.50    0.80
   3   2  -6    3.10    0.40
   3  -2   6    3.20    0.90
  -3  -2  -6    0.90    0.90
   3   2  -6    2.50    0.50
   3  -2   6    2.20    0.60
   3  -2   6    0.50    1.20
  -3  -2  -6    0.30    0.80
   3  -3  -6  291.57    9.80
  -3   3  -6  279.97   10.20
  -3  -3   6  289.07    9.80
  -3   3  -6  291.47    9.60
  -3  -3   6  296.77   10.10
   3  -3  -6  295.47   10.70
   3  -3  -6  293.67   10.30
   3   3   6  294.07    9.70
  -3  -3  -6  307.57   10.40
   3  -3   6  294.17   10.80
   3  -3   6  301.07    9.60
   3  -3   6  300.77    9.60
  -3  -3  -6  295.67   10.00
  -3   3   6  305.87    9.90
   3  -3   6  295.17   10.40
  -3  -3  -6  297.27    9.60
  -3   4  -6   44.40    2.20
   3  -4  -6   37.70    2.70
   3  -4  -6   40.30    3.30
   3  -4  -6   40.30    3.60
  -3   4  -6   40.00    2.60
  -3  -4   6   43.30    3.00
  -3  -4   6   45.00    3.20
   3   4   6   37.00    2.60
  -3   4   6   38.30    2.90
  -3  -4  -6   39.70    3.50
   3  -4   6   46.00    3.20
  -3  -4  -6   43.10    2.40
   3   4  -6   39.90    2.00
   3  -4   6   43.90    2.60
   3  -4   6   49.20    3.60
   3  -4   6   41.00    2.60
   3  -5  -6   11.30    2.10
   3   5   6    5.10    1.80
   3  -5  -6    8.60    2.70
   3  -5  -6    9.50    3.10
  -3   5  -6    4.70    2.00
  -3  -5   6    3.50    2.30
  -3  -5   6    8.10    2.20
  -3  -5  -6    5.60    2.80
   3   5  -6    6.90    1.30
   3  -5   6    8.30    1.90
  -3   5   6    4.70    2.10
   3  -5   6    6.70    2.80
  -3  -5  -6    4.10    2.70
   3  -6  -6    5.10    3.40
  -3   6  -6   -2.80    2.20
   3   6   6   -0.10    2.00
   3  -6  -6    3.40    2.90
  -3  -6   6   -4.20    2.70
   3   6  -6    0.90    1.50
  -3   6   6   -1.70    2.30
   3  -6   6    2.30    2.30
  -3  -6  -6   -3.00    3.40
  -3  -6  -6   -2.30    3.00
   3  -6   6   -1.80    2.90
  -3   7  -6   -4.60    2.70
   3  -7  -6    0.90    3.90
  -3  -7   6    0.10    3.50
   3  -7  -6    6.30    3.80
   3   7   6    0.80    2.30
   3  -7   6    0.80    3.90
   3  -7   6   -2.00    3.20
  -3   7   6   -3.90    3.00
  -3  -7  -6    1.30    4.10
  -3  -7  -6   -3.50    3.50
   3   7  -6   -2.20    1.80
   3   8   6   -1.60    2.60
   3  -8  -6   -6.20    3.90
   3  -8  -6    3.60    4.50
  -3   8  -6    0.40    3.10
  -3  -8   6    3.40    4.20
   3  -8   6   -4.00    3.20
  -3   8   6   -0.70    3.00
   3  -8   6    1.40    4.20
  -3  -8  -6    9.10    4.70
  -3  -8  -6    6.00    5.00
   4   0  -6   47.00    2.30
   4   0   6   45.70    2.40
   4   0  -6   45.20    1.90
   4   0  -6   45.80    1.90
  -4   0  -6   44.30    2.10
   4   0   6   38.60    2.70
  -4   0  -6   48.10    2.10
  -4   0   6   41.80    1.80
   4   0   6   41.70    1.90
  -4   0   6   46.20    2.20
   4  -1  -6   35.60    1.80
  -4   1  -6   33.50    1.80
   4   1   6   31.50    1.80
   4  -1  -6   33.20    1.90
  -4  -1   6   35.80    1.80
   4   1   6   36.70    2.00
   4   1   6   32.50    2.00
  -4   1  -6   35.20    1.80
   4  -1  -6   30.70    2.20
  -4  -1  -6   31.20    2.00
  -4   1   6   33.20    1.80
  -4  -1  -6   37.20    2.00
   4   1  -6   33.80    1.40
   4  -1   6   35.80    2.30
  -4   1   6   33.60    1.60
  -4  -1  -6   31.70    1.80
   4  -1   6   37.60    2.70
   4  -1   6   34.90    1.70
   4  -2  -6   16.80    1.60
   4   2   6   17.10    1.70
  -4   2  -6   21.50    1.60
   4  -2  -6   19.30    2.10
   4   2   6   17.50    1.70
   4   2   6   21.50    2.10
   4  -2  -6   22.30    1.90
  -4   2  -6   22.30    1.80
  -4   2   6   20.30    1.70
   4   2  -6   19.40    1.50
   4  -2   6   19.30    1.30
   4  -2   6   24.30    2.20
   4   2  -6   19.60    0.90
  -4  -2  -6   19.30    1.80
  -4  -2  -6   19.50    1.50
   4  -2   6   19.30    1.80
   4  -2   6   19.60    1.50
   4   2  -6   21.10    0.80
  -4  -2  -6   21.00    1.60
  -4  -3   6   38.00    2.40
   4  -3  -6   40.40    2.50
  -4   3  -6   43.50    2.40
  -4  -3   6   36.50    2.50
   4   3   6   41.40    2.50
   4  -3  -6   37.90    3.20
   4  -3  -6   44.80    2.90
  -4   3  -6   44.20    2.40
   4   3   6   40.50    3.00
   4  -3   6   38.10    2.30
  -4  -3  -6   36.60    2.20
  -4  -3  -6   44.30    3.00
   4  -3   6   37.00    3.10
  -4   3   6   41.00    2.60
  -4  -3  -6   40.60    2.10
   4   3  -6   40.60    1.50
   4  -3   6   41.50    2.70
   4  -3   6   39.60    2.10
   4   3  -6   41.60    1.50
   4  -4  -6   17.60    2.80
   4  -4  -6   15.50    2.00
   4   4   6   11.50    1.70
  -4   4  -6   14.10    1.90
  -4   4  -6   16.30    1.80
  -4  -4   6   13.70    2.30
  -4  -4   6   13.80    2.10
   4  -4  -6   14.50    2.50
   4  -4   6   13.70    1.60
  -4  -4  -6   15.80    2.60
   4  -4   6   18.20    1.90
   4  -4   6   12.30    1.90
   4  -4   6   11.30    2.50
  -4  -4  -6   16.70    1.70
  -4   4   6   14.60    2.10
  -4   5  -6    2.20    2.10
  -4  -5   6    2.70    2.30
   4   5   6    1.40    1.60
  -4  -5   6    8.10    2.40
   4  -5  -6    3.20    1.90
   4  -5  -6    3.40    2.70
   4  -5  -6    2.80    2.50
  -4  -5  -6    4.50    3.00
   4  -5   6    3.40    1.90
  -4   5   6    0.90    2.30
   4   5  -6    4.20    1.10
  -4  -5  -6   -2.80    2.40
   4  -5   6    3.30    2.70
  -4  -6   6    2.20    2.90
   4  -6  -6    3.30    3.50
  -4   6  -6   -2.20    2.50
   4  -6  -6    3.20    3.10
   4   6   6    2.20    2.00
  -4  -6  -6   -2.40    3.10
   4  -6   6   -1.90    2.20
  -4  -6  -6    0.50    3.10
   4   6  -6   -1.40    1.40
   4  -6   6    6.80    3.40
  -4   6   6    1.60    2.50
   4  -7  -6    4.30    3.80
  -4  -7   6    1.60    4.00
   4   7   6   -0.10    2.30
  -4   7  -6   -1.30    2.90
   4  -7  -6    6.20    3.70
  -4  -7  -6   -0.20    3.90
  -4  -7  -6   -2.90    3.60
   4  -7   6   -0.90    2.70
   4  -7   6    3.50    4.00
  -4   7   6    1.70    3.20
  -4  -8   6    2.00    4.30
  -4   8  -6    6.00    3.20
   4   8   6   -2.00    2.60
   4  -8  -6    8.20    5.00
  -4  -8  -6    7.50    4.80
   4  -8   6    2.80    4.50
   4  -8   6   -3.10    3.20
  -4  -8  -6    2.20    4.90
  -4   8   6   -2.10    3.60
  -5   0  -6  124.39    4.70
  -5   0   6  125.09    4.80
   5   0  -6  128.39    4.60
  -5   0  -6  126.89    4.50
   5   0  -6  130.09    4.30
   5   0  -6  126.69    4.80
   5   0   6  124.29    4.40
   5   0   6  130.39    5.10
   5   0   6  114.19    5.60
  -5   0   6  130.49    4.30
   5  -1  -6   26.90    2.00
  -5   1  -6   27.70    1.80
   5  -1  -6   28.20    2.20
   5  -1  -6   28.40    1.70
   5   1   6   25.70    2.00
  -5  -1   6   27.80    1.60
  -5   1  -6   27.50    1.80
   5   1   6   28.80    1.80
   5   1   6   27.60    1.80
  -5   1   6   28.30    1.70
  -5   1   6   28.90    1.40
  -5  -1  -6   28.30    1.90
   5  -1   6   25.70    1.70
   5  -1   6   27.70    2.30
   5  -1   6   30.30    2.90
   5   1  -6   28.50    1.30
  -5  -1  -6   31.60    1.90
   5   2   6  104.09    4.40
   5   2   6  106.99    4.20
   5  -2  -6  101.29    4.30
   5   2   6  110.59    4.60
   5  -2  -6   95.19    4.60
   5  -2  -6  105.69    4.10
  -5   2  -6   98.69    4.00
  -5   2  -6  102.69    3.90
  -5  -2  -6  106.89    4.30
   5   2  -6   99.19    3.20
   5   2  -6   96.69    4.10
  -5  -2  -6  103.39    3.90
   5  -2   6   98.09    4.80
   5   2  -6  101.99    3.20
   5  -2   6  103.79    3.90
   5  -2   6  102.59    4.40
  -5  -2  -6   98.29    4.00
  -5   2   6  100.09    4.00
   5  -3  -6   37.80    3.00
  -5   3  -6   40.80    2.80
   5   3   6   43.00    3.20
   5   3   6   44.30    2.60
   5  -3  -6   41.10    2.60
   5  -3  -6   46.00    3.50
  -5   3  -6   38.30    2.40
  -5  -3  -6   41.70    3.00
   5  -3   6   31.40    2.90
   5   3  -6   39.20    2.70
  -5   3   6   40.40    2.70
  -5  -3  -6   39.70    2.10
   5  -3   6   40.10    2.40
   5  -3   6   39.60    2.70
  -5  -3  -6   39.20    2.40
   5  -3   6   41.10    2.20
   5   4   6   15.30    2.80
   5  -4  -6   20.40    3.00
  -5  -4   6   16.10    2.40
  -5  -4   6   17.60    2.20
   5  -4  -6   15.40    2.90
   5   4   6    9.50    1.70
   5  -4  -6   15.70    2.20
  -5   4  -6   17.80    2.10
  -5  -4  -6   10.60    2.50
   5  -4   6   17.00    1.80
  -5  -4  -6   20.00    2.00
   5   4  -6   14.90    1.10
   5  -4   6   14.20    1.90
  -5   4   6   16.60    2.30
   5  -4   6   17.00    2.20
   5  -4   6   12.30    2.70
   5   5   6    1.20    1.60
   5  -5  -6    2.90    2.60
  -5  -5   6    2.50    2.40
   5  -5  -6    6.10    2.40
   5  -5  -6    3.40    2.70
  -5  -5   6   -0.90    2.20
  -5   5  -6    1.90    2.30
   5  -5   6    3.50    2.10
  -5   5   6    4.00    2.40
   5  -5   6    4.10    2.20
  -5  -5  -6   -1.20    2.50
   5  -5   6    8.40    3.00
  -5   6  -6    3.10    2.80
   5   6   6    5.20    2.00
   5  -6  -6    3.70    3.30
  -5  -6   6    5.90    3.00
  -5  -6   6    7.70    3.00
   5  -6  -6    2.10    3.50
  -5  -6  -6    6.00    3.40
   5  -6   6    7.60    2.90
  -5   6   6    2.30    2.60
  -5  -6  -6    4.80    3.60
   5  -6   6    0.90    2.30
  -5  -7   6    3.60    4.10
   5  -7  -6    8.00    4.20
   5  -7  -6    4.40    4.00
  -5   7  -6   -0.90    2.70
   5   7   6   -2.00    2.20
   5  -7   6    2.60    2.90
  -5   7   6    0.10    3.00
  -5  -7  -6   -3.70    3.90
  -5  -7  -6   -1.50    4.20
   5  -7   6    3.90    4.10
  -5  -8   6    5.40    4.20
   5   8   6    4.00    5.30
   5  -8  -6    8.00    4.70
   5  -8   6    0.20    3.80
  -5   8   6    5.20    4.00
  -5  -8  -6    3.30    4.70
  -5  -8  -6    4.40    4.60
   5  -8   6   -2.30    4.40
  -6   0  -6   85.19    3.40
  -6   0   6   87.19    3.50
   6   0  -6   84.09    3.50
   6   0  -6   87.09    3.20
   6   0   6   84.49    4.90
  -6   0   6   87.49    3.10
   6   0   6   88.29    3.40
   6   0   6   89.59    3.80
  -6   0  -6   82.79    3.60
  -6   1  -6  111.39    4.30
  -6   1  -6  107.59    4.10
  -6  -1   6  112.99    4.20
   6  -1  -6  102.49    4.60
   6   1   6  110.29    4.40
   6  -1  -6  109.09    4.10
   6   1   6  104.49    4.00
   6  -1  -6  105.49    4.60
   6  -1   6  113.39    5.60
  -6   1   6  109.39    3.90
   6  -1   6  106.79    4.10
   6  -1   6  107.69    5.00
   6   1  -6  107.89    3.70
  -6  -1  -6  107.79    4.30
  -6   1   6  112.49    4.00
  -6  -1  -6  106.39    4.10
   6   2   6   49.30    3.30
   6  -2  -6   50.19    3.30
   6   2   6   51.59    2.80
   6  -2  -6   47.50    3.40
   6  -2  -6   55.39    2.80
  -6   2  -6   52.99    2.80
   6   2   6   54.79    2.90
  -6   2  -6   58.99    2.80
   6   2  -6   54.69    1.80
  -6  -2  -6   51.69    3.00
  -6   2   6   54.69    2.80
   6   2  -6   56.99    1.90
   6  -2   6   54.19    2.70
  -6  -2  -6   52.49    2.90
   6  -2   6   57.49    3.00
   6   2  -6   57.69    2.80
  -6  -2  -6   52.19    2.70
   6  -2   6   55.69    3.80
  -6   3  -6  167.58    6.30
  -6   3  -6  175.88    6.30
   6   3   6  166.58    6.30
   6   3   6  174.58    7.10
   6  -3  -6  162.48    6.30
   6  -3  -6  174.38    7.20
   6  -3  -6  160.18    6.90
  -6  -3  -6  167.18    6.70
   6  -3   6  165.98    6.80
   6  -3   6  164.68    6.10
  -6   3   6  175.38    6.40
   6  -3   6  172.68    7.30
   6  -3   6  171.58    6.20
   6   3  -6  168.78    6.60
  -6  -3  -6  174.28    6.40
   6   4   6    0.50    1.50
  -6   4  -6    2.60    2.00
   6  -4  -6   -0.10    2.20
   6   4   6   -0.20    2.30
   6  -4  -6    2.50    1.80
   6  -4  -6   -2.60    2.20
  -6  -4   6    1.60    1.60
  -6  -4   6    3.50    2.20
   6  -4   6    1.80    2.60
   6  -4   6    4.10    1.90
   6   4  -6    2.60    1.90
  -6  -4  -6    0.70    2.20
   6  -4   6    1.80    1.60
  -6  -4  -6    0.30    1.60
   6  -4   6    1.80    1.40
  -6   4   6    3.00    2.10
   6  -5  -6    3.20    2.30
  -6  -5   6    0.30    2.40
  -6   5  -6    0.50    2.20
   6   5   6    0.90    1.60
   6  -5  -6    3.80    2.80
   6  -5  -6    2.60    2.80
  -6  -5   6    0.70    2.40
   6   5   6    1.70    2.80
   6  -5   6    2.60    1.90
   6  -5   6    1.30    2.80
  -6   5   6    3.40    2.40
   6   5  -6    2.10    2.50
  -6  -5  -6   -0.60    2.50
   6  -5   6    0.90    2.20
  -6   6  -6   -0.30    2.60
  -6  -6   6    2.90    3.10
   6  -6  -6    2.20    3.30
   6   6   6    3.90    3.60
   6  -6  -6    0.10    3.20
  -6  -6   6    1.50    2.60
   6   6   6    3.50    1.90
  -6  -6  -6    2.60    3.50
   6  -6   6    1.10    3.60
   6   6  -6    0.20    3.20
  -6  -6  -6    3.70    3.30
  -6   6   6   -2.80    3.00
   6  -6   6    3.90    2.60
   6  -7  -6   -4.90    3.50
  -6   7  -6   -0.60    2.90
   6   7   6   -1.50    4.10
   6  -7  -6    3.80    4.20
   6   7   6   -0.10    2.10
  -6  -7   6   -1.20    3.50
   6   7  -6    1.20    4.50
  -6   7   6   -2.90    3.50
  -6  -7  -6    5.90    4.10
  -6  -7  -6   -2.20    3.90
   6  -7   6    0.00    4.00
   6  -7   6   -2.10    2.70
  -6  -8   6   -0.30    4.30
  -6   8   6    2.70    4.20
   6  -8   6   -6.70    3.10
  -6  -8  -6   -4.40    4.50
  -6  -8  -6    5.40    5.00
   7   0  -6  137.29    4.80
   7   0   6  128.59    6.60
   7   0   6  135.99    5.00
  -7   0   6  139.09    5.20
   7   0   6  141.99    5.40
   7   0  -6  143.79    5.40
  -7   0  -6  135.39    5.00
  -7   0  -6  144.19    5.40
  -7   0   6  139.49    4.70
   7   1   6   41.60    2.20
   7  -1  -6   33.10    2.70
  -7   1  -6   38.90    2.30
  -7   1  -6   36.80    2.50
   7  -1  -6   40.50    2.80
  -7  -1   6   40.50    2.10
   7   1   6   38.70    2.20
   7  -1  -6   35.50    2.20
  -7   1   6   34.10    2.30
   7  -1   6   39.50    2.30
  -7  -1  -6   37.60    2.40
   7  -1   6   43.30    4.00
   7  -1   6   32.00    2.80
   7   1  -6   34.50    1.80
  -7  -1  -6   37.20    2.20
   7   2   6   36.80    3.00
   7  -2  -6   38.30    3.10
  -7   2  -6   41.00    2.40
   7  -2  -6   35.00    3.10
   7   2   6   37.40    2.50
  -7   2  -6   34.70    2.50
   7  -2  -6   31.90    2.50
   7  -2   6   44.50    3.90
  -7  -2  -6   34.70    2.70
  -7  -2  -6   38.90    2.50
   7   2  -6   40.00    1.50
  -7  -2  -6   36.20    2.40
   7  -2   6   39.30    2.80
  -7   2   6   38.90    2.50
   7   2  -6   38.60    1.50
   7  -2   6   36.20    2.40
   7   3   6   87.29    4.80
   7   3   6   85.59    4.20
   7  -3  -6   89.69    4.30
   7  -3  -6   80.29    4.70
  -7   3  -6   91.59    4.00
   7  -3  -6   85.19    4.90
  -7  -3  -6   88.59    4.10
   7  -3   6   92.79    4.30
   7   3  -6   92.79    4.30
   7  -3   6   84.09    5.00
  -7   3   6   98.89    4.40
   7  -3   6   91.19    4.10
  -7  -3  -6   93.49    4.60
  -7   4  -6   23.70    2.90
   7   4   6   24.30    3.50
   7   4   6   19.50    2.20
   7  -4  -6   20.30    3.20
   7  -4  -6   24.60    2.80
  -7  -4   6   24.70    2.60
   7  -4  -6   24.10    3.30
  -7  -4  -6   29.30    2.60
   7   4  -6   23.20    2.80
   7  -4   6   25.30    2.30
   7  -4   6   16.70    3.30
  -7   4   6   27.10    2.90
   7  -4   6   23.10    2.50
   7  -4   6   25.30    2.50
  -7  -4  -6   19.30    3.00
  -7   5  -6   -2.30    2.20
  -7  -5   6   -0.80    2.00
   7  -5  -6   -3.00    2.70
   7   5   6    1.40    1.60
   7   5   6   -0.80    3.00
   7  -5  -6    0.90    2.40
  -7  -5   6   -1.80    2.30
  -7  -5   6    2.00    2.50
   7  -5  -6    7.70    3.10
   7  -5   6   -1.50    3.00
  -7   5   6   -1.40    2.50
   7  -5   6    4.00    2.20
  -7  -5  -6    0.40    2.80
   7   5  -6    2.30    2.80
   7  -5   6   -0.50    2.10
   7  -6  -6   -2.60    3.50
   7   6   6    0.70    1.80
  -7  -6   6    0.40    3.00
  -7  -6   6    5.50    3.20
  -7   6  -6    1.10    2.70
   7   6   6    1.10    3.80
   7  -6  -6   -1.00    3.10
   7  -6  -6   -2.20    3.40
   7  -6   6    1.50    2.90
  -7   6   6    7.60    3.40
   7  -6   6    4.50    2.70
  -7  -6  -6    3.40    3.80
   7   6  -6    3.70    3.60
  -7  -6  -6    5.20    3.60
   7  -7  -6    0.70    3.80
  -7   7  -6    6.90    3.20
  -7  -7   6    1.90    3.80
   7  -7  -6    1.60    4.20
   7   7   6   -2.60    4.30
  -7   7   6   -1.60    3.30
   7   7  -6    4.70    4.50
   7  -7   6   -0.20    3.10
  -7  -7  -6   -3.90    3.90
   7  -7   6    0.70    4.30
  -7  -7  -6   -1.90    3.80
  -8   0   6  127.99    4.90
   8   0  -6  128.69    4.80
   8   0  -6  137.79    5.40
  -8   0  -6  132.49    5.00
  -8   0  -6  130.39    5.30
  -8   0   6  131.39    4.60
   8   0   6  124.79    6.70
   8   0   6  142.19    5.00
   8   0   6  136.79    5.20
   8  -1  -6   36.80    3.00
  -8   1  -6   33.70    2.30
  -8   1  -6   31.00    2.40
   8  -1  -6   33.70    3.00
   8   1   6   35.60    2.20
   8   1   6   33.00    2.10
   8  -1  -6   39.80    2.30
  -8  -1   6   34.10    2.00
   8   1  -6   35.60    1.80
  -8   1   6   37.40    2.20
  -8  -1  -6   34.60    2.30
   8  -1   6   29.30    2.60
   8  -1   6   32.50    2.30
   8  -1   6   37.30    4.20
  -8  -1  -6   34.70    2.50
   8  -2  -6    1.60    1.50
  -8   2  -6    0.70    1.50
  -8   2  -6    0.90    1.60
   8   2   6    2.70    1.50
   8  -2  -6    3.20    1.90
   8   2   6    0.00    1.90
   8  -2  -6    0.40    2.10
   8  -2   6   -0.60    1.50
   8  -2   6    0.90    1.40
   8   2  -6    1.60    0.60
  -8   2   6    1.90    1.50
   8   2  -6    0.40    0.60
   8  -2   6    2.20    2.60
  -8  -2  -6    2.80    1.30
  -8  -2  -6    1.80    1.60
   8  -3  -6   39.60    3.70
   8   3   6   43.00    3.80
   8  -3  -6   40.00    3.70
   8  -3  -6   43.30    3.20
   8   3   6   40.60    3.00
  -8   3  -6   41.40    2.80
   8  -3   6   43.50    4.30
  -8   3   6   42.30    2.50
   8  -3   6   42.70    3.00
   8   3  -6   40.10    3.10
  -8  -3  -6   41.50    3.20
   8  -3   6   44.60    3.20
  -8  -3  -6   43.70    3.50
  -8   3   6   47.90    3.30
   8  -4  -6    9.70    2.90
  -8  -4   6    7.90    2.20
   8   4   6    6.80    1.90
  -8  -4   6   11.50    2.30
  -8   4  -6   12.50    2.40
   8  -4  -6    6.10    2.30
   8   4   6    9.40    3.00
   8  -4  -6    5.70    2.80
   8  -4   6    9.60    1.90
   8  -4   6    9.10    2.20
   8  -4   6    8.20    2.00
  -8  -4  -6   11.60    2.80
  -8   4   6    4.30    2.40
   8   4  -6    5.40    2.30
   8  -4   6    4.20    2.50
  -8  -4  -6    3.40    2.10
   8  -5  -6    7.80    3.20
   8   5   6    2.00    1.80
  -8   5  -6    5.90    2.60
  -8  -5   6    1.30    2.60
   8   5   6    7.90    3.50
  -8  -5   6    4.20    2.80
   8  -5  -6    5.30    3.00
  -8  -5   6    7.70    2.30
   8  -5  -6    5.50    3.10
   8   5  -6    2.50    2.70
   8  -5   6    2.10    3.40
   8  -5   6    5.70    2.50
   8  -5   6    4.00    2.20
  -8   5   6    5.10    2.80
  -8  -5  -6    7.20    3.10
   8   6   6    1.80    1.80
  -8  -6   6    0.80    2.90
   8  -6  -6    2.10    3.60
  -8   6  -6   -0.50    2.80
   8  -6  -6   -5.00    3.10
  -8  -6   6    3.00    3.20
   8   6   6    0.90    3.80
   8  -6  -6    6.50    3.50
  -8  -6  -6    0.40    3.50
  -8  -6  -6    2.10    3.90
  -8   6   6    2.90    3.10
   8   6  -6    3.40    3.20
   8  -6   6   -0.70    3.80
   8  -6   6   -1.00    2.60
   8  -7  -6    2.10    4.20
   8   7   6    1.60    4.50
  -8  -7   6    1.90    3.70
   8  -7  -6    0.60    4.10
  -8  -7  -6    1.40    4.20
  -8  -7  -6    6.80    4.20
  -8   7   6    3.00    3.70
   8  -7   6    5.20    4.60
   8   7  -6   12.90    4.70
  -9   0  -6    6.20    1.50
   9   0   6    1.60    2.20
  -9   0   6    2.70    1.10
   9   0  -6    3.70    1.50
   9   0  -6    3.80    1.20
   9   0   6    3.70    1.40
   9   0   6    2.80    1.00
  -9   0  -6    4.30    1.80
   9   1   6    1.10    1.20
   9  -1  -6    0.10    1.30
  -9   1  -6    0.00    1.60
  -9  -1   6    0.20    0.90
   9  -1  -6    2.70    1.80
   9   1   6    0.80    1.10
  -9   1  -6    0.50    1.60
  -9   1   6   -1.30    1.30
   9  -1   6   -2.20    2.90
   9  -1   6    0.50    1.10
  -9  -1  -6    1.00    1.20
  -9  -1  -6    0.60    1.70
   9   1  -6    1.80    1.00
   9  -1   6   -1.80    1.30
   9  -2  -6   12.20    2.80
   9  -2  -6   10.20    2.30
  -9   2  -6   14.80    2.20
   9   2   6   10.40    1.80
  -9   2  -6   12.40    2.10
   9  -2  -6   10.80    1.90
   9   2  -6   13.20    1.00
  -9   2   6   12.70    1.90
   9  -2   6   11.30    1.90
   9  -2   6   14.40    3.10
   9  -2   6   10.50    1.90
  -9  -2  -6    8.10    2.10
  -9   3  -6    1.70    2.00
   9  -3  -6    2.40    2.00
   9   3   6    3.10    2.50
  -9   3  -6    1.10    1.80
   9  -3  -6    2.90    2.20
   9  -3  -6   -0.50    2.30
   9   3   6    0.60    1.90
  -9  -3  -6    2.60    2.00
   9  -3   6    0.90    1.60
   9  -3   6    5.50    3.20
   9  -3   6    4.00    2.00
  -9  -3  -6    4.10    2.20
   9   3  -6   -1.30    1.90
  -9   3   6    1.30    1.60
  -9   3   6   -1.30    2.00
   9   4   6    5.70    2.00
   9  -4  -6    9.60    3.40
  -9  -4   6   10.80    2.30
   9   4   6   14.20    3.30
   9  -4  -6   14.20    3.40
   9  -4  -6   11.00    2.70
   9  -4   6    3.70    2.70
   9   4  -6   10.70    2.50
  -9  -4  -6    6.70    2.30
  -9   4   6    9.20    2.90
  -9  -4  -6    4.90    2.60
   9  -4   6   11.60    2.50
   9  -4   6    9.70    2.10
  -9  -5   6    9.00    3.30
   9  -5  -6    3.70    2.90
   9   5   6    5.80    1.80
   9   5   6    6.20    3.70
   9  -5  -6    4.00    3.30
  -9  -5   6    5.80    2.70
  -9  -5   6    7.80    2.60
  -9   5  -6    8.70    2.90
   9  -5  -6   13.80    3.80
  -9  -5  -6    7.10    2.50
   9  -5   6    5.50    2.80
   9  -5   6    2.20    3.70
  -9  -5  -6    4.50    3.20
   9   5  -6    8.40    2.90
  -9   5   6    3.20    2.90
   9  -6  -6    2.80    4.20
   9  -6  -6    1.70    3.80
   9   6   6   -0.80    4.00
  -9  -6   6   -3.60    2.80
  -9  -6   6    1.40    3.40
   9  -6  -6   -3.30    3.50
  -9  -6  -6    0.40    3.40
   9  -6   6    0.10    4.20
  -9   6   6    0.90    3.30
   9   6  -6    4.40    3.30
   9   7   6    5.30    4.90
   9  -7  -6   -2.40    4.20
   9  -7  -6   -3.50    4.00
  -9  -7   6   -3.90    4.20
  -9  -7  -6   -6.40    4.10
   9   7  -6    1.30    4.40
  -9  -7  -6    1.60    4.00
   9  -7   6   -6.80    4.50
  -9   7   6   -0.70    3.70
 -10   0  -6   18.20    1.90
  10   0   6   20.60    2.00
  10   0  -6   16.80    1.80
  10   0  -6   17.00    2.40
  10   0   6   19.30    1.80
 -10   0  -6   23.00    2.70
  10   0   6   18.00    3.40
 -10   1  -6   34.90    3.00
  10   1   6   35.10    2.70
  10  -1  -6   38.40    2.60
  10  -1  -6   35.40    3.70
 -10   1  -6   36.40    2.70
  10  -1   6   39.80    5.10
 -10   1   6   32.30    2.40
 -10  -1  -6   34.90    2.60
  10   1  -6   34.70    2.20
  10  -1   6   37.40    2.40
 -10  -1  -6   32.30    2.90
  10  -1   6   34.20    2.70
 -10  -2   6   12.20    1.60
 -10   2  -6   19.00    2.40
  10   2   6   16.50    2.10
  10  -2  -6   13.00    2.70
  10  -2  -6   15.50    2.20
  10  -2  -6   18.10    3.30
 -10   2  -6   13.40    2.30
 -10  -2  -6   13.10    2.40
 -10   2   6   13.30    2.20
 -10   2   6   11.30    2.20
  10  -2   6   16.70    4.10
  10   2  -6   16.40    1.30
  10  -2   6   16.70    2.20
  10  -3  -6   50.69    4.40
  10   3   6   49.90    4.50
 -10   3  -6   48.80    3.80
  10  -3  -6   55.79    4.10
 -10  -3   6   57.39    4.00
  10  -3  -6   51.19    4.70
 -10   3  -6   50.29    3.30
  10   3   6   46.70    3.70
 -10  -3  -6   51.49    3.60
  10  -3   6   48.20    3.60
 -10   3   6   48.30    3.80
 -10   3   6   49.99    3.20
  10  -3   6   56.09    4.90
 -10  -3  -6   52.29    4.00
  10  -4  -6    2.10    2.70
  10  -4  -6   -3.60    3.20
  10  -4  -6    4.60    2.70
  10   4   6    3.90    3.10
 -10  -4   6   -0.20    2.50
  10   4   6    0.20    2.00
 -10   4  -6    3.10    2.60
  10   4  -6   -0.70    2.30
 -10  -4  -6   -1.60    2.50
  10  -4   6    0.60    2.40
 -10  -4  -6   -0.30    2.30
 -10   4   6    0.70    2.60
  10  -4   6   -2.40    3.40
  10   5   6    8.30    3.80
  10  -5  -6   -3.60    2.80
 -10  -5   6   -1.00    2.60
  10  -5  -6    1.60    3.90
  10  -5  -6    1.40    3.10
  10   5   6    1.00    1.80
 -10  -5   6   -1.10    2.90
 -10  -5   6   -1.70    2.80
  10  -5   6    2.90    2.90
  10   5  -6   -0.80    3.10
 -10  -5  -6    1.00    2.70
 -10  -5  -6    1.00    3.00
 -10   5   6    8.20    3.20
  10  -5   6    5.80    4.00
  10  -6  -6   -8.10    4.10
  10  -6  -6    0.90    3.90
  10   6   6   -4.90    3.80
  10  -6  -6   -9.50    3.60
 -10  -6   6   -2.70    3.40
 -10  -6   6    0.30    3.40
 -10   6   6    0.10    3.60
  10   6  -6   -2.10    3.10
  10  -6   6    4.40    4.40
 -10  -6  -6   -6.00    3.70
 -10   7  -6    5.90    4.30
  10   7   6   -0.70    4.80
 -10  -7   6   -0.70    3.90
  10  -7  -6    3.80    4.40
  10  -7  -6    1.50    4.50
  10   7  -6    0.10    4.40
 -10  -7  -6    3.60    4.60
  10  -7   6   10.80    5.40
 -10  -7  -6    5.80    4.30
 -10   7   6    5.70    4.20
  11   0   6   66.99    3.70
 -11   0  -6   63.79    3.40
 -11   0  -6   65.39    4.20
  11   0  -6   66.39    3.40
  11   0   6   57.09    5.70
 -11   1  -6   10.70    2.20
  11  -1  -6    3.90    2.60
 -11   1  -6    4.80    2.20
  11  -1  -6    5.60    1.70
  11   1   6    5.30    1.80
  11  -1   6    6.10    1.90
 -11  -1  -6    3.40    2.20
 -11   1   6    6.10    2.10
  11   1  -6    5.20    1.40
  11  -1   6    7.80    4.00
 -11   1   6    7.20    1.70
  11   2   6   29.80    2.70
 -11   2  -6   30.90    2.90
  11  -2  -6   27.10    2.80
  11  -2  -6   30.20    3.40
 -11  -2   6   28.70    3.10
  11  -2  -6   30.80    4.10
 -11   2  -6   34.80    3.00
 -11  -2  -6   32.90    3.20
  11  -2   6   27.40    2.90
 -11   2   6   27.80    2.70
 -11   2   6   27.40    2.90
  11  -2   6   25.00    4.80
  11   2  -6   28.70    2.00
 -11  -3   6    7.70    2.50
 -11   3  -6   11.70    2.60
  11  -3  -6   16.00    2.80
  11  -3  -6   14.70    3.10
  11  -3  -6    8.90    3.30
 -11   3  -6    8.30    2.60
  11   3   6    4.20    2.30
 -11  -3  -6    7.50    2.50
  11  -3   6   14.80    2.90
 -11   3   6    7.80    2.60
 -11  -3  -6    5.50    2.50
  11  -3   6   11.10    4.30
 -11   3   6    9.40    2.20
  11  -4  -6    7.00    3.10
  11  -4  -6    0.90    3.70
  11  -4  -6   13.50    3.20
 -11  -4   6    6.40    2.60
  11   4   6    3.70    3.30
  11   4   6    5.50    2.40
 -11   4  -6    4.20    2.80
 -11  -4  -6    5.50    2.80
 -11   4   6    3.90    3.00
  11  -4   6    8.40    4.30
  11  -4   6    6.60    3.20
 -11  -4  -6    9.00    3.00
 -11  -5   6   -2.20    2.90
  11  -5  -6   -4.30    2.80
 -11   5  -6    5.40    3.40
  11  -5  -6   -0.40    3.30
  11  -5  -6    0.80    3.70
 -11  -5   6   -0.20    2.70
  11   5   6    0.10    3.70
  11  -5   6    1.50    3.10
  11   5  -6    3.00    3.30
  11  -5   6   -1.30    4.20
 -11  -5  -6    1.40    3.20
 -11  -5  -6    5.40    2.70
 -11   5   6   -0.90    3.30
  11  -6  -6    6.70    4.40
  11   6   6    6.20    4.50
 -11   6  -6    0.80    3.60
  11  -6  -6    2.00    3.60
 -11  -6   6   -4.30    3.50
  11  -6  -6    2.50    4.10
 -11  -6   6    3.50    3.70
 -11   6   6   -5.00    3.80
  11  -6   6   -2.40    4.50
  11   6  -6    0.90    3.50
 -11  -6  -6   -1.30    4.10
 -12   0   6   99.19    5.00
  12   0  -6  101.79    4.50
  12   0   6   80.99    6.90
 -12   0  -6  102.39    5.10
  12   0   6  100.19    4.60
  12   1   6    5.60    2.00
 -12   1  -6    7.90    2.50
  12  -1  -6    8.80    2.70
 -12  -1   6    4.10    2.40
 -12   1  -6    6.30    2.10
  12  -1  -6    4.90    2.10
  12   1  -6    8.20    1.70
 -12   1   6    3.30    2.30
  12  -1   6    6.10    2.10
 -12  -1  -6   11.30    2.60
  12  -1   6    9.90    4.40
 -12   2  -6    5.60    2.50
 -12  -2   6    8.00    2.70
 -12   2  -6    6.10    2.40
  12  -2  -6    4.90    2.20
  12   2   6    4.60    2.00
  12  -2  -6    5.10    3.40
  12   2  -6    9.20    1.50
  12  -2   6    7.00    2.30
 -12   2   6    7.30    2.30
 -12  -2  -6    8.70    2.70
 -12   2   6    7.70    2.30
  12  -2   6    7.80    4.30
  12  -3  -6   16.50    4.20
 -12   3  -6    9.00    3.10
 -12  -3   6   12.10    2.90
  12  -3  -6    8.00    2.70
  12   3   6    8.90    2.60
  12  -3  -6   11.60    3.10
 -12   3  -6   11.20    2.90
  12  -3   6    8.10    2.80
 -12   3   6    9.10    2.80
 -12  -3  -6    6.90    2.80
 -12   3   6   12.80    2.60
 -12  -3  -6   10.50    2.90
  12  -3   6    7.60    4.40
 -12   4  -6    1.80    2.90
 -12  -4   6   -0.90    3.00
  12  -4  -6    3.10    3.00
  12   4   6    2.20    2.40
  12  -4  -6   -0.70    2.90
  12  -4  -6    0.50    3.50
 -12  -4  -6    2.60    3.00
  12  -4   6    2.50    2.90
 -12   4   6    6.10    3.10
  12  -4   6    6.70    4.50
 -12  -4  -6    4.10    3.30
  12  -5  -6   -2.90    3.90
 -12  -5   6    2.00    3.20
  12   5   6   -6.60    3.70
  12  -5  -6    4.30    3.80
 -12  -5   6   -0.50    3.30
  12  -5  -6   -2.70    3.80
 -12   5  -6   -0.50    3.50
 -12  -5  -6    5.40    3.30
  12  -5   6   -4.00    4.40
 -12  -5  -6    3.80    3.60
  12  -5   6   -1.00    3.20
 -12   5   6   -3.80    3.40
  12  -6  -6    2.30    3.70
 -12  -6   6    2.50    4.30
 -12  -6   6   -2.20    3.80
  12   6   6    3.90    4.70
  12  -6  -6   -2.40    3.90
  12  -6  -6   -2.00    4.20
 -12   6  -6    0.00    3.90
  12   6  -6   -0.40    3.50
 -12  -6  -6   -4.60    3.70
  12  -6   6    3.20    3.80
 -12   6   6   -1.60    3.90
  12  -6   6   -4.80    4.90
 -13   0   6    4.80    2.60
 -13   0  -6    3.80    2.70
  13   0   6    7.30    3.40
  13   0   6    7.30    2.10
  13   0  -6    8.60    2.10
  13   1   6    5.00    2.20
  13  -1  -6   -0.30    2.90
 -13   1  -6    0.70    2.60
 -13  -1   6    0.70    2.90
  13  -1  -6    0.90    2.20
 -13  -1  -6   -0.60    2.60
  13  -1   6   -4.10    3.90
  13  -1   6   -2.80    2.30
 -13   1   6   -3.30    2.70
  13   1  -6    2.80    1.70
 -13  -2   6   -2.70    2.70
 -13   2  -6    2.10    2.60
  13  -2  -6    0.40    2.40
  13  -2  -6   -2.40    3.20
  13   2   6    2.00    2.20
 -13   2  -6   -2.80    2.30
  13   2  -6    0.00    1.50
  13  -2   6    4.30    4.50
 -13  -2  -6   11.40    3.20
 -13   2   6   -2.90    2.30
  13  -2   6   -1.30    2.30
  13  -3  -6    0.50    3.00
 -13  -3   6   -2.90    2.70
 -13   3  -6    1.90    2.50
 -13   3  -6    2.10    2.80
  13   3   6   -1.20    2.40
  13  -3  -6   -2.90    3.20
  13  -3   6   -0.90    4.50
 -13   3   6    1.10    2.60
 -13   3   6    2.40    2.80
 -13  -3  -6    0.80    3.30
  13  -3   6    5.00    2.70
 -13  -3  -6    0.10    2.70
  13  -4  -6    9.70    3.50
  13  -4  -6    7.70    4.00
  13   4   6   -0.40    2.60
 -13  -4   6    3.60    3.40
 -13   4  -6    9.80    3.80
  13  -4  -6    3.70    3.20
 -13   4   6    5.80    3.40
 -13  -4  -6    4.60    3.40
 -13  -4  -6    3.70    3.10
  13  -4   6    0.20    4.60
  13  -4   6   -1.70    3.00
 -13  -5   6    3.90    3.20
 -13   5  -6    5.60    3.80
 -13  -5   6   -2.40    3.40
  13  -5  -6    4.30    3.60
  13  -5  -6    2.10    5.00
  13  -5  -6   -1.40    3.80
 -13  -5  -6    2.10    3.60
 -13   5   6   -0.60    3.60
  13  -5   6    2.40    5.10
 -13  -5  -6    6.10    3.60
  13  -5   6    1.60    4.00
 -13  -6   6   -8.60    3.70
  13  -6  -6    3.70    4.20
 -13  -6   6   -9.70    3.50
  13  -6  -6    4.40    4.30
 -13   6  -6    2.60    4.20
  13  -6  -6   -4.50    5.00
  13   6   6   -5.80    4.40
  13  -6   6    1.60    4.10
  13  -6   6    3.20    5.60
 -13  -6  -6    0.10    4.00
 -13   6   6    3.50    4.70
  14   0   6    5.20    2.60
  14   0   6    0.60    4.00
 -14   0   6   -0.40    2.70
 -14   0  -6   -1.20    2.80
  14   0  -6    4.20    2.20
  14   1   6    9.40    2.50
 -14   1  -6    8.60    3.00
 -14  -1   6    7.10    3.30
  14  -1  -6    9.90    2.70
  14  -1  -6   10.30    3.40
 -14  -1  -6    1.20    3.00
  14  -1   6   10.40    2.70
  14   1  -6    7.00    2.00
  14  -1   6    7.50    4.70
 -14   1   6    4.60    3.20
 -14   2  -6   -2.20    2.80
 -14  -2   6    3.70    3.00
  14   2   6    2.10    2.50
  14  -2  -6    2.60    2.60
  14  -2  -6   -1.10    3.80
 -14   2  -6   -0.20    2.60
 -14  -2  -6    0.50    3.00
 -14   2   6   -3.00    2.60
  14  -2   6    0.30    2.50
  14  -2   6   -1.20    4.60
  14   2  -6   -0.70    1.70
  14   3   6   15.00    3.00
  14  -3  -6   13.30    3.50
 -14   3  -6    8.50    3.40
 -14  -3   6    9.40    3.40
 -14   3  -6   14.10    3.40
  14  -3  -6   13.50    4.70
  14  -3   6    5.00    5.10
  14  -3   6    9.60    3.30
 -14  -3  -6   10.20    3.50
 -14   3   6   17.00    3.20
 -14  -3  -6   11.40    3.20
  14  -4  -6   -3.40    4.60
  14  -4  -6    0.60    3.90
 -14  -4   6    0.70    3.30
 -14   4  -6    0.40    3.40
  14  -4   6   -2.00    5.00
 -14   4   6   -2.20    3.70
  14  -4   6   -2.50    3.30
 -14  -4  -6   -2.40    3.20
 -14  -4  -6    1.50    3.30
 -14  -5   6   -4.30    3.60
  14  -5  -6    0.00    4.50
  14  -5  -6   -3.10    5.00
  14  -5  -6    3.30    4.30
 -14  -5   6    4.10    3.50
 -14   5  -6   -7.00    3.80
 -14  -5  -6    1.10    3.70
  14  -5   6   -8.30    4.70
  14  -5   6   -3.80    3.80
 -14  -5  -6    2.00    3.70
 -14   5   6   10.60    4.50
 -15   0  -6   11.10    3.40
  15   0   6   10.50    2.90
 -15   0   6    3.80    3.10
  15   0  -6   11.50    2.50
 -15   1  -6    5.70    3.60
  15  -1  -6    0.20    2.60
  15   1   6    1.20    2.50
  15  -1  -6   -1.40    3.20
 -15  -1   6   -2.80    3.00
  15  -1   6    6.80    5.00
  15   1  -6    1.10    2.00
  15  -1   6    4.20    2.90
 -15   1   6    2.10    3.40
 -15  -1  -6   -2.70    3.10
  15   2   6    6.40    2.80
 -15   2  -6    8.30    3.60
  15  -2  -6    1.20    4.00
  15  -2  -6   -0.80    3.00
 -15  -2   6    2.30    3.30
 -15   2   6    4.80    3.10
  15   2  -6    2.50    2.00
 -15  -2  -6    5.90    3.50
  15  -2   6    5.40    3.30
  15  -2   6    4.90    5.50
 -15   3  -6   -1.30    3.20
  15  -3  -6   -1.80    3.80
  15   3   6    5.70    3.00
 -15   3  -6   -1.30    3.00
 -15  -3   6   -3.00    3.30
  15  -3  -6   -1.10    3.20
 -15   3   6    1.90    3.20
  15  -3   6   -3.40    5.00
  15  -3   6   -0.50    3.30
 -15  -3  -6    7.00    3.60
 -15  -3  -6   -0.30    3.00
  15  -4  -6    1.40    4.20
 -15   4  -6   -4.70    3.70
 -15  -4   6    7.30    3.70
  15  -4  -6    2.30    4.60
  15  -4   6   -4.50    4.10
  15  -4   6   -0.30    5.40
 -15  -4  -6    3.90    3.50
 -15  -4  -6   -1.90    3.50
 -15  -5   6    2.80    3.70
 -15  -5   6    0.90    3.70
  15  -5  -6   -0.90    4.30
 -15   5  -6   -2.40    4.00
  15  -5   6    5.90    6.00
 -15  -5  -6    4.50    3.70
 -15  -5  -6    1.00    4.10
 -15   5   6   -0.40    4.50
  15  -5   6   -0.50    4.60
 -16   0  -6   28.80    4.20
 -16   0   6   24.40    4.40
  16   0  -6   34.10    3.40
  16   0   6   28.80    3.70
 -16  -1   6    1.10    3.50
 -16   1  -6   -1.80    3.80
  16  -1  -6   -0.90    2.40
  16   1   6   -1.80    2.80
  16  -1  -6   -1.30    3.10
  16  -1   6    0.00    2.80
  16  -1   6   -3.60    4.60
 -16  -1  -6   -0.70    3.50
 -16   1   6   -0.40    3.30
  16   1  -6    0.10    2.20
 -16   2  -6    8.70    4.00
 -16  -2   6    4.90    3.70
  16  -2  -6    7.00    3.10
  16  -2  -6   -4.90    3.80
  16   2   6    2.40    2.70
 -16  -2  -6    5.20    3.70
  16  -2   6   -1.50    5.10
  16  -2   6    4.40    3.70
 -16   2   6    7.60    3.80
 -16  -3   6    0.70    3.80
  16  -3  -6   -2.00    3.50
 -16   3  -6   -1.10    3.70
  16   3   6    3.60    3.20
 -16  -3  -6   -6.50    3.50
  16  -3   6    6.10    4.00
  16  -3   6   -1.70    6.00
 -16  -3  -6    5.10    3.80
 -16  -4   6    7.20    4.50
  16  -4  -6   -2.80    3.80
  16  -4   6   -2.50    5.60
  16  -4   6   -5.60    3.70
 -16  -4  -6   -6.80    3.90
 -16  -4  -6    3.20    4.30
  17   0  -6    3.60    2.70
  17   0   6    7.20    2.90
 -17   0   6    6.10    3.90
 -17   0  -6   11.90    4.10
  17  -1  -6   -0.80    3.00
 -17  -1   6    1.40    3.90
  17   1   6    0.80    3.10
 -17   1  -6   -3.50    4.10
  17   1  -6    5.80    2.70
  17  -1   6    1.20    5.20
 -17   1   6   -0.60    3.70
  17  -1   6    5.00    3.20
 -17  -1  -6   -2.70    3.80
  17  -2  -6   -7.60    3.40
 -17  -2   6    1.70    3.90
  17   2   6    1.80    2.90
 -17   2  -6    5.90    4.20
  17  -2   6    2.80    6.10
 -17   2   6    1.40    4.00
  17  -2   6    0.10    3.80
 -17  -2  -6    3.50    3.90
 -17  -3   6    6.80    4.20
  17  -3  -6   -0.40    3.70
  17  -3   6   -1.90    4.20
  17  -3   6    1.70    6.00
 -17  -3  -6    1.40    4.10
 -17  -3  -6   -2.80    3.40
 -17  -4   6    1.50    4.10
  17  -4  -6    2.10    4.30
  17  -4   6    5.80    6.40
 -17  -4  -6   10.50    4.70
  17  -4   6   -0.20    4.20
 -17  -4  -6   -5.40    4.20
 -18   0  -6    0.20    4.40
 -18   0   6   -6.30    3.90
  18   0  -6   -2.10    2.70
  18   0   6   -2.20    3.30
 -18  -1   6   -4.00    4.50
  18   1   6    3.30    3.30
 -18   1  -6    5.70    4.00
  18  -1  -6   -0.80    3.20
 -18   1   6    1.90    3.90
  18   1  -6   -0.60    2.80
 -18  -1  -6    8.30    4.70
  18  -1   6    7.50    5.80
  18  -1   6    2.70    3.40
 -18  -2   6    2.40    4.30
 -18   2  -6   -1.90    4.30
  18  -2  -6   -4.60    3.30
  18   2   6    2.80    3.30
 -18   2   6    4.60    3.90
  18  -2   6   -2.20    4.20
 -18  -2  -6   -5.90    3.90
  18  -2   6    0.50    5.70
 -18  -3   6   -5.60    4.30
  18  -3  -6    6.10    4.70
 -18  -3  -6   -1.80    3.90
 -18  -3  -6    8.70    4.60
  18  -3   6   -3.20    4.60
  18  -3   6    9.10    7.40
  19   0  -6   -5.50    3.10
  19   0   6   -3.50    3.50
 -19   0  -6   -0.70    4.30
 -19   0   6   -1.00    4.70
  19  -1  -6   -7.10    3.20
  19   1   6   -2.10    3.60
 -19   1  -6    0.00    4.30
 -19  -1   6   -0.30    4.50
 -19   1   6   -2.90    4.70
  19   1  -6   -1.50    2.90
 -19  -1  -6    5.90    4.60
  19  -1   6   -5.80    3.40
  19   2   6    3.40    3.60
  19  -2  -6   -6.50    4.00
 -19   2  -6   10.00    4.80
 -19  -2   6   -7.30    4.30
  19  -2   6    6.20    4.60
  19  -2   6   -2.80    6.00
 -19  -2  -6    7.00    4.70
 -19   2   6    7.50    4.80
   0   0   7    1.60    1.00
   0   0  -7    0.90    0.90
   0   0  -7    1.20    0.60
   0   0   7    0.10    0.60
   0   0  -7   -0.70    0.60
   0   0   7    0.10    0.30
   0   0   7    1.40    0.60
   0   1   7   -1.40    0.70
   0  -1   7   -0.40    0.50
   0  -1   7    0.30    0.50
   0  -1  -7   -0.80    0.70
   0  -1  -7    0.00    0.80
   0   1  -7    0.60    0.50
   0  -1   7    0.50    0.70
   0   1  -7   -0.30    0.90
   0  -1  -7   -0.50    0.80
   0   1   7   -0.10    0.70
   0  -2  -7  185.38    6.70
   0   2   7  173.38    6.70
   0  -2  -7  183.18    6.10
   0  -2   7  167.08    6.20
   0  -2  -7  180.08    6.40
   0  -2   7  185.48    5.80
   0  -2   7  181.28    6.70
   0   2  -7  171.28    6.40
   0   2   7  177.28    6.10
   0  -2   7  172.38    5.70
   0   2  -7  177.88    5.80
   0   3   7    0.20    1.10
   0  -3   7    0.40    1.10
   0  -3  -7   -1.10    1.60
   0  -3   7   -0.50    0.80
   0  -3  -7   -0.20    1.10
   0  -3   7    0.80    0.80
   0  -3  -7   -1.50    0.90
   0  -3   7   -0.60    1.20
   0  -3  -7    0.30    1.30
   0  -4  -7    6.50    2.00
   0  -4   7    3.50    1.90
   0  -4   7    8.70    1.60
   0  -4  -7    7.80    1.60
   0   4  -7    6.00    1.30
   0   4   7   11.10    1.90
   0  -4   7    6.30    1.20
   0  -4  -7    0.40    2.10
   0  -4  -7    7.50    1.20
   0  -5   7   -1.70    1.60
   0  -5  -7   -1.50    2.50
   0  -5   7   -3.60    2.20
   0   5   7   -2.10    1.90
   0  -5  -7   -1.60    2.30
   0   5  -7   -3.80    1.40
   0  -6  -7   13.90    3.50
   0  -6   7   12.30    3.20
   0   6  -7   11.20    2.20
   0  -6  -7   16.90    4.00
   0   6   7   11.00    2.40
   0  -7  -7    7.50    4.40
   0  -7   7   -3.00    3.30
   0  -7  -7   -3.70    3.50
   0   7   7   -3.50    2.60
   0   7  -7    1.40    2.30
   0  -8  -7    3.10    4.20
   0  -8   7    4.10    4.20
   0   8  -7   -1.80    2.50
   0   8   7   -2.50    2.90
   0  -8  -7    3.10    5.00
   0  -8   7   -0.90    3.30
   1   0  -7   -0.90    0.60
   1   0   7    0.00    0.60
  -1   0  -7    1.70    0.80
   1   0   7   -0.50    0.90
  -1   0  -7    0.50    0.50
   1   0  -7    0.20    0.60
  -1   0   7    0.40    0.60
   1   0  -7    1.60    0.70
  -1   0  -7    0.30    0.80
  -1   0   7    0.00    0.80
   1   0   7    0.10    0.70
  -1   0   7    0.10    0.30
   1  -1  -7  289.97    9.40
  -1   1  -7  292.67   10.20
  -1  -1   7  292.07    9.40
  -1  -1   7  307.47   10.50
   1  -1  -7  296.07    9.40
   1   1   7  291.67    9.50
   1  -1  -7  297.27    9.90
   1  -1  -7  300.27   10.10
   1   1   7  290.97   10.50
  -1   1  -7  298.27    9.30
  -1  -1   7  292.27    9.30
  -1  -1  -7  300.37    9.70
  -1   1   7  306.17    9.40
  -1  -1  -7  287.37    9.50
   1   1  -7  293.57    9.30
   1  -1   7  287.67   10.50
   1  -1   7  288.07    9.30
   1  -1   7  296.87    9.60
   1   1  -7  293.97   10.10
  -1   1   7  302.87   10.50
  -1  -1  -7  296.67   10.00
  -1   2  -7    2.30    1.10
  -1  -2   7    4.20    0.60
  -1  -2   7    3.00    0.90
   1  -2  -7    1.90    0.90
   1  -2  -7    1.70    0.90
  -1  -2   7    2.20    0.60
   1   2   7    1.90    1.00
  -1   2  -7    3.30    0.90
   1  -2  -7    5.90    1.40
   1  -2  -7    4.70    1.00
  -1  -2   7    1.50    0.90
   1   2   7    3.00    1.00
   1  -2   7    0.80    1.00
   1   2  -7    2.70    0.70
   1  -2   7    3.70    1.00
  -1  -2  -7    2.20    0.90
   1  -2   7    2.80    0.40
  -1   2   7    2.00    0.90
   1  -2   7    2.80    0.80
  -1  -2  -7    2.10    1.20
  -1  -2  -7    2.10    0.90
  -1   2   7    1.70    1.00
  -1   3  -7   22.00    1.50
   1  -3  -7   21.90    1.80
   1  -3  -7   22.10    2.60
  -1  -3   7   25.20    2.10
   1   3   7   20.60    1.80
   1  -3  -7   25.00    2.10
  -1  -3   7   22.40    1.80
  -1  -3   7   23.10    1.30
   1  -3  -7   23.10    1.50
  -1   3  -7   21.60    1.80
   1  -3   7   26.80    2.30
   1   3  -7   23.20    1.40
  -1  -3  -7   21.60    1.90
   1  -3   7   25.70    1.60
  -1  -3  -7   21.50    2.40
  -1   3   7   18.00    1.80
   1  -3   7   23.70    1.60
   1  -3   7   21.00    2.00
  -1  -3  -7   22.80    1.70
  -1   4  -7   61.69    3.10
   1  -4  -7   59.69    3.80
   1  -4  -7   64.09    3.20
  -1  -4   7   63.49    3.40
   1  -4  -7   63.19    4.40
   1   4   7   63.79    3.30
  -1  -4   7   67.89    3.80
  -1   4   7   64.79    3.60
  -1  -4  -7   58.89    4.20
   1  -4   7   71.09    3.00
   1  -4   7   70.49    3.20
  -1  -4  -7   72.59    3.10
   1  -4   7   64.09    3.90
  -1  -4  -7   69.39    4.00
   1   4  -7   67.49    2.90
  -1  -4  -7   64.19    3.20
   1  -5  -7   27.80    3.80
  -1   5  -7   21.80    2.20
  -1  -5   7   16.60    2.90
  -1  -5   7   21.20    2.50
   1  -5  -7   20.80    3.10
   1   5   7   24.30    2.60
   1  -5  -7   23.20    2.40
   1   5  -7   28.30    2.30
   1  -5   7   22.50    3.10
  -1  -5  -7   24.40    3.30
  -1  -5  -7   19.40    3.40
  -1   5   7   20.10    2.50
   1  -6  -7   12.40    3.40
  -1   6  -7   13.70    2.30
   1   6   7   15.20    2.70
   1  -6  -7   11.10    3.60
  -1  -6   7   10.80    3.20
  -1  -6  -7   10.40    3.50
  -1  -6  -7   13.00    3.70
   1   6  -7   14.70    2.00
   1  -6   7   15.80    3.40
  -1   6   7   13.10    2.60
   1  -7  -7    7.30    3.80
  -1   7  -7    1.30    2.40
  -1  -7   7    2.60    3.60
   1   7   7    1.80    2.70
   1  -7  -7    8.50    4.30
  -1   7   7    3.70    2.90
   1  -7   7   -2.90    2.80
  -1  -7  -7    1.30    3.50
   1  -7   7    1.90    3.60
  -1  -7  -7   -0.60    3.70
   1   8   7   -4.90    2.80
   1  -8  -7    5.60    4.50
   1  -8  -7    4.80    4.70
  -1  -8   7   -2.50    4.10
  -1  -8   7    4.90    3.60
  -1  -8  -7   -2.00    4.30
   1  -8   7    1.60    3.50
   1   8  -7    0.30    2.60
   1  -8   7   -1.80    4.10
  -1   8   7    7.40    3.40
  -1  -8  -7    8.20    4.90
  -2   0  -7   -0.60    0.50
  -2   0  -7   -0.50    0.80
   2   0   7   -0.20    1.00
  -2   0   7    0.80    0.90
   2   0   7   -0.10    0.60
   2   0  -7   -0.20    0.70
   2   0   7    1.50    1.00
  -2   0   7    0.30    0.60
  -2   0  -7    0.80    0.70
   2   0  -7   -0.80    0.50
  -2   1  -7 1145.49   35.00
   2   1   7 1137.09   39.20
  -2   1  -7 1135.29   37.30
   2   1   7 1146.29   35.30
   2  -1  -7 1168.88   37.30
   2  -1  -7 1197.68   35.50
  -2  -1   7 1169.58   35.50
   2  -1  -7 1153.08   35.80
  -2  -1   7 1160.58   39.10
   2  -1  -7 1137.59   35.10
  -2  -1   7 1173.68   34.90
   2   1   7 1136.99   35.80
   2   1  -7 1158.58   35.00
  -2   1   7 1152.48   35.10
   2   1  -7 1150.38   35.40
  -2   1   7 1132.89   39.10
  -2  -1  -7 1141.79   35.30
  -2  -1  -7 1153.78   37.20
  -2  -1  -7 1133.19   35.50
   2  -1   7 1166.48   36.00
   2  -1   7 1207.38   39.30
   2  -1   7 1133.89   35.00
   2   2   7    2.00    1.00
   2  -2  -7    2.10    1.40
  -2   2  -7    4.10    1.00
   2  -2  -7    3.20    1.00
   2   2   7    6.00    1.20
  -2  -2   7    5.10    1.00
  -2   2  -7    2.80    1.20
   2  -2  -7    3.10    1.00
  -2  -2   7    4.00    0.90
   2  -2   7    3.40    0.80
  -2  -2  -7    2.00    1.00
  -2  -2  -7    1.50    0.90
   2  -2   7    2.10    0.90
  -2  -2  -7    4.30    1.30
   2  -2   7    2.10    1.20
   2   2  -7    2.60    0.60
   2  -2   7    2.40    0.40
  -2   2   7    3.70    1.10
  -2   2   7    2.20    0.80
  -2   3  -7   25.20    1.80
  -2   3  -7   22.20    2.00
  -2  -3   7   25.80    1.90
  -2  -3   7   25.30    2.20
   2  -3  -7   25.40    2.80
   2  -3  -7   30.20    2.50
   2   3   7   25.70    2.20
   2  -3  -7   29.80    2.10
  -2  -3  -7   25.80    1.80
   2  -3   7   28.90    1.60
  -2   3   7   27.80    2.20
  -2  -3  -7   29.70    2.60
   2   3  -7   28.00    1.40
   2  -3   7   25.50    2.20
  -2  -3  -7   27.40    1.90
   2  -3   7   27.30    2.40
   2  -3   7   28.50    1.90
  -2  -4   7    2.40    1.50
   2  -4  -7    3.50    1.50
  -2  -4   7    2.20    1.80
  -2   4  -7    2.50    1.50
   2   4   7    2.10    1.50
   2  -4  -7    4.40    2.20
   2  -4  -7    1.80    1.80
   2  -4   7    1.50    1.50
   2  -4   7    1.70    2.00
  -2  -4  -7    4.70    2.00
  -2  -4  -7    3.70    1.20
   2  -4   7    1.70    1.10
   2   4  -7    1.60    1.00
  -2  -4  -7    1.70    1.20
  -2   4   7    4.30    1.90
  -2  -4  -7    1.90    2.10
   2  -4   7    4.10    1.20
  -2   5  -7   14.90    2.20
  -2  -5   7   10.00    2.60
   2  -5  -7    7.00    2.80
   2  -5  -7   10.20    2.70
   2  -5  -7   11.10    2.10
  -2  -5   7   10.50    2.20
   2   5   7   13.80    2.20
  -2  -5  -7   10.00    2.90
   2  -5   7   12.30    2.80
  -2  -5  -7   11.40    2.90
  -2   5   7    9.40    2.20
   2   5  -7   13.50    1.60
   2  -5   7   12.70    2.30
  -2  -6   7    0.60    2.90
  -2   6  -7    1.70    2.20
   2   6   7   -1.90    2.10
   2  -6  -7    1.20    3.30
   2  -6  -7    1.40    3.10
  -2   6   7   -2.00    2.20
   2   6  -7    2.20    1.70
   2  -6   7   -5.80    2.70
   2  -6   7   -0.20    2.40
  -2  -6  -7   -4.80    3.00
  -2  -6  -7    0.10    3.00
   2   7   7   -0.90    2.50
   2  -7  -7    2.50    3.50
   2  -7  -7   -1.10    3.90
  -2   7  -7    0.70    2.50
  -2  -7   7    3.70    3.40
   2  -7   7    1.60    2.90
  -2  -7  -7    3.10    3.90
   2  -7   7    1.60    3.60
  -2   7   7   -2.20    2.60
  -2  -7  -7   -2.00    3.60
   2   8   7    4.60    3.00
  -2  -8   7    2.70    4.30
   2  -8  -7    1.90    4.40
  -2  -8   7    3.80    3.70
   2  -8  -7    9.10    4.50
  -2   8   7    0.80    3.30
  -2  -8  -7    0.80    4.90
   2  -8   7    0.90    3.90
   2  -8   7    5.20    4.50
  -2  -8  -7   10.00    4.70
  -3   0  -7   -1.70    0.70
  -3   0   7   -0.20    0.60
   3   0   7   -0.10    1.00
  -3   0  -7    1.20    0.90
  -3   0  -7    0.20    0.50
   3   0   7    0.60    1.40
   3   0  -7    0.00    0.60
  -3   0   7    0.50    0.80
   3   0   7    0.30    0.70
   3   0  -7    0.50    0.90
   3  -1  -7  409.16   13.10
  -3  -1   7  397.56   13.80
   3   1   7  397.46   12.60
   3  -1  -7  405.26   12.60
  -3  -1   7  404.66   12.10
   3   1   7  387.26   13.90
   3  -1  -7  385.16   12.50
   3   1   7  393.96   12.90
  -3   1  -7  391.06   13.20
  -3   1  -7  395.86   12.40
   3   1  -7  385.56   12.40
  -3   1   7  394.96   12.40
   3  -1   7  414.26   14.10
   3  -1   7  384.16   12.40
   3  -1   7  410.96   13.20
  -3  -1  -7  393.76   13.20
  -3  -1  -7  378.66   12.60
   3   1  -7  396.66   12.30
  -3  -1  -7  399.46   12.70
  -3   1   7  397.06   13.70
   3  -2  -7   17.80    1.60
   3   2   7   19.70    1.90
  -3   2  -7   21.80    1.80
   3   2   7   18.60    1.70
   3  -2  -7   18.30    1.60
  -3  -2   7   18.60    1.60
   3   2   7   19.50    1.80
   3  -2  -7   17.20    2.10
  -3   2  -7   16.80    1.50
  -3  -2   7   18.70    1.60
  -3   2   7   20.60    1.50
  -3  -2  -7   21.50    1.80
   3   2  -7   18.10    1.10
   3  -2   7   17.80    1.00
   3  -2   7   20.80    2.00
  -3  -2  -7   18.90    1.60
   3  -2   7   18.40    1.40
   3  -2   7   16.80    1.60
  -3  -2  -7   16.90    1.60
  -3   2   7   17.70    1.60
   3  -3  -7   47.60    2.90
   3   3   7   49.20    2.60
  -3  -3   7   51.09    2.60
  -3   3  -7   50.89    2.50
   3  -3  -7   54.09    2.90
  -3   3  -7   45.80    2.80
   3  -3  -7   49.20    3.50
  -3  -3   7   53.09    3.00
  -3   3   7   45.50    2.80
   3   3  -7   48.10    2.00
  -3  -3  -7   48.50    3.20
  -3  -3  -7   50.49    2.50
   3  -3   7   50.89    3.10
   3  -3   7   53.49    2.30
   3  -3   7   51.69    2.40
  -3  -3  -7   47.40    2.50
   3  -3   7   49.00    3.20
   3  -4  -7    0.30    2.10
  -3   4  -7    1.50    1.20
  -3   4  -7   -0.70    1.40
  -3  -4   7    1.90    1.50
  -3  -4   7   -0.70    1.70
   3  -4  -7    2.20    1.90
   3   4   7    2.50    1.50
   3  -4  -7    0.00    1.50
   3  -4   7   -0.30    1.20
  -3  -4  -7   -0.50    2.00
  -3  -4  -7    0.40    1.20
  -3  -4  -7    0.00    1.20
   3  -4   7    1.90    2.10
   3  -4   7    2.30    1.50
   3  -4   7    0.30    1.00
  -3   4   7    0.30    1.70
   3  -5  -7   16.90    3.50
  -3  -5   7   18.90    2.90
   3  -5  -7   13.00    2.20
  -3  -5   7   16.30    2.50
  -3   5  -7   16.40    2.20
   3   5   7   15.20    2.20
   3  -5  -7   18.80    3.10
  -3   5   7   16.60    2.80
  -3  -5  -7   23.30    3.40
  -3  -5  -7   15.50    3.20
   3  -5   7   19.30    2.80
   3  -5   7   12.60    2.30
   3  -6  -7    6.50    3.30
   3  -6  -7   11.10    3.90
   3   6   7    4.10    2.20
  -3  -6   7    3.50    2.90
  -3   6  -7    4.50    2.20
   3  -6   7    7.80    2.50
  -3   6   7    2.80    2.50
   3  -6   7    1.20    3.10
  -3  -6  -7    4.70    3.30
  -3  -6  -7    2.00    3.30
  -3  -7   7    4.60    3.60
   3  -7  -7    6.50    4.00
   3   7   7    3.70    2.50
  -3   7  -7    4.30    2.80
   3  -7  -7    4.70    4.20
  -3  -7  -7    9.50    4.20
   3  -7   7    0.70    2.90
   3   7  -7    3.90    2.00
   3  -7   7    6.00    3.90
  -3   7   7    7.60    3.30
  -3  -7  -7    5.30    3.90
   3  -8  -7   -6.60    4.30
  -3  -8   7    3.80    4.20
   3  -8  -7   -3.40    4.10
   3   8   7   -1.20    2.90
   3  -8   7    1.70    4.80
  -3  -8  -7    8.20    5.10
  -3   8   7   -1.90    3.10
   3  -8   7   -3.30    3.40
  -3  -8  -7    1.10    4.40
   4   0   7    1.20    0.80
  -4   0  -7   -0.20    0.90
  -4   0   7    0.20    0.60
   4   0  -7    0.50    0.70
   4   0   7    0.50    1.00
  -4   0   7   -0.70    0.70
   4   0  -7    0.40    0.90
  -4   0  -7    1.40    0.80
   4   0   7    1.70    1.50
   4  -1  -7   36.50    1.90
  -4   1  -7   38.30    2.00
   4   1   7   39.40    2.30
   4  -1  -7   43.10    2.50
   4   1   7   40.40    2.10
   4  -1  -7   34.20    1.90
   4   1   7   37.60    2.20
  -4  -1   7   38.70    2.00
  -4   1  -7   36.90    2.00
   4  -1   7   36.70    1.90
   4   1  -7   39.80    1.60
   4  -1   7   38.60    2.50
  -4  -1  -7   36.40    2.00
  -4   1   7   36.40    1.90
  -4   1   7   38.50    1.90
  -4  -1  -7   37.10    2.10
  -4  -1  -7   37.90    2.00
   4  -1   7   41.30    2.80
  -4   2  -7  130.59    5.00
  -4   2  -7  139.89    4.80
   4  -2  -7  122.69    4.80
   4  -2  -7  127.19    5.50
   4  -2  -7  128.69    5.00
   4   2   7  122.59    5.00
   4   2   7  135.59    5.30
  -4  -2   7  131.89    5.20
   4   2   7  132.39    5.30
  -4   2   7  132.39    4.80
   4  -2   7  126.79    4.70
   4   2  -7  131.59    4.80
   4  -2   7  128.19    5.40
   4   2  -7  136.79    4.20
  -4  -2  -7  135.09    4.80
   4   2  -7  132.09    4.30
   4  -2   7  125.79    5.30
  -4  -2  -7  129.29    5.00
  -4   2   7  132.49    5.00
  -4  -2  -7  132.69    5.10
  -4  -3   7    3.00    1.20
   4  -3  -7    1.20    1.30
   4  -3  -7    4.10    1.50
  -4   3  -7    2.30    1.40
   4  -3  -7    1.10    1.80
   4   3   7   -0.40    1.60
   4   3   7    0.90    1.40
  -4  -3   7    2.60    1.40
   4  -3   7    1.50    1.30
   4  -3   7    3.70    1.80
   4  -3   7    2.10    0.90
  -4  -3  -7    1.10    1.20
  -4   3   7    2.00    1.50
   4  -3   7    2.40    1.20
   4   3  -7    2.80    0.50
  -4  -3  -7    4.10    1.70
   4   3  -7    3.10    0.60
  -4  -3  -7    0.20    1.00
  -4  -4   7   -0.20    1.60
   4  -4  -7    1.80    1.70
   4   4   7   -1.10    1.40
  -4  -4   7    0.60    2.00
   4  -4  -7    0.00    2.20
   4  -4  -7   -1.70    1.90
  -4   4  -7    1.50    1.60
  -4   4  -7   -1.20    1.40
   4  -4   7   -0.20    1.10
   4   4  -7   -0.40    0.70
   4  -4   7    0.00    1.30
   4  -4   7    1.50    1.70
  -4  -4  -7    0.00    2.10
  -4   4   7   -2.10    1.70
  -4  -4  -7   -1.90    1.30
   4  -4   7    4.10    2.30
   4   5   7    2.80    1.80
   4  -5  -7    5.00    2.30
   4  -5  -7    4.10    2.60
  -4   5  -7    2.80    2.00
  -4  -5   7    0.90    2.10
   4  -5  -7    0.10    2.80
  -4  -5   7    0.50    2.30
   4  -5   7    4.80    2.10
   4  -5   7    3.90    2.70
  -4   5   7    2.10    2.20
  -4  -5  -7    1.90    2.90
  -4  -5  -7    3.40    2.70
  -4   6  -7    6.20    2.60
   4  -6  -7    5.50    3.30
  -4  -6   7    7.30    3.00
   4   6   7    1.90    2.20
   4  -6  -7   10.60    3.60
  -4  -6  -7    6.10    3.40
   4  -6   7    8.20    2.60
  -4   6   7    8.90    2.70
   4  -6   7    4.90    3.30
  -4  -6  -7    1.00    3.20
   4   6  -7    7.10    1.50
   4  -7  -7    7.80    4.20
   4   7   7   -0.10    2.40
  -4  -7   7    1.80    3.60
  -4   7  -7    1.10    2.60
   4  -7  -7    1.90    3.70
  -4  -7  -7    0.10    3.80
   4  -7   7   -1.30    3.80
  -4   7   7    0.20    3.20
  -4  -7  -7    2.20    3.80
   4  -7   7   -1.60    2.80
  -4  -8   7    2.00    4.10
   4   8   7   -2.60    2.70
   4  -8  -7   10.70    4.80
   4  -8  -7    4.90    4.50
  -4   8   7    2.80    3.40
  -4  -8  -7   -1.30    5.00
   4  -8   7    3.50    4.60
   4  -8   7    0.70    3.40
  -4  -8  -7   -0.10    4.40
  -5   0  -7    1.20    1.10
  -5   0  -7    1.50    0.90
  -5   0   7    0.10    0.80
   5   0  -7   -0.40    0.70
   5   0   7   -1.10    1.70
   5   0   7    0.50    0.80
  -5   0   7    0.00    0.70
   5   0  -7    0.30    1.10
   5   0   7    0.40    0.90
   5   1   7    6.80    1.10
   5  -1  -7    5.40    1.50
   5   1   7    4.60    1.00
  -5  -1   7    4.00    0.90
   5  -1  -7    4.00    1.00
  -5   1  -7    6.50    1.10
  -5   1  -7    5.00    1.20
   5   1   7    4.60    1.30
   5  -1  -7    5.30    1.20
   5  -1   7    5.80    2.00
  -5   1   7    4.90    1.10
  -5  -1  -7    5.30    1.10
   5  -1   7    4.40    1.00
   5   1  -7    6.40    0.70
  -5   1   7    5.90    0.70
  -5  -1  -7    4.90    1.20
   5  -1   7    3.90    1.40
  -5  -1  -7    4.90    1.10
  -5   2  -7   16.80    1.70
   5  -2  -7   18.60    1.90
   5  -2  -7   19.10    2.30
   5   2   7   20.40    2.00
   5  -2  -7   21.10    1.80
  -5  -2   7   20.80    1.80
  -5   2  -7   20.80    1.80
   5   2   7   16.70    1.70
   5   2   7   18.60    1.90
  -5  -2  -7   18.60    1.70
   5  -2   7   17.60    1.70
  -5   2   7   15.80    1.70
   5  -2   7   15.30    1.60
   5   2  -7   17.20    0.90
  -5  -2  -7   20.00    1.70
  -5  -2  -7   14.10    1.80
   5   2  -7   18.10    1.50
   5   2  -7   17.40    1.00
   5  -2   7   17.90    2.10
   5   3   7   -1.70    1.40
   5   3   7    0.30    1.70
  -5  -3   7    0.60    1.30
   5  -3  -7    0.50    1.40
  -5   3  -7    0.50    1.30
   5  -3  -7    0.80    1.90
   5  -3  -7   -2.20    1.40
   5   3  -7    0.80    0.30
   5   3  -7    1.20    1.50
  -5   3   7    0.60    1.60
  -5  -3  -7   -1.90    1.30
   5  -3   7    1.90    1.30
   5   3  -7   -0.90    0.40
   5  -3   7    0.40    0.90
   5  -3   7   -1.50    1.20
  -5  -3  -7    1.30    1.60
   5  -3   7   -0.20    1.90
  -5  -3  -7    0.40    1.00
  -5   4  -7   92.39    4.40
   5   4   7  103.39    4.30
   5  -4  -7   96.69    4.80
  -5  -4   7   99.59    4.80
   5  -4  -7   96.79    5.10
  -5   4  -7   95.59    4.40
  -5  -4   7   97.89    4.50
   5  -4  -7  103.69    5.90
  -5  -4  -7   87.79    5.10
   5   4  -7   92.69    3.20
  -5   4   7   96.49    4.60
   5  -4   7   99.69    4.30
   5  -4   7   95.69    4.00
   5  -4   7   98.99    4.90
   5  -4   7   96.69    5.40
  -5  -4  -7  100.89    4.30
  -5  -5   7    3.50    2.40
   5  -5  -7    5.50    2.30
   5  -5  -7   -0.80    2.50
   5  -5  -7    4.00    2.80
   5   5   7    2.30    2.80
  -5   5  -7    4.80    2.10
   5   5   7    3.30    1.70
  -5  -5   7    5.30    2.20
   5   5  -7    2.70    1.00
  -5   5   7    2.20    2.30
  -5  -5  -7    3.80    2.80
   5  -5   7    4.60    2.90
   5  -5   7    7.80    2.10
   5  -5   7    2.10    1.80
   5  -6  -7    4.60    3.30
   5  -6  -7    4.90    3.60
  -5  -6   7    4.00    3.10
   5   6   7    5.60    2.00
  -5   6  -7    8.00    2.80
  -5  -6  -7    3.60    3.60
   5  -6   7    7.40    3.60
  -5   6   7    7.30    2.80
  -5  -6  -7    6.30    3.60
   5  -6   7    5.00    2.80
  -5   7  -7    0.60    2.90
   5   7   7   -1.80    4.20
   5   7   7    0.40    2.30
  -5  -7   7   -2.10    3.50
   5  -7  -7    1.80    4.30
   5  -7  -7    5.30    3.80
  -5  -7  -7   -4.40    3.70
   5  -7   7   -2.10    3.90
  -5  -7  -7    6.20    4.10
  -5   7   7   -1.10    3.00
   5  -7   7    3.50    3.30
  -5  -8   7    7.80    4.40
   5   8   7    3.80    5.20
   5  -8  -7   -0.70    4.20
   5   8   7    2.00    2.60
   5  -8  -7    4.90    4.50
  -5   8  -7    2.00    3.10
  -5   8   7   -1.10    3.50
  -5  -8  -7   -6.00    4.20
   5  -8   7   -2.40    4.40
  -5  -8  -7    8.70    5.20
   5   8  -7   -0.70    4.50
   5  -8   7   -4.40    3.70
  -6   0   7    0.50    0.80
  -6   0  -7   -0.10    1.20
  -6   0  -7    0.80    1.00
   6   0  -7    0.30    0.80
   6   0  -7    0.50    0.80
   6   0   7   -0.70    1.00
  -6   0   7   -0.90    0.80
   6   0   7   -0.20    1.00
   6   0   7   -1.40    2.00
   6  -1  -7  277.87    9.90
  -6   1  -7  282.77    9.40
  -6   1  -7  292.57    9.90
   6  -1  -7  292.97    9.40
   6   1   7  287.47    9.40
   6   1   7  292.17   10.40
   6  -1  -7  272.77   10.00
  -6  -1   7  288.97   10.10
   6  -1   7  295.87   10.90
   6   1  -7  284.37    9.00
  -6  -1  -7  284.47    9.90
  -6   1   7  292.77    9.90
   6  -1   7  288.17    9.40
   6  -1   7  265.17   10.80
  -6   1   7  282.37    9.30
  -6  -1  -7  285.17    9.50
   6  -2  -7   11.10    2.10
   6  -2  -7    3.80    1.60
   6   2   7    6.70    1.60
  -6  -2   7    5.70    1.20
   6  -2  -7    4.60    1.40
  -6   2  -7    4.90    1.50
  -6   2  -7    7.70    1.60
   6   2   7    5.20    1.80
   6   2   7    5.10    1.30
  -6  -2  -7    2.60    1.40
   6   2  -7    8.90    1.40
   6  -2   7    8.50    1.40
   6   2  -7    6.10    0.50
   6  -2   7    6.00    1.80
  -6  -2  -7    6.90    1.50
  -6   2   7    3.90    1.60
   6  -2   7    6.60    1.40
  -6  -2  -7    6.10    1.40
   6   2  -7    6.70    0.70
   6  -3  -7    2.30    1.80
   6   3   7    2.50    1.60
   6   3   7    8.00    2.20
  -6   3  -7    5.10    1.70
   6  -3  -7    0.90    2.00
  -6   3  -7    5.60    1.50
   6  -3  -7    4.50    1.70
   6  -3   7    6.30    1.20
  -6  -3  -7    6.30    1.90
   6  -3   7    5.20    2.30
  -6  -3  -7    1.80    1.40
   6  -3   7    4.10    1.50
  -6   3   7    3.40    1.70
   6  -3   7    4.40    1.50
   6   3  -7    3.60    1.60
   6  -4  -7    8.90    2.70
   6  -4  -7    3.30    2.30
   6   4   7    4.00    1.80
  -6  -4   7    6.90    2.10
   6  -4  -7    6.20    2.00
  -6  -4   7    6.40    1.80
   6   4   7    3.00    2.50
  -6   4  -7    3.90    1.90
   6  -4   7    8.30    1.90
  -6  -4  -7    4.40    1.80
  -6   4   7    6.80    2.20
  -6  -4  -7    4.80    2.40
   6  -4   7    5.40    1.40
   6   4  -7    4.70    2.20
   6  -4   7    7.20    1.90
   6  -4   7    1.70    2.50
  -6   5  -7    8.40    2.40
   6  -5  -7   12.50    3.60
  -6  -5   7    9.70    2.70
  -6  -5   7    6.80    2.50
   6   5   7    8.30    1.90
   6  -5  -7    4.40    2.90
   6   5   7    6.10    3.20
   6  -5  -7    8.60    2.50
   6   5  -7    7.10    2.90
   6  -5   7    9.40    3.20
   6  -5   7    9.10    2.50
  -6   5   7   10.80    2.70
  -6  -5  -7    6.00    3.00
   6  -5   7   10.20    2.30
  -6   6  -7    4.30    2.80
   6  -6  -7   -0.30    2.90
   6  -6  -7   -1.10    3.60
  -6  -6   7   -0.30    2.90
   6   6   7   -0.80    1.90
   6  -6  -7    0.30    3.30
   6   6   7   -0.90    3.40
   6  -6   7   -1.00    2.60
   6   6  -7    1.10    3.10
   6  -6   7    0.10    3.50
  -6   6   7    0.50    3.00
  -6  -6  -7   -1.00    3.20
  -6  -6  -7    0.50    3.40
  -6  -7   7   -0.90    3.50
   6  -7  -7   -4.00    3.60
   6  -7  -7   -0.80    3.80
   6   7   7   -5.30    4.20
   6   7   7    0.10    2.30
  -6  -7  -7   -3.30    3.80
  -6  -7  -7   -0.40    4.40
  -6   7   7    0.10    3.60
   6   7  -7    2.80    3.90
   6  -7   7    1.10    4.10
   6  -7   7    0.00    3.20
   7   0  -7    0.90    1.10
  -7   0   7    0.70    0.80
  -7   0  -7    0.60    1.40
   7   0   7    0.10    1.00
   7   0   7    0.30    2.20
  -7   0   7    0.80    0.90
   7   0   7    0.50    1.00
   7   0  -7    1.70    1.00
  -7   0  -7    0.80    1.20
   7   1   7  122.19    5.00
   7  -1  -7  119.59    5.20
   7   1   7  122.99    4.70
  -7   1  -7  123.79    4.90
  -7  -1   7  130.19    4.80
   7  -1  -7  120.29    4.60
  -7   1  -7  121.89    4.70
   7  -1  -7  122.19    5.30
   7   1  -7  120.19    4.20
   7  -1   7  111.49    5.60
  -7   1   7  122.59    4.60
   7  -1   7  111.69    6.30
  -7  -1  -7  116.79    4.60
  -7  -1  -7  122.09    5.00
  -7   1   7  126.49    4.40
   7  -1   7  126.59    4.70
   7   2   7   27.30    2.20
   7  -2  -7   24.40    2.20
  -7   2  -7   28.70    2.30
   7  -2  -7   25.60    2.70
  -7   2  -7   24.40    2.20
  -7  -2   7   28.20    2.10
   7  -2  -7   32.40    2.90
   7   2   7   28.20    2.40
   7   2   7   29.80    2.70
   7   2  -7   23.90    1.20
  -7  -2  -7   25.00    2.10
  -7   2   7   24.70    2.30
  -7  -2  -7   23.40    2.30
  -7  -2  -7   26.90    2.30
   7  -2   7   25.30    3.30
   7  -2   7   26.80    2.50
   7   2  -7   28.20    1.20
   7  -2   7   28.20    2.20
   7  -3  -7   17.80    2.30
   7   3   7   14.40    2.20
   7  -3  -7   12.80    2.40
   7   3   7   17.80    2.80
   7  -3  -7   13.40    2.60
  -7   3  -7   18.00    2.00
  -7   3  -7   15.50    2.10
   7  -3   7   18.00    2.10
   7  -3   7   12.90    2.90
  -7  -3  -7   14.50    2.30
   7   3  -7   17.10    2.10
  -7   3   7   17.50    2.30
  -7  -3  -7   21.50    2.30
   7  -3   7   14.40    1.90
   7  -4  -7   25.00    3.50
   7  -4  -7   29.60    2.90
   7  -4  -7   28.20    3.60
  -7  -4   7   26.40    2.60
   7   4   7   26.10    3.50
   7   4   7   25.10    2.50
  -7  -4   7   25.30    2.70
   7  -4   7   19.00    3.50
   7   4  -7   32.10    3.10
   7  -4   7   27.10    2.70
   7  -4   7   23.20    2.20
  -7  -4  -7   30.40    2.70
   7  -4   7   26.70    2.60
  -7  -4  -7   27.60    3.30
  -7   4   7   27.10    3.10
   7  -5  -7    3.40    2.90
  -7  -5   7    1.80    2.10
  -7  -5   7    4.10    2.50
   7   5   7    7.60    3.30
   7  -5  -7    6.20    3.50
   7   5   7    4.60    1.90
  -7  -5   7   -2.20    2.40
   7  -5  -7    4.90    2.60
  -7   5  -7    2.80    2.60
  -7   5   7    2.90    2.50
   7   5  -7    4.00    2.50
  -7  -5  -7   -0.60    2.70
   7  -5   7    5.60    2.60
   7  -5   7    2.40    2.20
   7  -5   7    1.80    2.00
  -7   6  -7   -2.30    2.50
   7  -6  -7   -3.10    2.70
   7  -6  -7    7.00    3.70
  -7  -6   7   -1.20    3.00
   7   6   7    1.30    3.60
   7   6   7    1.50    2.00
   7  -6  -7   -1.10    3.70
  -7  -6   7    0.20    3.10
   7  -6   7    6.70    3.20
   7  -6   7    2.30    2.70
  -7   6   7   -4.70    3.10
   7   6  -7    2.00    3.10
  -7  -6  -7   -8.70    3.10
  -7  -6  -7    0.40    3.70
   7   7   7    4.70    4.50
  -7  -7   7    5.70    4.30
   7  -7  -7   -1.70    3.70
   7  -7  -7    6.20    4.40
   7  -7   7    3.30    4.40
   7  -7   7   -2.80    3.20
  -7  -7  -7    2.70    4.40
   7   7  -7    4.90    4.00
  -7   7   7    1.70    3.40
  -7  -7  -7    0.60    4.50
  -8   0  -7   -1.00    1.50
   8   0   7   -2.20    2.40
   8   0   7    1.50    1.00
   8   0  -7    1.10    1.10
   8   0   7    0.40    1.10
  -8   0   7    0.80    0.80
  -8   0   7   -0.80    0.90
  -8   0  -7    2.10    1.20
   8   0  -7    1.30    1.30
   8  -1  -7   37.00    2.40
  -8  -1   7   40.20    2.20
   8   1   7   43.00    2.60
  -8   1  -7   38.90    2.50
   8  -1  -7   41.40    3.20
   8  -1  -7   35.90    3.10
   8   1   7   42.30    2.50
  -8   1  -7   40.60    2.90
   8  -1   7   34.30    2.90
   8  -1   7   36.30    2.50
   8   1  -7   40.20    2.00
  -8  -1  -7   33.40    2.50
   8  -1   7   40.20    4.30
  -8   1   7   39.60    2.30
  -8  -1  -7   35.40    2.70
   8   2   7   73.79    3.60
  -8  -2   7   73.19    3.40
   8  -2  -7   68.99    3.60
   8  -2  -7   67.29    4.30
  -8   2  -7   74.69    3.70
   8   2   7   71.79    4.30
  -8   2  -7   73.79    3.60
   8  -2  -7   68.59    4.30
   8  -2   7   68.29    4.00
  -8  -2  -7   71.09    3.70
  -8  -2  -7   71.89    3.60
   8  -2   7   76.29    3.60
   8   2  -7   75.69    2.60
   8   2  -7   72.99    2.60
  -8  -2  -7   70.99    3.80
  -8   2   7   66.59    3.50
   8  -2   7   61.09    5.00
  -8   3  -7    0.30    1.80
   8   3   7   -0.30    2.20
  -8   3  -7    0.70    1.70
   8   3   7   -1.60    1.70
   8  -3  -7   -1.30    2.20
   8  -3  -7   -1.60    1.70
   8  -3  -7    0.70    2.30
   8  -3   7    1.10    2.80
  -8   3   7    0.90    2.00
   8  -3   7    0.40    1.70
  -8  -3  -7    0.80    1.90
   8  -3   7    2.40    1.60
   8   3  -7    4.90    1.80
  -8  -3  -7   -3.00    1.90
   8  -4  -7    8.70    3.10
   8   4   7    7.10    2.10
   8  -4  -7    8.50    3.00
   8   4   7   16.00    3.10
   8  -4  -7    6.90    2.40
  -8  -4   7    3.90    2.00
  -8  -4  -7    5.90    2.70
   8  -4   7    8.40    2.10
  -8  -4  -7    7.80    2.10
  -8   4   7    3.90    2.70
   8   4  -7    5.80    2.20
   8  -4   7    4.50    2.40
   8  -4   7    7.70    3.20
   8  -5  -7    1.30    3.40
   8  -5  -7    3.50    3.20
  -8  -5   7    3.30    2.70
   8   5   7    3.60    1.90
  -8  -5   7    5.40    2.40
   8   5   7    3.80    3.20
  -8  -5   7    0.30    2.30
   8  -5  -7    0.70    2.70
   8  -5   7    1.90    2.30
  -8   5   7    2.10    2.80
   8  -5   7    6.70    2.50
   8   5  -7    4.20    3.00
   8  -5   7    2.00    3.50
  -8  -5  -7    0.20    2.90
   8  -6  -7   -0.10    3.90
  -8  -6   7    0.40    3.30
   8   6   7    2.90    3.90
   8  -6  -7    0.50    3.50
   8   6   7    1.20    1.90
   8  -6  -7    3.50    3.60
  -8  -6   7    3.90    3.30
  -8  -6  -7    3.20    4.00
   8  -6   7   -0.90    2.70
   8   6  -7   -0.70    3.10
   8  -6   7    4.40    4.10
  -8   6   7    4.40    3.50
   8  -7  -7   -1.60    4.10
  -8  -7   7    2.10    3.80
   8   7   7   -1.10    4.50
   8  -7  -7    2.30    3.90
  -8   7  -7    2.10    3.30
  -8  -7  -7    0.90    4.40
   8   7  -7    1.00    3.70
   8  -7   7    0.40    4.50
  -8  -7  -7    1.70    4.60
  -8   7   7    3.50    4.00
   9   0   7    1.20    2.70
   9   0   7    0.90    1.00
  -9   0  -7   -1.80    1.70
   9   0  -7   -0.50    1.00
   9   0   7    0.10    1.30
  -9   0  -7    2.00    1.50
  -9   0   7    0.20    1.00
   9  -1  -7   22.30    2.00
   9  -1  -7   26.00    2.90
  -9  -1   7   20.40    1.80
   9   1   7   22.40    2.00
   9   1   7   20.20    2.10
   9  -1  -7   24.50    2.70
  -9   1  -7   21.30    2.30
  -9   1  -7   22.60    2.10
   9  -1   7   23.50    4.00
  -9  -1  -7   21.10    2.00
  -9  -1  -7   21.80    2.40
  -9   1   7   19.00    1.80
   9  -1   7   20.10    2.10
   9   1  -7   20.30    1.60
   9  -1   7   21.50    2.10
   9  -2  -7    0.60    2.00
   9   2   7   -0.70    1.50
  -9   2  -7   -0.40    1.90
   9  -2  -7    3.60    2.30
  -9   2  -7    3.90    1.80
  -9  -2   7    2.90    1.20
   9  -2  -7   -1.80    1.50
   9  -2   7   -0.70    1.60
   9  -2   7    1.40    3.00
   9  -2   7   -0.20    1.50
  -9   2   7    0.60    1.80
   9   2  -7    1.00    0.80
  -9  -2  -7   -0.60    1.80
   9  -3  -7    2.20    2.30
  -9   3  -7    3.50    2.10
   9  -3  -7    3.70    2.00
   9   3   7    4.50    2.00
   9  -3  -7    2.40    2.40
  -9   3  -7    2.60    1.90
   9   3   7    5.60    2.70
  -9   3   7    6.90    1.80
   9  -3   7    0.60    1.80
  -9   3   7    3.40    2.40
   9  -3   7    3.20    3.20
  -9  -3  -7    5.10    2.20
  -9  -3  -7    1.00    2.00
   9  -3   7    5.20    1.80
  -9   4  -7   16.50    2.80
   9  -4  -7   17.30    3.80
   9  -4  -7   19.70    3.50
   9   4   7   12.50    2.40
   9   4   7   19.90    3.70
  -9  -4   7   16.80    2.50
   9  -4  -7   17.50    3.00
   9   4  -7   17.20    2.70
   9  -4   7   16.90    2.50
  -9  -4  -7   23.60    2.90
   9  -4   7   18.20    3.80
  -9   4   7   20.30    3.00
   9  -4   7   15.40    2.70
  -9  -4  -7   22.50    3.20
   9  -5  -7   -0.70    3.40
   9  -5  -7    0.10    2.80
  -9  -5   7   -0.50    2.50
  -9   5  -7    2.20    2.80
   9   5   7    4.70    3.40
   9  -5  -7    4.00    3.70
   9   5   7    3.80    2.00
  -9  -5   7    1.00    2.60
  -9  -5   7    4.30    2.70
  -9   5   7    2.50    2.90
  -9  -5  -7   -0.30    2.50
   9  -5   7    6.30    3.00
   9  -5   7    2.30    3.80
  -9  -5  -7    1.40    3.10
   9   5  -7    2.40    3.00
   9  -6  -7    4.70    4.10
   9  -6  -7    1.80    3.80
  -9  -6   7    0.80    3.70
  -9   6  -7   -1.50    3.10
   9   6   7    1.60    4.20
  -9  -6   7   -2.20    3.20
   9  -6  -7   -1.50    3.70
   9  -6   7   -1.90    4.20
  -9   6   7    4.10    3.30
   9   6  -7    1.70    3.70
  -9  -6  -7    3.90    3.60
   9   7   7    3.00    4.90
   9  -7  -7   -5.90    3.90
  -9  -7   7   -0.70    3.80
   9  -7  -7   -1.40    3.90
  -9   7  -7    0.20    3.40
   9  -7   7    1.70    4.80
  -9  -7  -7    0.20    4.40
   9   7  -7    6.30    4.00
  -9  -7  -7   -0.40    4.00
  -9   7   7    4.40    4.00
  10   0   7    0.60    1.10
 -10   0  -7   -1.90    1.90
  10   0  -7   -1.10    1.20
 -10   0  -7    0.90    1.40
  10   0   7   -0.30    1.60
  10   0   7    1.80    2.60
  10   1   7   28.90    2.50
 -10   1  -7   33.80    2.90
  10   1   7   35.10    2.40
  10  -1  -7   34.60    2.60
  10  -1  -7   31.70    3.40
 -10   1  -7   25.00    2.50
  10  -1   7   34.00    2.50
 -10  -1  -7   33.10    2.90
  10  -1   7   30.90    4.70
  10  -1   7   32.00    2.70
  10   1  -7   29.60    2.10
 -10  -1  -7   32.00    2.60
 -10   1   7   32.00    2.60
  10  -2  -7    5.20    2.40
 -10   2  -7   -0.20    1.90
 -10  -2   7    1.70    1.30
 -10   2  -7    0.60    2.20
  10  -2  -7    4.50    2.30
  10  -2  -7    0.20    1.70
  10   2   7    2.60    1.80
  10   2  -7    1.00    0.90
 -10  -2  -7   -1.40    2.10
 -10   2   7    4.60    1.80
  10  -2   7    1.30    3.40
  10  -2   7    0.10    1.70
  10  -2   7    0.30    2.00
 -10   3  -7   -0.10    2.10
  10  -3  -7    0.70    2.10
 -10   3  -7    4.10    2.40
  10  -3  -7    2.20    2.50
  10  -3  -7    3.50    3.10
  10   3   7    0.10    2.20
  10   3   7    1.60    2.70
 -10   3   7    2.00    2.20
 -10  -3  -7    6.10    2.30
  10  -3   7    4.20    2.10
 -10  -3  -7    1.70    2.20
  10  -3   7    0.20    3.30
 -10   3   7    0.10    1.80
  10   4   7    0.00    2.20
  10  -4  -7    0.60    2.60
 -10  -4   7   -0.90    2.30
 -10   4  -7    1.10    2.60
  10  -4  -7   -1.70    2.70
  10  -4  -7   -0.80    3.30
  10   4   7    3.20    3.30
  10   4  -7   -0.40    2.20
 -10   4   7   -1.40    2.60
 -10  -4  -7    5.40    2.80
 -10  -4  -7    3.20    2.30
  10  -4   7    4.10    2.50
  10  -4   7    7.00    3.90
 -10  -5   7    1.30    2.70
  10  -5  -7    0.90    3.00
 -10  -5   7    3.60    3.00
 -10  -5   7    2.80    3.00
  10   5   7    6.10    3.90
 -10   5  -7    2.80    2.90
  10  -5  -7   -4.00    3.30
  10  -5  -7   -1.00    3.20
  10   5   7    4.50    2.10
 -10  -5  -7    7.30    2.90
 -10  -5  -7    7.10    3.50
  10   5  -7    4.90    2.80
 -10   5   7    5.20    3.20
  10  -5   7    4.40    3.20
  10  -5   7    3.00    4.00
 -10   6  -7    3.30    3.80
 -10  -6   7   -0.80    3.00
 -10  -6   7    1.00    3.80
  10  -6  -7   -3.90    4.30
  10  -6  -7    2.50    3.90
  10  -6  -7   -0.70    4.00
  10   6   7   -3.30    4.50
 -10   6   7    4.40    3.60
 -10  -6  -7    2.90    4.10
  10  -6   7   -1.10    4.30
  10   6  -7    1.30    3.60
  10  -7  -7    1.50    4.60
 -10  -7   7   -1.80    3.90
  10   7   7    4.80    4.90
 -10   7  -7    1.90    3.80
  10  -7  -7   -2.60    5.00
 -10   7   7   -6.60    4.50
  10  -7   7    3.20    5.00
 -10  -7  -7   -4.30    4.50
  10   7  -7    0.50    3.80
 -10  -7  -7    1.70    4.10
  11   0   7   -0.10    1.60
 -11   0  -7    1.30    2.20
  11   0   7    0.00    1.10
  11   0  -7   -1.40    1.50
  11   0   7    0.70    2.60
 -11   0  -7   -1.10    1.70
  11   1   7   14.20    2.20
  11  -1  -7   11.20    2.00
  11  -1  -7   12.00    2.80
 -11   1  -7   13.70    2.20
 -11   1  -7   10.50    2.50
 -11  -1  -7    7.40    2.40
  11  -1   7   11.00    2.10
  11  -1   7   11.00    4.20
  11   1  -7    9.60    1.60
 -11   1   7   12.10    1.80
  11   2   7    7.60    2.10
  11  -2  -7    9.30    2.40
 -11   2  -7   10.90    2.70
 -11   2  -7    7.70    2.60
  11  -2  -7   15.40    3.50
  11  -2  -7    8.10    2.70
  11  -2   7    9.90    2.50
  11   2  -7   10.80    1.30
 -11  -2  -7    3.10    2.40
  11  -2   7    0.40    3.70
 -11   2   7   14.50    2.50
 -11   2   7    2.50    2.10
  11  -3  -7   -1.00    3.10
 -11   3  -7    0.10    2.40
  11  -3  -7    3.80    2.70
  11  -3  -7   -1.00    2.50
 -11  -3   7   -0.10    1.70
  11   3   7    2.20    2.30
 -11  -3   7    1.50    2.40
 -11   3  -7    0.10    2.40
 -11  -3  -7    0.20    2.40
 -11   3   7    2.70    2.50
 -11  -3  -7   -1.30    2.40
  11  -3   7    1.50    2.20
  11  -3   7   -5.60    3.50
 -11   3   7    3.90    2.10
  11   4   7   10.90    2.70
  11  -4  -7   18.70    3.40
 -11  -4   7   10.30    3.10
  11  -4  -7    7.80    3.30
 -11   4  -7   10.70    3.10
  11   4   7   20.50    4.00
  11  -4  -7   15.80    4.30
  11  -4   7   12.00    3.80
 -11  -4  -7   23.30    3.40
 -11  -4  -7   18.30    3.40
 -11   4   7   11.60    3.20
  11  -4   7   14.20    3.10
 -11  -5   7   -0.40    2.70
  11  -5  -7    3.10    3.40
 -11   5  -7   -0.50    3.10
  11  -5  -7    3.60    3.40
 -11  -5   7    0.20    2.90
 -11  -5   7   -1.30    3.00
  11   5   7    3.70    2.20
  11   5   7   -2.60    3.70
  11  -5  -7    0.70    3.60
  11  -5   7    1.30    4.20
  11   5  -7   -3.90    3.10
 -11  -5  -7   -2.10    3.20
 -11  -5  -7    2.80    3.00
 -11   5   7   -0.40    3.40
  11  -5   7   -4.10    2.80
  11  -6  -7   -5.70    3.90
 -11   6  -7   -7.00    3.40
  11  -6  -7    1.70    3.70
 -11  -6   7   -3.20    3.40
 -11  -6   7    3.70    4.10
  11  -6  -7   -4.10    3.90
  11   6   7    4.10    4.60
  11  -6   7    2.80    4.50
 -11  -6  -7    1.80    4.20
  11   6  -7   -1.60    3.30
 -11   6   7    4.50    3.90
  12   0   7    3.90    1.90
  12   0   7   -1.10    3.50
 -12   0   7   -0.40    2.30
  12   0  -7    2.80    1.70
 -12   0  -7    3.00    2.50
  12   1   7    7.30    2.00
  12  -1  -7   15.50    3.00
 -12  -1   7   11.00    2.70
 -12   1  -7   13.00    2.30
  12  -1  -7    8.60    2.20
 -12   1  -7    4.70    2.50
 -12  -1  -7    7.00    2.50
  12   1  -7   11.10    1.70
  12  -1   7   11.20    4.50
 -12   1   7   14.90    2.80
  12  -1   7   12.70    2.30
 -12   2  -7   30.10    3.10
  12   2   7   29.10    2.80
 -12  -2   7   29.40    3.50
  12  -2  -7   28.20    4.20
  12  -2  -7   33.90    3.10
 -12   2  -7   28.20    3.20
  12  -2   7   18.50    5.10
  12   2  -7   29.00    2.20
 -12   2   7   33.10    3.10
 -12  -2  -7   22.80    3.30
 -12   2   7   28.10    3.10
  12  -2   7   31.10    3.10
  12   3   7    0.30    2.30
  12  -3  -7    4.00    3.20
 -12   3  -7    2.40    2.70
  12  -3  -7    2.50    2.60
  12  -3  -7   -1.40    3.20
 -12  -3   7    1.30    2.90
 -12   3  -7   -1.50    2.60
 -12   3   7    0.00    2.60
  12  -3   7    1.10    2.80
 -12  -3  -7    3.80    2.60
  12  -3   7   -0.20    4.10
 -12   3   7   -1.40    2.30
 -12  -3  -7    1.80    2.70
  12  -4  -7   12.80    3.50
  12   4   7    3.90    2.80
  12  -4  -7    4.20    3.10
 -12   4  -7    2.00    3.00
  12  -4  -7    6.70    3.80
 -12  -4   7    6.00    2.90
 -12   4   7    5.50    3.60
 -12  -4  -7    6.40    3.20
 -12  -4  -7    5.00    3.10
  12  -4   7    4.90    3.00
  12  -4   7    5.30    4.60
 -12   5  -7   -0.40    3.50
 -12  -5   7   -3.20    2.80
 -12  -5   7   -1.00    3.20
  12  -5  -7    1.40    3.90
  12  -5  -7    0.80    4.30
  12   5   7   -4.40    3.90
  12  -5  -7    2.40    3.80
  12  -5   7    3.00    4.80
 -12  -5  -7    4.40    3.60
 -12   5   7    4.20    3.60
 -12  -5  -7    0.10    3.20
  12  -5   7    1.20    3.70
 -12   6  -7    7.10    4.10
  12  -6  -7    5.10    4.40
 -12  -6   7    2.00    3.80
 -12  -6   7   -1.80    3.30
  12  -6  -7    0.80    3.70
  12  -6  -7   -2.80    3.90
  12   6   7    5.20    4.70
  12   6  -7    1.20    3.80
 -12  -6  -7    2.50    4.00
  12  -6   7    7.50    5.20
 -12   6   7    0.00    4.10
  13   0  -7    3.10    1.90
 -13   0  -7   -2.60    2.60
  13   0   7   -5.90    3.50
  13   0   7   -2.80    1.90
 -13   0   7    1.20    2.60
  13  -1  -7    8.10    3.00
  13  -1  -7    4.20    2.00
 -13  -1   7    3.10    2.80
  13   1   7    7.20    2.30
 -13   1  -7    4.70    2.50
 -13   1  -7    3.60    2.70
 -13  -1  -7    9.20    3.00
  13  -1   7    5.50    2.40
  13   1  -7    7.10    1.80
 -13   1   7    6.30    2.70
  13  -1   7    2.70    4.30
  13  -2  -7    8.70    3.20
 -13   2  -7    3.90    2.50
 -13   2  -7    8.20    2.80
  13   2   7    3.70    2.40
  13  -2  -7    2.70    2.30
 -13  -2   7    8.30    2.90
  13   2  -7    5.10    1.60
 -13  -2  -7    4.50    2.90
 -13   2   7   -0.40    2.70
  13  -2   7    4.50    2.50
  13  -2   7   -3.40    4.30
  13   3   7   -1.60    2.60
 -13   3  -7   -1.60    2.90
 -13  -3   7    4.30    3.00
  13  -3  -7    1.30    2.70
  13  -3  -7    2.40    3.90
 -13   3  -7    6.40    3.00
 -13  -3  -7    4.70    2.90
 -13   3   7   -0.60    2.80
 -13   3   7    7.70    2.80
  13  -3   7    3.50    2.90
  13  -3   7   -4.70    4.20
 -13  -3  -7    4.40    3.00
  13   4   7   -1.70    2.80
 -13   4  -7   -2.80    3.20
 -13  -4   7    0.70    3.40
  13  -4  -7   -5.70    4.10
  13  -4  -7   -2.10    3.20
  13  -4  -7   -3.70    3.10
 -13  -4  -7    1.40    3.50
  13  -4   7    4.60    4.90
 -13   4   7   -3.40    3.20
 -13  -4  -7    0.10    3.30
  13  -4   7    2.10    3.30
 -13  -5   7    2.00    3.20
 -13   5  -7   -1.10    3.70
  13  -5  -7   -0.60    4.80
 -13  -5   7   -1.70    3.40
  13  -5  -7    2.60    3.70
  13  -5  -7   -4.60    3.60
 -13  -5  -7    4.70    3.20
  13  -5   7   -4.50    4.90
 -13  -5  -7    7.20    3.90
 -13   5   7    7.00    4.30
  13  -5   7    0.60    3.60
 -13   6  -7   -0.20    4.20
 -13  -6   7   -3.80    4.00
  13   6   7   -5.40    5.20
 -13  -6   7   -4.20    4.10
  13  -6  -7    1.00    4.80
  13  -6  -7    5.30    4.80
  13  -6  -7   -9.60    4.00
  13  -6   7   -1.80    5.20
 -13   6   7   12.60    4.60
  13  -6   7   -1.70    4.10
 -13  -6  -7    5.40    4.20
  14   0   7    0.10    2.10
  14   0   7    2.90    4.20
 -14   0   7   -2.20    2.70
 -14   0  -7   -3.60    2.70
  14   0  -7    1.30    2.10
  14  -1  -7   -1.70    2.10
  14   1   7    1.40    2.50
 -14   1  -7    4.60    3.30
  14  -1  -7   -2.70    2.40
 -14  -1   7    0.90    2.90
 -14  -1  -7    4.30    3.00
  14   1  -7   -0.10    1.80
  14  -1   7    1.50    4.40
 -14   1   7    2.10    2.80
  14  -1   7   -0.90    2.60
  14   2   7    1.10    2.50
  14  -2  -7    3.20    2.60
 -14   2  -7   -3.40    2.90
 -14   2  -7   -1.30    2.80
  14  -2  -7   -3.70    3.50
 -14  -2   7   -2.40    3.30
  14  -2   7   -3.00    2.90
  14  -2   7   -7.50    4.60
 -14  -2  -7    3.50    3.20
  14   2  -7   -2.90    1.60
 -14   2   7   -0.10    2.90
 -14   3  -7    2.40    3.20
 -14  -3   7    1.60    3.20
  14  -3  -7    4.60    3.40
  14   3   7    4.90    2.90
 -14   3  -7    4.60    3.40
  14  -3  -7    2.90    4.00
 -14  -3  -7    4.60    3.00
  14  -3   7   -2.60    3.40
  14  -3   7    2.10    4.70
 -14   3   7    2.10    2.90
 -14  -3  -7    1.30    3.50
  14  -4  -7    0.90    4.60
 -14  -4   7    2.70    3.30
  14  -4  -7    0.90    3.50
 -14   4  -7   -1.60    3.40
  14  -4   7   -1.10    3.40
 -14   4   7    3.80    3.90
 -14  -4  -7    3.90    3.70
  14  -4   7   -7.90    4.80
 -14  -4  -7   -3.10    3.10
 -14   5  -7    3.80    4.10
  14  -5  -7    8.70    5.40
  14  -5  -7    3.40    4.30
 -14  -5   7   -2.50    3.30
 -14  -5   7   -2.20    3.30
  14  -5  -7    2.90    4.10
 -14   5   7    1.90    4.00
 -14  -5  -7    0.90    3.30
 -14  -5  -7    1.60    3.80
  14  -5   7    2.40    5.70
  14  -5   7   -6.70    3.70
  15   0  -7    1.20    2.30
  15   0   7   -3.00    2.30
 -15   0   7   -0.40    3.40
 -15   0  -7    3.30    3.50
 -15  -1   7    3.00    3.20
  15  -1  -7   -0.90    2.30
 -15   1  -7    4.80    3.30
  15   1   7    1.30    2.70
  15  -1  -7    0.40    2.80
  15  -1   7    1.70    2.60
 -15   1   7    2.30    3.00
 -15  -1  -7    0.90    3.20
  15  -1   7   -0.80    4.70
  15   1  -7    1.30    2.00
  15  -2  -7    2.80    3.10
  15   2   7    0.50    2.70
 -15   2  -7    1.50    3.60
  15  -2  -7   -0.50    3.60
 -15  -2   7    3.10    3.30
 -15   2   7    4.90    3.40
 -15  -2  -7    5.70    3.40
  15  -2   7    3.20    5.20
  15  -2   7    3.40    3.00
  15  -3  -7   -3.70    3.80
  15  -3  -7    1.30    3.30
  15   3   7   -5.00    2.80
 -15  -3   7   -4.20    3.30
 -15   3  -7    0.80    3.50
 -15   3  -7    1.10    3.20
  15  -3   7   -2.80    3.30
 -15   3   7    0.50    2.80
 -15  -3  -7   -1.00    3.40
 -15  -3  -7   -5.80    3.00
  15  -3   7   -4.50    4.90
  15  -4  -7   12.90    4.40
 -15  -4   7    2.30    3.50
 -15   4  -7    2.80    3.90
  15  -4   7    7.20    3.90
 -15  -4  -7    3.50    3.60
  15  -4   7    5.60    5.90
 -15  -4  -7    5.00    3.70
 -15  -5   7   -4.80    4.00
 -15  -5   7   -2.90    3.60
  15  -5  -7   -6.40    4.70
 -15   5  -7    1.80    4.20
  15  -5   7   -4.90    4.40
 -15  -5  -7   -0.10    3.90
  15  -5   7    1.10    5.90
 -15  -5  -7    6.50    4.20
  16   0   7    1.70    3.00
 -16   0  -7   -0.30    3.50
 -16   0   7   -6.40    3.60
  16   0  -7   -0.10    2.40
  16  -1  -7   -2.00    2.80
  16   1   7   -1.00    3.00
 -16   1  -7    0.20    3.50
 -16  -1   7   -2.40    3.50
 -16   1   7    2.30    3.40
 -16  -1  -7    7.20    3.70
  16  -1   7   -1.90    3.10
  16   1  -7    3.80    2.20
  16  -1   7   -1.80    4.80
 -16   2  -7    8.30    3.70
  16   2   7    6.70    3.00
 -16  -2   7    0.70    3.70
  16  -2  -7    4.80    3.10
  16  -2   7    7.40    6.40
 -16   2   7    2.30    3.70
  16  -2   7    9.30    3.40
 -16  -2  -7    6.90    4.20
  16  -3  -7    0.00    3.50
 -16   3  -7    3.70    3.70
 -16  -3   7    3.00    3.80
  16   3   7   -1.90    3.10
  16  -3   7    0.20    3.60
 -16  -3  -7    0.00    3.40
 -16  -3  -7    0.10    3.70
  16  -3   7   -3.70    5.60
 -16   4  -7    4.30    4.10
 -16  -4   7    1.50    4.30
  16  -4  -7    1.00    4.50
  16  -4   7   -4.70    3.70
  16  -4   7    6.60    5.80
 -16  -4  -7    0.70    3.70
 -16  -4  -7   -1.40    3.70
 -17   0  -7    0.90    4.20
  17   0   7    1.20    2.90
 -17   0   7   -4.20    3.50
  17   0  -7   -1.00    2.70
 -17  -1   7   -6.00    3.70
 -17   1  -7   -0.50    3.70
  17  -1  -7   -0.40    3.00
  17   1   7    2.20    3.20
  17   1  -7   -5.40    2.30
 -17   1   7   -8.00    3.50
  17  -1   7   -1.30    5.00
 -17  -1  -7    2.40    3.80
  17  -1   7    0.20    3.50
 -17  -2   7   -1.10    3.90
  17  -2  -7   -4.10    3.50
 -17   2  -7    3.80    3.80
  17   2   7    2.10    3.00
 -17   2   7    4.20    4.10
 -17  -2  -7    4.90    3.90
  17  -2   7   -3.40    5.40
  17  -2   7    3.60    4.00
 -17  -3   7   -1.10    4.00
  17   3   7    7.50    3.50
  17  -3  -7    7.10    4.40
 -17  -3  -7   -1.90    4.00
  17  -3   7   -5.30    5.60
 -17  -3  -7   -5.00    3.40
  17  -3   7    6.80    4.40
  17  -4  -7   -4.10    4.60
 -17  -4   7   -1.70    4.20
 -17  -4  -7   11.80    4.80
  17  -4   7   -4.50    6.00
  17  -4   7    4.00    4.40
 -17  -4  -7   -3.60    3.80
  18   0   7   -5.60    3.30
 -18   0   7   -2.20    4.10
 -18   0  -7    3.50    4.50
  18   0  -7    3.60    3.00
  18  -1  -7    2.90    3.20
 -18  -1   7   -1.70    4.10
  18   1   7    2.80    3.30
 -18   1  -7    5.20    4.20
  18  -1   7  -14.30    5.10
 -18  -1  -7    3.00    4.60
  18   1  -7    2.40    2.80
  18  -1   7   -8.00    3.10
 -18   1   7   -1.40    3.90
  18  -2  -7   -0.30    3.30
 -18   2  -7    3.50    4.40
  18   2   7    0.60    3.30
 -18  -2   7   -3.10    4.80
 -18   2   7    1.20    3.80
  18  -2   7   -3.30    5.70
 -18  -2  -7    0.60    4.20
  18  -2   7    0.00    4.20
  18  -3  -7   -2.00    4.50
 -18  -3   7   -8.90    4.70
 -18  -3  -7    5.20    4.40
 -18  -3  -7    2.60    4.40
  18  -3   7    3.30    6.50
  18  -3   7   -7.30    4.60
 -19   0  -7    4.10    4.50
 -19   0   7    6.30    4.50
  19   0  -7   -2.80    3.20
  19   0   7    3.10    3.80
  19  -1  -7    0.50    3.40
 -19   1  -7    5.80    4.50
  19   1   7    2.80    3.70
 -19  -1   7    2.10    5.10
  19  -1   7   -1.80    3.60
 -19   1   7   -4.40    4.60
 -19  -1  -7    1.70    4.50
 -19  -2   7   -3.40    4.50
  19   2   7    1.80    3.70
 -19   2  -7   -0.20    4.20
 -19   2   7    1.10    4.50
 -19  -2  -7   12.10    4.80
   0   0  -8  806.12   24.80
   0   0  -8  819.02   24.80
   0   0   8  750.52   24.60
   0   0   8  789.22   27.90
   0   0   8  827.52   25.00
   0   0  -8  812.92   26.40
   0   0   8  828.92   24.70
   0  -1   8   -0.30    0.80
   0   1  -8    0.30    0.60
   0  -1  -8   -0.20    0.80
   0  -1  -8   -1.30    1.00
   0   1   8    1.20    0.90
   0  -1   8   -0.80    0.60
   0   1   8   -0.60    0.90
   0  -1  -8   -1.90    0.80
   0   1  -8    0.00    1.10
   0  -1   8    0.30    0.60
   0  -2   8    3.90    1.00
   0  -2   8    5.80    1.10
   0  -2  -8    4.60    1.10
   0   2  -8    5.40    0.90
   0  -2  -8    2.70    1.10
   0  -2   8    4.50    0.80
   0   2   8    3.80    1.00
   0  -2   8    4.40    0.50
   0   2   8    2.90    1.10
   0  -2  -8    2.50    1.40
   0   2  -8    3.30    1.10
   0  -3   8    2.30    1.20
   0  -3   8   -1.20    1.20
   0  -3  -8   -1.00    1.30
   0   3   8   -0.70    1.40
   0  -3  -8    0.10    1.70
   0  -3   8    0.30    0.80
   0  -3  -8    0.10    1.00
   0   3  -8    0.70    0.90
   0  -3  -8    0.60    1.00
   0  -3   8   -0.70    0.80
   0  -4   8   58.19    3.00
   0  -4  -8   59.69    2.80
   0  -4  -8   52.99    3.70
   0  -4   8   58.59    3.70
   0   4   8   59.59    3.20
   0  -4  -8   57.19    3.00
   0  -4   8   57.09    3.60
   0  -4  -8   52.49    4.10
   0  -5  -8   -3.40    2.30
   0  -5   8   -1.80    2.20
   0   5  -8   -2.40    1.40
   0  -5  -8   -0.10    2.60
   0   5   8   -2.40    2.00
   0  -6  -8    6.60    3.20
   0  -6  -8   13.30    3.60
   0   6   8    6.90    2.60
   0  -6   8   -2.60    2.80
   0  -7  -8    0.60    3.70
   0  -7   8    0.80    3.00
   0   7   8    3.40    2.90
   0  -7   8    2.50    3.60
   0  -7  -8    0.90    4.10
   0   8   8    1.90    3.20
   0  -8   8    2.30    4.20
   0  -8   8    1.30    3.60
   0  -8  -8    6.60    4.50
   0   8  -8   -0.50    2.80
   0  -8  -8    7.50    4.50
   1   0   8  523.25   15.90
  -1   0  -8  512.75   16.00
  -1   0  -8  542.05   15.90
  -1   0   8  490.95   18.00
   1   0   8  522.35   16.30
   1   0  -8  503.25   15.90
   1   0   8  490.65   18.20
  -1   0   8  499.15   15.80
  -1   0  -8  519.75   17.00
  -1   0   8  509.85   15.90
   1   0  -8  502.25   17.00
   1   0  -8  515.55   16.10
   1   1   8    8.50    1.20
   1   1   8    9.80    1.20
   1  -1  -8    8.50    1.30
   1  -1  -8   10.70    1.20
  -1  -1   8   11.90    1.00
  -1   1  -8    7.10    1.30
  -1   1  -8    8.10    1.00
   1  -1  -8    9.90    1.40
  -1  -1   8    7.50    1.10
  -1  -1   8    8.00    0.80
  -1  -1  -8    9.30    1.20
  -1  -1  -8    6.70    1.10
   1  -1   8    6.40    0.80
  -1   1   8    7.60    1.10
   1  -1   8    8.40    1.00
  -1  -1  -8    8.00    1.10
  -1   1   8    8.50    1.10
   1  -1   8   10.10    1.20
   1   1  -8    8.30    1.30
   1   1  -8    9.50    0.90
   1  -2  -8  191.98    6.70
   1   2   8  187.18    7.30
   1  -2  -8  191.08    6.90
  -1  -2   8  197.08    6.20
  -1  -2   8  204.78    6.70
  -1  -2   8  204.48    7.30
  -1   2  -8  192.48    6.40
  -1  -2   8  193.98    6.20
   1  -2  -8  195.98    7.30
   1   2   8  205.18    6.70
   1  -2  -8  187.38    6.70
  -1   2  -8  178.38    7.10
  -1  -2  -8  199.18    6.60
  -1  -2  -8  197.18    7.10
  -1  -2  -8  195.28    6.90
   1  -2   8  197.38    5.90
   1   2  -8  196.78    6.30
   1  -2   8  188.28    7.30
  -1   2   8  189.88    7.20
  -1   2   8  195.38    6.60
   1  -2   8  186.38    6.80
   1  -2   8  185.78    6.30
   1  -3  -8   85.39    3.40
   1  -3  -8   75.39    3.50
   1   3   8   84.29    3.70
  -1  -3   8   81.69    3.00
  -1  -3   8   80.09    3.20
  -1   3  -8   81.79    3.20
   1  -3  -8   79.29    4.40
  -1  -3   8   78.79    3.80
  -1  -3   8   83.49    3.90
  -1   3  -8   88.19    3.60
   1  -3  -8   78.39    3.70
  -1  -3  -8   80.49    4.20
  -1  -3  -8   75.79    3.50
   1   3  -8   81.19    3.00
   1  -3   8   84.49    3.90
  -1   3   8   76.89    3.50
   1  -3   8   79.49    3.10
  -1  -3  -8   78.89    3.50
   1  -3   8   81.99    3.00
   1  -3   8   75.09    3.80
   1  -4  -8    4.20    1.90
   1  -4  -8    6.60    2.40
  -1  -4   8    7.10    1.90
  -1  -4   8    4.50    1.40
   1   4   8    4.90    1.80
   1  -4  -8    6.30    1.70
   1  -4   8    7.30    2.10
  -1   4   8    5.40    1.70
   1  -4   8    4.40    1.20
   1  -4   8    5.10    1.70
  -1  -4  -8    5.20    1.30
  -1  -4  -8    6.80    2.10
  -1  -4  -8    3.80    2.20
   1  -4   8    5.40    1.20
  -1  -4  -8    3.40    1.40
  -1  -5   8   18.00    2.90
   1   5   8   18.20    2.50
   1  -5  -8   15.60    2.10
   1  -5  -8   17.00    3.40
  -1   5  -8   15.90    2.00
   1  -5  -8   16.30    3.00
  -1  -5  -8   18.60    3.10
   1  -5   8    9.00    2.70
   1  -5   8   17.20    2.50
  -1   5   8   17.00    2.60
  -1  -5  -8   13.90    3.10
  -1  -6   8   -0.30    2.80
   1   6   8    2.50    2.30
   1  -6  -8    6.80    3.20
   1  -6  -8    1.60    3.10
  -1   6  -8    1.80    2.00
   1  -6   8    3.50    2.50
  -1  -6  -8    0.80    3.10
   1  -6   8    4.30    3.00
  -1  -6  -8    0.30    3.00
  -1   6   8    0.70    2.30
  -1  -7   8    3.80    3.50
  -1  -7   8    3.20    3.20
   1  -7  -8   -5.90    3.20
   1  -7  -8    4.00    4.10
   1   7   8   -7.30    2.50
  -1   7   8    0.90    2.90
   1   7  -8   -0.50    2.20
   1  -7   8    1.40    3.30
  -1  -7  -8    0.20    4.20
   1  -7   8   -0.70    3.60
  -1  -7  -8   -1.60    3.70
   1  -8  -8    3.60    4.80
   1   8   8    1.30    3.00
  -1   8  -8   -3.10    2.80
  -1  -8   8    1.20    4.10
  -1  -8   8   -0.10    3.50
   1  -8  -8    6.50    4.40
   1  -8   8    6.80    4.50
  -1   8   8    0.90    3.40
  -1  -8  -8    5.40    4.30
   1  -8   8    0.40    3.60
  -1  -8  -8    1.50    4.90
   1   8  -8    2.60    2.60
  -2   0  -8   18.80    1.50
   2   0  -8   21.20    1.60
   2   0   8   22.20    1.40
   2   0  -8   20.70    1.40
   2   0   8   19.70    2.00
  -2   0   8   21.10    1.30
   2   0   8   23.30    1.90
   2   0  -8   20.40    1.40
  -2   0  -8   19.90    1.50
  -2   0   8   20.90    1.80
  -2   0  -8   20.90    1.20
  -2   1  -8  225.08    8.10
  -2  -1   8  232.38    7.30
   2   1   8  229.78    7.70
  -2  -1   8  231.08    7.30
   2   1   8  228.48    8.50
  -2   1  -8  229.08    7.10
   2  -1  -8  240.38    7.40
  -2   1  -8  222.58    7.40
  -2  -1   8  224.78    8.30
   2   1   8  220.18    7.70
   2  -1  -8  242.98    8.00
   2  -1  -8  224.38    7.50
   2  -1  -8  219.88    8.00
   2   1  -8  231.88    7.40
   2  -1   8  230.08    8.60
   2   1  -8  226.78    7.20
  -2  -1  -8  216.38    7.70
  -2  -1  -8  230.28    8.00
   2  -1   8  230.28    7.40
  -2   1   8  223.48    7.50
  -2  -1  -8  226.38    7.60
   2  -1   8  229.88    7.90
  -2   1   8  239.08    8.40
  -2  -2   8    2.10    1.00
  -2  -2   8    0.10    0.60
   2   2   8   -0.40    1.10
   2  -2  -8   -0.30    1.30
   2  -2  -8   -0.70    0.80
   2  -2  -8   -0.60    0.90
  -2   2  -8    1.90    1.00
   2  -2  -8    0.00    1.00
  -2  -2   8   -0.50    0.80
  -2   2  -8    0.40    1.30
   2   2   8    0.80    1.00
  -2  -2  -8    1.30    1.00
   2  -2   8    0.40    1.10
  -2  -2  -8    1.00    1.20
   2  -2   8    1.70    1.00
  -2   2   8    0.40    0.80
  -2   2   8   -1.10    1.00
   2  -2   8    0.00    0.70
  -2  -2  -8   -1.20    1.00
   2   2  -8    1.80    0.60
  -2   3  -8  154.18    5.40
   2  -3  -8  160.28    5.80
  -2  -3   8  161.98    6.30
  -2  -3   8  154.18    5.90
   2  -3  -8  154.88    6.00
  -2   3  -8  146.29    6.00
   2  -3  -8  142.79    6.60
  -2  -3   8  156.88    5.50
   2   3   8  157.68    5.70
   2  -3   8  158.38    5.40
   2  -3   8  155.58    5.20
   2  -3   8  155.68    6.30
   2  -3   8  148.99    6.10
  -2   3   8  163.78    5.80
  -2  -3  -8  155.98    5.60
  -2  -3  -8  153.78    6.30
   2   3  -8  156.88    5.10
  -2  -3  -8  153.38    5.70
  -2  -4   8   -0.40    1.30
  -2   4  -8    1.40    1.30
  -2  -4   8    0.90    1.70
   2   4   8    1.00    1.60
   2  -4  -8    0.10    1.70
   2  -4  -8   -2.50    2.00
   2  -4  -8   -1.40    1.40
   2  -4   8    0.20    1.50
  -2  -4  -8    0.40    1.90
   2  -4   8    1.00    1.00
  -2  -4  -8   -0.60    1.30
  -2  -4  -8    0.20    2.10
   2   4  -8    0.40    1.00
   2  -4   8   -1.00    1.90
  -2   4   8   -0.70    1.60
  -2  -4  -8    0.40    1.30
   2  -4   8   -0.70    1.20
   2  -5  -8   10.60    2.70
  -2   5  -8   12.70    2.10
  -2  -5   8   11.00    2.20
   2  -5  -8    9.00    3.00
   2   5   8    8.90    2.20
   2  -5  -8   11.00    2.10
  -2  -5   8    9.40    2.60
  -2  -5  -8   15.10    3.10
   2  -5   8   10.40    2.90
  -2   5   8   13.70    2.60
  -2  -5  -8   11.00    3.00
   2  -5   8   10.10    2.30
   2  -6  -8    1.10    3.20
  -2  -6   8    3.30    2.90
   2   6   8   -0.50    2.00
  -2   6  -8   -0.70    2.10
   2  -6  -8    2.80    3.10
   2  -6   8   -3.40    2.80
   2  -6   8   -1.30    2.30
  -2  -6  -8    0.20    3.20
  -2  -6  -8    0.70    3.20
  -2   6   8    0.00    2.30
  -2  -7   8    0.60    3.50
   2  -7  -8   -0.10    3.60
   2   7   8    1.10    2.60
   2  -7  -8    1.50    4.10
  -2  -7  -8   -1.80    3.60
   2  -7   8    0.70    2.90
   2  -7   8   -0.60    3.50
  -2  -7  -8    2.60    4.20
   2   7  -8    2.10    2.00
  -2   7   8    2.80    2.80
  -2  -8   8    3.20    3.80
   2  -8  -8    5.60    4.90
  -2   8  -8    1.00    2.90
  -2  -8   8    3.50    4.20
   2  -8  -8    1.40    4.60
   2   8   8    0.70    2.90
   2  -8   8    1.50    3.90
  -2  -8  -8    0.70    4.40
   2  -8   8   -3.30    4.10
  -2  -8  -8    4.50    4.90
  -2   8   8    3.70    3.60
  -3   0  -8   61.89    2.60
  -3   0   8   57.59    3.00
  -3   0  -8   59.59    2.30
  -3   0   8   55.69    2.30
   3   0  -8   61.49    2.70
   3   0   8   58.29    2.50
   3   0  -8   60.39    2.40
   3   0   8   56.69    3.30
  -3   0  -8   56.19    2.70
   3   0   8   58.19    3.20
   3   1   8   16.80    1.50
   3  -1  -8   19.50    1.20
   3   1   8   20.00    1.60
  -3   1  -8   18.40    1.60
  -3  -1   8   19.70    1.10
  -3  -1   8   19.50    1.10
  -3   1  -8   23.20    1.50
   3  -1  -8   20.30    1.60
   3  -1  -8   21.00    1.90
  -3  -1   8   19.60    1.50
   3   1   8   17.50    1.70
   3  -1   8   18.00    1.50
   3   1  -8   18.40    1.30
   3   1  -8   18.40    1.00
  -3  -1  -8   19.50    1.70
  -3  -1  -8   18.60    1.50
  -3  -1  -8   16.10    1.50
   3  -1   8   18.40    1.70
   3  -1   8   23.50    2.10
  -3   1   8   18.20    1.40
  -3   1   8   19.50    1.60
   3   2   8   12.60    1.60
   3   2   8   11.40    1.40
   3  -2  -8   11.20    1.90
  -3  -2   8   10.20    1.30
  -3   2  -8    8.50    1.20
   3  -2  -8   10.30    1.40
  -3   2  -8   11.90    1.60
  -3  -2   8   12.30    1.30
   3   2   8   11.20    1.60
   3  -2  -8   12.10    1.40
  -3  -2  -8   11.60    1.50
  -3   2   8   11.10    1.50
   3   2  -8   11.60    0.90
   3  -2   8   13.70    1.80
  -3  -2  -8   12.50    1.50
   3  -2   8   11.70    1.30
   3  -2   8    9.30    1.30
  -3   2   8   10.90    1.20
  -3  -2  -8   10.40    1.60
   3  -3  -8  158.48    7.00
  -3  -3   8  171.38    6.30
  -3   3  -8  155.58    5.90
   3   3   8  172.08    6.20
  -3  -3   8  170.28    6.00
  -3   3  -8  162.88    6.50
   3  -3  -8  165.18    6.40
   3  -3  -8  175.28    6.20
  -3  -3  -8  163.88    6.70
   3  -3   8  177.28    5.60
  -3  -3  -8  177.88    6.10
  -3  -3  -8  171.18    6.20
  -3   3   8  170.18    6.20
   3  -3   8  175.28    5.90
   3  -3   8  178.98    6.90
   3   3  -8  167.98    5.50
   3  -3   8  161.58    6.70
  -3  -4   8    4.30    1.90
   3  -4  -8    6.50    2.50
   3  -4  -8    2.20    1.60
  -3   4  -8    3.40    1.40
  -3  -4   8    5.10    1.70
  -3   4  -8    4.10    1.50
   3   4   8    4.40    1.70
   3  -4  -8    2.00    1.80
   3  -4   8    4.40    1.20
   3  -4   8    5.20    2.30
   3  -4   8    5.80    1.90
   3   4  -8    5.10    1.00
   3  -4   8    3.70    1.50
  -3   4   8    3.10    1.80
  -3  -4  -8    4.50    1.30
  -3  -4  -8    5.70    1.50
  -3  -4  -8    4.80    2.30
  -3  -5   8   38.00    3.50
   3  -5  -8   50.19    4.80
  -3   5  -8   45.50    3.40
   3  -5  -8   48.20    4.20
  -3  -5   8   43.60    3.90
   3  -5  -8   54.09    3.80
   3   5   8   45.30    3.30
  -3  -5  -8   52.99    4.50
  -3   5   8   46.80    3.60
   3   5  -8   47.90    2.50
   3  -5   8   45.00    3.80
  -3  -5  -8   53.39    4.60
   3  -5   8   46.10    4.20
   3  -6  -8    1.10    3.00
  -3   6  -8   -2.10    2.20
   3   6   8    0.90    2.10
   3  -6  -8   -0.10    3.60
  -3  -6   8   -2.90    2.70
   3  -6   8    1.40    2.50
  -3  -6  -8    0.50    3.30
  -3  -6  -8    2.60    3.20
  -3   6   8   -0.80    2.40
   3   6  -8    0.10    1.50
   3  -6   8   -4.10    3.00
   3   7   8    3.10    2.60
   3  -7  -8    2.70    3.60
   3  -7  -8   -0.60    4.20
  -3  -7   8    7.40    3.70
  -3  -7  -8    1.00    3.80
   3  -7   8    2.00    3.00
   3  -7   8    4.20    3.80
  -3   7   8    2.80    3.20
  -3  -7  -8    1.60    4.40
   3   8   8    5.30    2.90
   3  -8  -8    1.40    4.80
  -3  -8   8    3.20    4.00
  -3   8  -8   -1.90    3.00
  -3  -8   8   -1.00    3.60
   3  -8  -8    3.40    4.30
  -3  -8  -8    2.00    4.50
  -3  -8  -8   -1.10    4.40
  -3   8   8    3.80    3.40
   3  -8   8   -2.50    3.40
   3  -8   8    2.20    4.40
  -4   0   8  434.46   13.40
   4   0  -8  440.86   14.00
   4   0   8  437.46   15.60
  -4   0   8  412.76   15.20
   4   0  -8  427.56   13.40
   4   0   8  425.56   13.50
  -4   0  -8  430.46   13.60
   4   0   8  433.36   14.70
  -4   0  -8  435.26   14.40
  -4  -1   8    1.30    0.90
  -4   1  -8    0.70    0.90
   4  -1  -8    0.80    0.80
   4   1   8   -0.30    1.00
  -4   1  -8   -0.10    1.00
   4  -1  -8    1.70    1.00
  -4  -1   8    0.30    0.50
   4   1   8    0.50    1.00
   4   1   8    1.90    1.00
   4  -1  -8    0.80    1.20
  -4   1   8   -0.30    0.90
   4   1  -8   -0.40    0.60
   4  -1   8    1.10    1.30
   4  -1   8   -1.10    1.10
   4  -1   8   -0.80    0.80
  -4  -1  -8    0.30    0.90
  -4   1   8    0.20    0.70
  -4  -1  -8    0.10    1.00
  -4  -1  -8    1.30    0.90
  -4  -2   8    1.70    0.90
   4   2   8    3.80    1.40
  -4  -2   8    3.40    1.10
   4   2   8    1.60    1.40
   4  -2  -8    3.30    1.20
  -4   2  -8    2.90    1.10
  -4   2  -8    4.00    1.30
   4   2   8    1.60    1.10
   4  -2  -8    1.80    1.50
   4  -2  -8    4.80    1.20
   4  -2   8    3.60    1.10
   4   2  -8    2.40    0.70
  -4  -2  -8    5.10    1.20
  -4  -2  -8    2.50    1.30
   4  -2   8    2.70    1.00
  -4  -2  -8    3.00    1.10
   4   2  -8    1.70    0.60
  -4   2   8    3.40    1.20
  -4   2   8    4.40    1.00
   4  -2   8   -0.80    1.50
   4   2  -8    1.60    0.90
  -4   3  -8    2.20    1.50
   4  -3  -8    2.10    1.40
   4   3   8    0.10    1.50
  -4   3  -8    2.80    1.30
   4   3   8    3.20    1.80
   4  -3  -8    3.30    1.50
   4  -3  -8    2.10    2.00
  -4  -3   8    6.30    1.60
  -4  -3  -8    2.70    1.40
  -4   3   8    0.10    1.50
   4   3  -8    2.90    0.60
   4  -3   8    2.10    1.80
  -4  -3  -8    1.40    1.20
   4  -3   8    1.10    0.80
  -4  -3  -8    3.60    1.70
   4  -3   8    2.40    1.20
   4   3  -8    3.00    0.70
   4  -3   8    2.90    1.30
  -4  -4   8   51.39    3.20
  -4  -4   8   47.40    3.40
   4  -4  -8   44.60    4.10
  -4   4  -8   50.99    3.20
   4  -4  -8   44.00    3.60
   4  -4  -8   48.40    3.50
   4   4   8   48.00    3.10
   4  -4   8   47.40    3.90
   4  -4   8   49.99    3.40
  -4  -4  -8   51.59    3.00
   4   4  -8   51.59    2.10
   4  -4   8   49.60    2.50
   4  -4   8   53.79    2.90
  -4  -4  -8   49.00    3.90
  -4   4   8   52.69    3.40
  -4  -5   8    6.00    2.30
   4   5   8    6.50    2.00
   4  -5  -8    2.90    2.10
  -4  -5   8    0.30    2.30
   4  -5  -8    6.60    2.70
   4  -5  -8    1.00    2.80
  -4   5  -8    4.60    2.20
  -4  -5  -8    4.40    2.80
   4   5  -8    3.70    1.10
  -4  -5  -8    0.30    2.60
   4  -5   8   -1.00    2.70
  -4   5   8   -0.30    2.20
   4  -5   8    7.30    2.20
  -4  -6   8    5.00    3.00
   4   6   8    0.30    2.10
   4  -6  -8    3.40    3.00
  -4   6  -8   -1.50    2.10
   4  -6  -8    3.20    3.40
  -4  -6  -8    1.10    3.10
  -4   6   8   -1.00    2.50
   4  -6   8   -2.80    2.30
   4  -6   8    3.20    2.70
  -4  -6  -8    2.80    3.40
   4   6  -8   -0.30    1.40
   4  -7  -8    3.20    3.60
   4  -7  -8   -2.90    4.10
  -4  -7   8    0.40    3.40
   4   7   8   -1.90    2.40
   4  -7   8   -0.70    2.90
  -4   7   8    0.40    2.90
  -4  -7  -8    3.90    4.00
  -4  -7  -8   -1.30    4.30
   4  -7   8    1.10    3.90
  -4   8  -8   -0.50    3.30
   4   8   8    2.60    2.70
  -4  -8   8    2.40    4.20
   4  -8  -8    6.20    4.50
   4  -8  -8    2.10    4.20
  -4  -8   8   -3.30    3.70
  -4  -8  -8    4.80    5.10
   4  -8   8    3.80    3.50
  -4   8   8    1.60    3.40
  -4  -8  -8    0.00    4.70
   4  -8   8    2.00    4.60
  -5   0  -8  481.95   15.20
   5   0   8  482.45   17.20
   5   0  -8  496.55   15.70
   5   0  -8  487.45   15.00
  -5   0   8  480.05   14.90
   5   0   8  479.05   15.20
  -5   0   8  467.55   16.90
   5   0   8  489.95   16.60
  -5  -1   8   13.60    1.30
  -5   1  -8   11.60    1.50
  -5   1  -8   12.00    1.40
   5   1   8   12.80    1.70
   5   1   8   11.00    1.40
   5  -1  -8   15.40    1.50
   5  -1  -8   13.90    1.90
   5  -1  -8   13.90    1.40
   5   1   8   10.20    1.40
   5  -1   8   12.80    1.40
  -5   1   8   16.30    1.50
  -5  -1  -8   13.90    1.60
  -5  -1  -8   13.90    1.40
   5  -1   8   14.40    2.20
  -5   1   8   15.00    1.30
   5   1  -8   13.90    1.10
  -5  -1  -8   13.20    1.60
   5  -1   8   11.40    1.70
   5   2   8  179.78    6.70
  -5   2  -8  170.78    6.40
   5  -2  -8  164.48    6.90
   5  -2  -8  169.38    6.40
   5   2   8  175.18    6.80
  -5   2  -8  173.78    6.10
   5   2   8  166.18    6.30
  -5  -2   8  169.98    6.50
   5  -2  -8  169.18    6.20
   5   2  -8  165.08    6.00
  -5   2   8  165.98    6.10
  -5  -2  -8  170.78    6.40
   5  -2   8  168.08    6.00
   5  -2   8  172.58    6.90
  -5   2   8  173.68    6.40
  -5  -2  -8  171.68    6.30
  -5  -2  -8  172.98    6.20
   5   2  -8  165.98    5.50
   5   2  -8  175.08    5.40
   5  -2   8  183.88    7.00
  -5   3  -8    2.70    1.50
   5  -3  -8    3.60    1.60
   5   3   8    8.90    2.20
  -5   3  -8    4.80    1.60
   5  -3  -8   10.30    2.30
   5  -3  -8    6.80    1.90
   5   3   8    5.80    1.80
  -5  -3   8    5.50    1.50
   5  -3   8    4.90    1.50
  -5  -3  -8    6.80    1.90
   5  -3   8    6.60    2.20
   5   3  -8    5.20    1.60
   5   3  -8    7.30    0.60
  -5  -3  -8    4.90    1.30
   5  -3   8    7.00    1.50
   5  -3   8    6.50    1.00
  -5  -3  -8    7.90    1.50
   5   3  -8    5.10    0.70
  -5   3   8    4.70    1.70
   5   4   8    7.90    2.60
   5  -4  -8    7.30    2.00
   5   4   8    5.70    1.80
  -5  -4   8    7.70    1.90
  -5  -4   8   10.00    2.20
   5  -4  -8    7.30    2.40
[truncated: 915,744 more chars]
