# Supplementary material for: Crystal structure, DFT calculation, Hirshfeld surface analysis and energy framework study of 6-bromo-2-(4-bromo­phen­yl)imidazo[1,2-a]pyridine
Source: Acta Crystallogr E Crystallogr Commun. 2019 Oct 3;75(Pt 11):1620–6. doi: 10.1107/S2056989019013410 (PMC6829731; doi:10.1107/S2056989019013410)
Supplement: Supplementary file 2 [file e-75-01620-Isup2.hkl]

#
# h,k,l, Fc-squared, Fo-squared, sigma(Fo-squared), status flag
#
data_I
_shelx_title ' ki3_a.res in Pbca'
_shelx_refln_list_code          4
_shelx_F_calc_maximum      756.68
_exptl_crystal_F_000      1360.00
_reflns_d_resolution_high  0.7097

loop_
 _space_group_symop_operation_xyz
 'x, y, z'
 '-x+1/2, -y, z+1/2'
 '-x, y+1/2, -z+1/2'
 'x+1/2, -y+1/2, -z'
 '-x, -y, -z'
 'x-1/2, y, -z-1/2'
 'x, -y-1/2, z-1/2'
 '-x-1/2, y-1/2, z'

_cell_length_a    14.1711
_cell_length_b     6.0546
_cell_length_c    27.7102
_cell_angle_alpha  90.000
_cell_angle_beta   90.000
_cell_angle_gamma  90.000

_shelx_F_squared_multiplier     1.000

loop_
 _refln_index_h
 _refln_index_k
 _refln_index_l
 _refln_F_squared_calc
 _refln_F_squared_meas
 _refln_F_squared_sigma
 _refln_observed_status
   2   0   0       2212.31       2855.60       119.33 o
   4   0   0     572565.62     534446.94      8170.65 o
   6   0   0      14559.37      14566.80       242.26 o
   8   0   0      30692.67      30390.89       490.57 o
  10   0   0       8996.95       8475.88       166.90 o
  12   0   0        144.36         97.42        74.10 o
  14   0   0       1471.15       1505.42       189.15 o
  16   0   0          6.65        -18.22       109.08 o
  18   0   0         69.71        -89.01       129.47 o
   2   1   0      14084.62      15612.58       174.93 o
   4   1   0      31365.44      32000.01       337.82 o
   6   1   0       4588.53       4369.09        60.86 o
   8   1   0      11644.61      11557.35       153.34 o
  10   1   0       2000.88       1846.63        68.10 o
  12   1   0       1048.71       1065.06        65.47 o
  14   1   0        767.36        761.32        73.16 o
  16   1   0          3.08         63.35        74.97 o
  18   1   0        232.20        270.33        95.79 o
   0   2   0      36461.52      36030.53       501.29 o
   2   2   0       1400.41       1344.96        31.09 o
   4   2   0      11606.59      11233.04       134.65 o
   6   2   0       4316.08       4108.27        59.14 o
   8   2   0         38.42         88.25        23.73 o
  10   2   0       1333.83       1434.18        72.81 o
  12   2   0        369.28        317.38        75.06 o
  14   2   0         15.18         37.18        64.91 o
  16   2   0         96.13        -51.78        79.70 o
  18   2   0         26.13        177.74       122.97 o
   2   3   0       2776.77       2874.92        44.53 o
   4   3   0       5969.41       6091.83        82.89 o
   6   3   0       3049.61       3366.59        53.87 o
   8   3   0       3885.50       4039.34        68.41 o
  10   3   0       2393.85       2644.15        96.53 o
  12   3   0        384.62        412.75        68.01 o
  14   3   0        875.44       1096.09       105.20 o
  16   3   0          4.69        102.64       108.01 o
  18   3   0        142.32        173.20       146.72 o
   0   4   0       4909.08       4966.22       109.59 o
   2   4   0        131.46        123.10        22.62 o
   4   4   0       3173.84       3238.06        62.49 o
   6   4   0        249.37        374.42        36.59 o
   8   4   0        958.21       1062.44        43.84 o
  10   4   0          1.01         16.39        53.11 o
  12   4   0        230.64        228.03        75.99 o
  14   4   0         41.92        -15.62        89.36 o
  16   4   0         49.97         99.39       114.47 o
   2   5   0       3243.70       3186.24       101.18 o
   4   5   0        386.59        444.15        43.65 o
   6   5   0        331.49        312.51        42.87 o
   8   5   0        368.77        356.39        59.94 o
  10   5   0         56.67          2.39        62.32 o
  12   5   0         93.75        -31.65        68.97 o
  14   5   0         44.04        -43.14        95.70 o
  16   5   0         10.77       -113.02       117.63 o
   0   6   0        829.37        779.13        90.88 o
   2   6   0         11.38         28.73        53.28 o
   4   6   0        427.32        491.55        59.82 o
   6   6   0         51.19        108.78        51.89 o
   8   6   0        101.20         43.79        67.19 o
  10   6   0         19.11          4.25        79.58 o
  12   6   0         46.64        -64.84        95.41 o
  14   6   0          0.08         42.10       125.72 o
   2   7   0        358.74        418.79        76.53 o
   4   7   0         90.48        130.50       103.22 o
   6   7   0         59.90         94.27        94.14 o
   8   7   0        157.92        149.84       100.41 o
  10   7   0          0.87        189.40       112.81 o
   0   8   0        105.53         27.50       244.79 o
   2   8   0          1.36        107.50        92.04 o
   4   8   0         28.73        284.50       145.74 o
   6   8   0          2.88        320.07       125.11 o
   1   1   1       3196.93       3259.80        29.38 o
   2   1   1       1331.16       1319.93        14.84 o
   3   1   1       2217.54       2466.04        23.77 o
   4   1   1      45390.43      46477.59       351.31 o
   5   1   1         72.86         92.13         8.31 o
   6   1   1       2490.93       2399.09        27.77 o
   7   1   1         36.11         85.47        15.50 o
   8   1   1      18719.37      18336.55       158.04 o
   9   1   1         84.81         93.91        19.32 o
  10   1   1       3931.50       4077.01        59.82 o
  11   1   1         26.37         51.83        30.71 o
  12   1   1       1306.50       1311.94        43.40 o
  13   1   1         28.52         53.07        39.34 o
  14   1   1       1700.90       1951.78        64.13 o
  15   1   1         10.34        -32.32        48.54 o
  16   1   1          9.72         16.49        63.59 o
  17   1   1          1.28        -34.36        58.87 o
  18   1   1        234.87        262.31        74.27 o
  19   1   1          2.34        -39.13        73.16 o
   0   2   1     110294.09     112361.50      1143.08 o
   1   2   1        858.58        802.17        14.37 o
   2   2   1        457.00        487.26        11.24 o
   3   2   1        788.11        833.89        15.22 o
   4   2   1      49013.67      48939.35       359.75 o
   5   2   1        890.52        854.29        23.84 o
   6   2   1       2209.91       2011.76        27.28 o
   7   2   1        615.47        643.02        17.41 o
   8   2   1       5900.88       5696.77        63.65 o
   9   2   1        425.53        433.52        25.43 o
  10   2   1       1188.39       1060.03        36.54 o
  11   2   1         86.70        130.54        31.33 o
  12   2   1        281.94        317.32        37.29 o
  13   2   1        109.71        130.04        41.58 o
  14   2   1        146.49         94.98        46.43 o
  15   2   1         14.03         43.70        52.07 o
  16   2   1         17.99         12.77        55.12 o
  17   2   1         18.29         36.33        61.37 o
  18   2   1          3.41        136.38        76.57 o
  19   2   1         25.84        108.38        90.48 o
   1   3   1        244.51        339.17        15.82 o
   2   3   1      16852.30      16821.74       130.36 o
   3   3   1        134.35        185.35        11.19 o
   4   3   1       1899.62       1858.19        27.20 o
   5   3   1        217.21        245.47        14.55 o
   6   3   1       4520.52       4300.80        44.53 o
   7   3   1          5.36         18.55        14.89 o
   8   3   1       1728.98       1597.63        34.13 o
   9   3   1         92.09         86.19        22.92 o
  10   3   1        324.02        223.22        30.50 o
  11   3   1         18.07          2.92        45.98 o
  12   3   1        406.50        307.46        40.15 o
  13   3   1         14.89          0.25        48.61 o
  14   3   1          7.15        -11.68        51.06 o
  15   3   1         16.97        -67.12        68.63 o
  16   3   1         35.05         56.04        73.57 o
  17   3   1          3.11        -10.62        99.53 o
  18   3   1          1.27        121.67       104.75 o
   0   4   1      12413.23      11525.13       145.92 o
   1   4   1        828.95        935.73        21.23 o
   2   4   1        855.24        883.36        33.94 o
   3   4   1        126.11        171.87        19.37 o
   4   4   1       5924.95       5807.45        64.50 o
   5   4   1        752.54        820.47        27.83 o
   6   4   1       2690.53       2528.30        42.18 o
   7   4   1          7.01         34.22        21.22 o
   8   4   1        502.52        566.36        26.79 o
   9   4   1        189.66        149.21        32.00 o
  10   4   1        885.53        986.18        49.89 o
  11   4   1          5.58         21.71        40.08 o
  12   4   1          0.59        -11.07        49.92 o
  13   4   1         13.79        -56.38        56.38 o
  14   4   1         48.60         59.30        66.39 o
  15   4   1          0.96        -68.86        68.86 o
  16   4   1          4.52         21.86        80.77 o
  17   4   1          0.34         58.22        88.79 o
   1   5   1         93.37        106.97        30.81 o
   2   5   1        477.22        538.13        35.04 o
   3   5   1         78.20        118.10        28.12 o
   4   5   1         69.70        154.35        28.46 o
   5   5   1         41.40         61.18        30.97 o
   6   5   1        237.38        327.80        29.79 o
   7   5   1         11.96         74.35        27.79 o
   8   5   1         17.91          9.80        34.85 o
   9   5   1          4.62         73.47        40.87 o
  10   5   1         87.73         89.28        43.67 o
  11   5   1          2.77        -46.53        46.53 o
  12   5   1          1.74        -38.17        48.50 o
  13   5   1          1.88        -53.38        64.29 o
  14   5   1         22.48        126.69        73.29 o
  15   5   1          3.57          9.60        75.73 o
  16   5   1          0.77        -79.08        79.08 o
   0   6   1        353.42        384.12        58.41 o
   1   6   1        297.40        286.87        41.29 o
   2   6   1        171.45        239.75        38.97 o
   3   6   1         71.19         77.46        38.38 o
   4   6   1        139.59        184.90        39.33 o
   5   6   1        256.26        222.14        43.87 o
   6   6   1        501.36        603.48        49.36 o
   7   6   1          0.17        -53.48        53.48 o
   8   6   1          1.02        -20.79        52.60 o
   9   6   1         42.71        147.50        53.27 o
  10   6   1        120.49        150.18        55.69 o
  11   6   1          5.26        -64.37        64.37 o
  12   6   1         33.57         74.98        70.98 o
  13   6   1          0.34         -1.69        74.19 o
  14   6   1          1.11         -0.81        97.10 o
   1   7   1         63.43        103.63        53.22 o
   2   7   1        279.99        363.57        50.65 o
   3   7   1        133.22         90.92        50.08 o
   4   7   1        218.37        250.60        52.66 o
   5   7   1          0.01        -23.55        58.54 o
   6   7   1         46.30        106.48        71.95 o
   7   7   1         59.11        -20.41        61.85 o
   8   7   1        218.00        324.53        74.78 o
   9   7   1         19.45         16.59        74.06 o
  10   7   1          2.30         69.97        77.60 o
  11   7   1          7.40         36.58        79.13 o
   0   8   1         21.16        176.12        92.62 o
   1   8   1          1.12        -14.87        64.33 o
   2   8   1          1.35         42.09        64.36 o
   3   8   1          6.60        -11.87        72.74 o
   4   8   1          8.50         -3.38       106.57 o
   5   8   1         10.38        193.32        97.38 o
   6   8   1          1.49         36.05       100.00 o
   1   0   2         27.26         10.61         3.34 o
   2   0   2       6092.92       6499.99        68.53 o
   3   0   2        114.48        148.36         9.11 o
   4   0   2      23654.27      22885.55       244.77 o
   5   0   2       2016.76       1972.09        33.78 o
   6   0   2      18359.12      18588.51       215.99 o
   7   0   2       4673.82       4505.69        57.68 o
   8   0   2       5550.65       4933.43        74.53 o
   9   0   2       1437.37       1385.31        48.89 o
  10   0   2       6048.65       5725.93        99.36 o
  11   0   2       3282.72       3489.89        79.15 o
  12   0   2        404.82        377.11        52.21 o
  13   0   2        435.00        504.96        80.03 o
  14   0   2        357.20        285.37        94.41 o
  15   0   2        711.17        892.76        86.84 o
  16   0   2         14.96         24.23        78.69 o
  17   0   2         77.72        -51.13        85.77 o
  18   0   2          0.10        -93.81        93.81 o
  19   0   2        107.42        226.29       108.22 o
   1   1   2      34276.91      37737.18       291.60 o
   2   1   2       2739.49       3231.83        29.33 o
   3   1   2      55169.35      59251.14       443.10 o
   4   1   2        964.69       1205.42        17.98 o
   5   1   2       5504.81       5581.00        75.28 o
   6   1   2        137.31         94.22        13.68 o
   7   1   2      18483.17      18435.14       152.71 o
   8   1   2        191.98        236.86        18.13 o
   9   1   2        414.36        417.90        22.02 o
  10   1   2       1321.19       1343.32        38.13 o
  11   1   2       2608.41       2505.58        51.71 o
  12   1   2         10.08         17.58        33.59 o
  13   1   2         11.83         52.41        40.13 o
  14   1   2        424.06        514.41        48.09 o
  15   1   2        227.22        280.51        51.95 o
  16   1   2          0.71        -53.01        53.01 o
  17   1   2          2.83         41.11        59.95 o
  18   1   2         10.93         -9.60        67.91 o
  19   1   2         20.53         50.11        73.83 o
   0   2   2      21654.16      21251.58       223.18 o
   1   2   2        477.07        468.21        11.19 o
   2   2   2        699.78        607.98        14.17 o
   3   2   2         54.37         67.71         8.60 o
   4   2   2       6804.02       6420.07        54.92 o
   5   2   2        810.19        882.38        21.34 o
   6   2   2       2234.86       1990.39        27.05 o
   7   2   2        148.72        159.19        14.61 o
   8   2   2          7.73          9.17        15.24 o
   9   2   2        302.90        373.83        23.97 o
  10   2   2        945.72       1072.53        36.72 o
  11   2   2         35.48         94.71        32.38 o
  12   2   2        526.48        412.91        37.96 o
  13   2   2         16.33        -19.34        37.89 o
  14   2   2        126.10        168.52        46.96 o
  15   2   2         14.85         68.06        52.23 o
  16   2   2        168.19        146.43        59.14 o
  17   2   2          4.23         28.28        60.91 o
  18   2   2          9.25         38.52       103.79 o
  19   2   2          0.78         28.72        88.61 o
   1   3   2       3827.99       3636.50        38.66 o
   2   3   2       4162.56       4305.85        43.45 o
   3   3   2       6515.46       6458.96        58.81 o
   4   3   2       2796.56       2889.05        32.33 o
   5   3   2        488.49        506.44        16.38 o
   6   3   2          1.81          9.69        13.27 o
   7   3   2       2616.38       2614.24        37.02 o
   8   3   2       2147.45       2211.85        44.29 o
   9   3   2          6.55        -23.87        23.87 o
  10   3   2        944.43       1112.02        38.19 o
  11   3   2        201.16        183.00        33.87 o
  12   3   2        224.73        286.74        46.27 o
  13   3   2          7.90        -42.85        45.74 o
  14   3   2        430.43        504.92        55.20 o
  15   3   2          2.01        -20.94        68.20 o
  16   3   2          0.12         28.04        74.32 o
  17   3   2          2.55        -97.62        97.62 o
  18   3   2         26.73        135.62       108.61 o
   0   4   2        167.15         91.47        26.57 o
   1   4   2       1110.90       1070.24        22.78 o
   2   4   2         20.99          8.87        15.74 o
   3   4   2       1126.12       1127.16        27.64 o
   4   4   2        271.99        261.90        23.63 o
   5   4   2        682.09        762.82        26.40 o
   6   4   2         40.74         23.76        20.87 o
   7   4   2        763.79        899.56        28.36 o
   8   4   2        287.52        306.86        28.87 o
   9   4   2        184.22        199.76        31.95 o
  10   4   2          4.56         22.76        32.81 o
  11   4   2        256.54        320.93        50.81 o
  12   4   2        118.71        119.27        51.42 o
  13   4   2         21.47        113.52        66.89 o
  14   4   2          2.34        -52.81        68.18 o
  15   4   2         24.72        -90.38        90.38 o
  16   4   2         18.25        -28.74        89.59 o
  17   4   2          6.64        168.43       102.77 o
   1   5   2         24.70         19.51        29.75 o
   2   5   2       5873.52       5716.20        85.82 o
   3   5   2         86.53        159.64        28.04 o
   4   5   2       1585.51       1604.28        46.76 o
   5   5   2         46.38         31.62        27.65 o
   6   5   2       1420.05       1412.32        40.18 o
   7   5   2          0.88        -28.62        30.23 o
   8   5   2       1487.89       1493.01        59.34 o
   9   5   2        107.81         91.64        40.69 o
  10   5   2         34.15          4.73        45.74 o
  11   5   2         13.89         26.03        47.02 o
  12   5   2        281.90        298.77        54.48 o
  13   5   2         23.64          2.85        61.19 o
  14   5   2          4.76        -70.39        70.39 o
  15   5   2          2.87        -33.53        73.88 o
  16   5   2          8.90        -53.49        82.74 o
   0   6   2       1914.67       1914.18        81.62 o
   1   6   2         23.23         89.57        38.73 o
   2   6   2         55.82         75.41        38.36 o
   3   6   2         50.16        102.53        37.75 o
   4   6   2        866.42        846.40        46.45 o
   5   6   2         20.02        -10.54        39.15 o
   6   6   2        213.75        228.81        46.38 o
   7   6   2         51.75         89.14        49.63 o
   8   6   2         30.98         24.28        52.03 o
   9   6   2          9.92         -4.97        52.37 o
  10   6   2        102.78          4.60        57.13 o
  11   6   2          5.12         50.33        61.02 o
  12   6   2         22.91        -69.03        69.03 o
  13   6   2          4.22        -34.91        89.76 o
  14   6   2         12.21         86.96        96.85 o
   1   7   2         26.86         63.65        48.91 o
   2   7   2        306.32        335.11        53.84 o
   3   7   2          7.71        -37.98        49.64 o
   4   7   2          2.61        -18.23        54.81 o
   5   7   2         88.60        208.70        59.86 o
   6   7   2         44.65         70.72        60.87 o
   7   7   2          3.41         16.66        62.70 o
   8   7   2          3.28         -0.67        68.16 o
   9   7   2         87.46        -11.96        71.73 o
  10   7   2          1.70        146.27        77.05 o
  11   7   2          1.22         30.61        78.01 o
   0   8   2         37.72         39.05        88.32 o
   1   8   2         49.95         17.68        64.24 o
   2   8   2         26.36         97.38        72.28 o
   3   8   2         15.62          6.82        72.00 o
   4   8   2         13.96        173.81        91.62 o
   5   8   2         29.32         78.84        81.84 o
   6   8   2         91.08         91.12        74.96 o
   1   1   3      25967.15      27363.82       197.51 o
   2   1   3      31530.46      33918.88       237.15 o
   3   1   3      66930.19      70470.24       514.03 o
   4   1   3         89.58         88.15         7.87 o
   5   1   3       3539.72       3580.54        40.34 o
   6   1   3       2070.10       2232.08        32.50 o
   7   1   3      30333.78      30395.94       270.78 o
   8   1   3       1087.81       1043.87        25.58 o
   9   1   3        718.07        786.63        29.29 o
  10   1   3        649.75        770.22        34.65 o
  11   1   3       4168.56       4143.02        64.75 o
  12   1   3        457.39        523.11        40.13 o
  13   1   3        248.69        243.94        42.29 o
  14   1   3        600.37        727.16        50.71 o
  15   1   3        245.41        177.99        50.84 o
  16   1   3         90.22         80.92        56.38 o
  17   1   3        104.62        119.28        59.79 o
  18   1   3         77.40         94.21        67.12 o
  19   1   3         15.39         12.84        75.06 o
   0   2   3      16287.33      16435.08       175.77 o
   1   2   3       3212.37       3272.77        31.51 o
   2   2   3       8049.70       8584.90        72.99 o
   3   2   3       8802.44       8831.12        77.51 o
   4   2   3      12750.91      12553.86       106.55 o
   5   2   3       3368.01       3226.08        35.79 o
   6   2   3      20157.53      20328.49       157.02 o
   7   2   3      12385.56      12096.10       102.76 o
   8   2   3       3942.21       3724.83        56.34 o
   9   2   3       2606.87       2514.42        42.98 o
  10   2   3       5630.75       5137.96        77.86 o
  11   2   3       5148.32       5149.59        75.59 o
  12   2   3        426.94        437.34        37.92 o
  13   2   3       1202.92       1297.52        49.27 o
  14   2   3        271.39        192.96        48.49 o
  15   2   3        852.92        937.98        70.32 o
  16   2   3         22.00         33.86        57.21 o
  17   2   3        350.67        337.61        70.73 o
  18   2   3          3.43          3.87        89.98 o
  19   2   3         72.27        173.83       113.94 o
   1   3   3       1218.39       1276.58        22.48 o
   2   3   3         74.14         95.95        12.39 o
   3   3   3        758.08        793.07        19.12 o
   4   3   3       1193.00       1294.71        22.08 o
   5   3   3       1103.51       1181.26        20.84 o
   6   3   3        309.74        262.15        18.01 o
   7   3   3        358.73        311.67        21.90 o
   8   3   3        600.90        609.62        27.05 o
   9   3   3        439.97        516.72        26.06 o
  10   3   3        276.88        239.13        30.19 o
  11   3   3        154.96        157.68        44.31 o
  12   3   3         11.19         49.88        42.23 o
  13   3   3         52.00        -45.71        45.71 o
  14   3   3         87.43        122.70        52.47 o
  15   3   3         25.55          1.97        60.17 o
  16   3   3         16.45         66.06        70.94 o
  17   3   3          1.16        -97.05        98.44 o
  18   3   3          8.94         29.90       107.58 o
   0   4   3       7941.09       7659.47       134.60 o
   1   4   3        115.78        170.99        16.56 o
   2   4   3        944.30        957.73        23.95 o
   3   4   3        203.12        244.91        20.20 o
   4   4   3       3177.92       3109.15        44.87 o
   5   4   3        169.57        175.39        25.86 o
   6   4   3       3046.87       2996.46        46.62 o
   7   4   3        885.60       1044.55        28.00 o
   8   4   3         31.75         26.42        26.62 o
   9   4   3          6.24         27.02        31.55 o
  10   4   3       1001.22       1011.54        42.80 o
  11   4   3        358.84        473.25        42.51 o
  12   4   3        145.97        129.32        57.58 o
  13   4   3         12.69         82.75        62.15 o
  14   4   3         41.61        -33.83        66.74 o
  15   4   3         27.87        -73.47        73.47 o
  16   4   3         40.78         52.57        87.94 o
  17   4   3         14.05         47.91        95.02 o
   1   5   3        456.10        480.06        34.05 o
   2   5   3         52.40         27.51        28.45 o
   3   5   3        545.36        506.90        32.70 o
   4   5   3        157.69        145.25        28.82 o
   5   5   3        433.03        496.69        43.33 o
   6   5   3         52.15        106.66        26.62 o
   7   5   3        319.45        337.69        33.36 o
   8   5   3        191.72        227.06        32.90 o
   9   5   3        328.66        450.68        44.47 o
  10   5   3        190.85        169.81        43.84 o
  11   5   3         85.37         75.48        52.56 o
  12   5   3         43.04        -11.74        52.00 o
  13   5   3         80.48         19.85        63.99 o
  14   5   3         91.00         65.96        68.59 o
  15   5   3         28.86        -72.11        72.11 o
  16   5   3          0.19        -58.45       161.40 o
   0   6   3         11.98        -13.52        54.21 o
   1   6   3        502.06        565.06        43.21 o
   2   6   3         53.77         94.03        38.50 o
   3   6   3         53.65        107.76        40.71 o
   4   6   3         46.09         58.07        40.13 o
   5   6   3        654.78        653.96        57.33 o
   6   6   3        194.22        206.46        44.02 o
   7   6   3          6.94        -40.26        40.26 o
   8   6   3        112.58        -12.80        52.29 o
   9   6   3        185.25        186.25        57.96 o
  10   6   3         75.91         40.94        61.07 o
  11   6   3         13.20        -11.20        60.78 o
  12   6   3         52.70          4.55        63.12 o
  13   6   3          5.18         37.63        69.65 o
  14   6   3          3.89        -37.99       128.25 o
   1   7   3          3.22         35.28        50.09 o
   2   7   3        213.00        235.60        51.94 o
   3   7   3         27.30         17.71        49.60 o
   4   7   3         15.94         48.86        56.55 o
   5   7   3          1.88         21.52        57.82 o
   6   7   3         31.55         67.30        66.39 o
   7   7   3         14.53        -44.32        62.71 o
   8   7   3          6.37         -0.33        69.57 o
   9   7   3          1.88          9.91        72.96 o
  10   7   3          0.72        -74.00        74.00 o
  11   7   3          0.56         26.49        79.03 o
   0   8   3          9.84         37.15        88.71 o
   1   8   3          2.78         42.39        63.00 o
   2   8   3          2.09        122.76        64.16 o
   3   8   3          0.13          0.32        69.67 o
   4   8   3          4.19         57.72        93.51 o
   5   8   3         13.16         36.84        77.24 o
   6   8   3         11.23          7.04        74.44 o
   0   0   4        533.92        716.10        26.70 o
   1   0   4         40.91         37.97         6.51 o
   2   0   4       3988.75       4297.11        49.19 o
   3   0   4       3164.93       2839.08        36.42 o
   4   0   4       1468.45       1344.46        24.48 o
   5   0   4       2348.85       2317.08        36.55 o
   6   0   4       7738.57       8035.75        96.42 o
   7   0   4      16840.46      15622.05       175.79 o
   8   0   4        151.53        152.41        25.81 o
   9   0   4       3253.92       3056.25        57.08 o
  10   0   4       1776.47       1760.38        45.24 o
  11   0   4       7418.25       7289.53       141.99 o
  12   0   4         71.19        189.56        52.91 o
  13   0   4       1547.93       1592.00        95.40 o
  14   0   4         59.26         62.33        64.34 o
  15   0   4        799.53        854.81        85.57 o
  16   0   4         16.72        -32.46        92.35 o
  17   0   4        254.18        270.37        92.59 o
  18   0   4          0.46        -63.54        96.02 o
  19   0   4          5.37         33.89       103.91 o
   1   1   4      11886.18      13189.07        93.40 o
   2   1   4       2791.31       2862.74        26.93 o
   3   1   4      14142.12      14912.14       114.35 o
   4   1   4        226.32        218.35         9.22 o
   5   1   4       5313.93       5239.29        52.36 o
   6   1   4         48.97         68.78        13.86 o
   7   1   4       5370.75       5206.04        57.64 o
   8   1   4        353.32        351.11        19.97 o
   9   1   4       1293.55       1268.84        32.03 o
  10   1   4         67.54         51.65        22.70 o
  11   1   4        949.46        937.03        47.79 o
  12   1   4         31.89         20.29        33.89 o
  13   1   4        225.48        250.42        42.74 o
  14   1   4         29.69         73.68        46.35 o
  15   1   4        111.61         13.17        48.64 o
  16   1   4          5.93        -53.86        53.86 o
  17   1   4         26.72         87.03        58.91 o
  18   1   4          2.65        138.85        67.37 o
  19   1   4         11.68         19.70        75.90 o
   0   2   4      14070.06      14197.32       153.51 o
   1   2   4       6450.09       7178.73        58.56 o
   2   2   4       1888.07       1942.89        24.32 o
   3   2   4        147.54        227.73        11.68 o
   4   2   4       8290.74       8395.95        75.57 o
   5   2   4       2474.22       2478.34        34.74 o
   6   2   4       6319.26       6491.71        60.10 o
   7   2   4       3290.25       3432.98        43.48 o
   8   2   4       1639.26       1639.21        32.33 o
   9   2   4          7.36         41.08        21.92 o
  10   2   4       2189.87       2104.47        46.78 o
  11   2   4       2770.71       2856.29        57.27 o
  12   2   4        130.94        116.95        34.98 o
  13   2   4        183.20        387.90        50.10 o
  14   2   4        130.63        108.86        46.83 o
  15   2   4        469.94        479.58        55.61 o
  16   2   4         27.06        -44.05        55.27 o
  17   2   4        100.25        226.88        73.60 o
  18   2   4          0.39        102.86        78.99 o
  19   2   4         17.71         90.00        86.02 o
   1   3   4       9416.89       8925.06        76.93 o
   2   3   4      13089.44      13193.60       111.64 o
   3   3   4      13895.82      12451.42       106.49 o
   4   3   4       1975.80       1977.33        30.46 o
   5   3   4       1499.87       1601.05        30.41 o
   6   3   4        790.57        778.07        25.01 o
   7   3   4       5624.58       5123.38        59.65 o
   8   3   4       2240.08       2140.44        40.37 o
   9   3   4         75.73        150.80        27.16 o
  10   3   4        845.80        863.45        43.73 o
  11   3   4        576.58        665.48        48.01 o
  12   3   4        517.72        460.74        45.20 o
  13   3   4          6.90         41.86        46.50 o
  14   3   4        805.46        833.63        63.07 o
  15   3   4          5.79         57.82        76.41 o
  16   3   4         12.83        139.36        76.45 o
  17   3   4          1.59        -57.50        99.25 o
  18   3   4        164.74         54.08       114.54 o
   0   4   4          1.00         34.77        31.41 o
   1   4   4       5528.57       5441.92        59.01 o
   2   4   4         20.25         40.15        17.90 o
   3   4   4       2291.73       2383.77        41.59 o
   4   4   4         15.66         -2.25        19.20 o
   5   4   4       4950.58       4738.40        56.60 o
   6   4   4         34.08         70.49        19.12 o
   7   4   4        289.00        429.84        29.32 o
   8   4   4         62.56         53.39        28.29 o
   9   4   4       1722.45       1524.42        42.93 o
  10   4   4          0.25         -9.57        36.61 o
  11   4   4          6.07        -43.91        43.91 o
  12   4   4         16.60        -33.75        47.93 o
  13   4   4        200.43        162.23        58.55 o
  14   4   4          6.83        -66.43        66.43 o
  15   4   4          1.96        -82.15        93.96 o
  16   4   4          0.25         75.01        86.82 o
  17   4   4          5.69         14.34       102.99 o
   1   5   4       1245.63       1256.39        56.85 o
   2   5   4       2961.51       2773.27        54.50 o
   3   5   4       1956.26       2072.07        52.16 o
   4   5   4        456.50        511.24        32.00 o
   5   5   4         52.34         34.99        28.01 o
   6   5   4        532.35        490.06        34.72 o
   7   5   4        637.40        798.52        37.48 o
   8   5   4        414.00        509.23        35.43 o
   9   5   4         93.35        172.23        40.63 o
  10   5   4          4.82        -45.04        45.04 o
  11   5   4         27.95        114.06        50.83 o
  12   5   4         66.02         58.33        55.27 o
  13   5   4         67.12        177.59        62.60 o
  14   5   4         54.79         19.92        68.28 o
  15   5   4          1.34        -26.54        84.38 o
  16   5   4          3.57         43.03       115.01 o
   0   6   4         19.74         31.42        54.00 o
   1   6   4        147.39        224.77        42.11 o
   2   6   4         96.57         81.84        41.40 o
   3   6   4         44.15        -22.04        44.79 o
   4   6   4         18.00        -26.04        40.41 o
   5   6   4         60.86         74.31        44.74 o
   6   6   4        288.38        311.21        46.64 o
   7   6   4         19.04         48.47        42.60 o
   8   6   4          7.66        -25.95        49.19 o
   9   6   4         13.82         43.22        58.28 o
  10   6   4         90.74         47.13        59.69 o
  11   6   4         50.22         30.74        60.89 o
  12   6   4          1.16        -65.44        65.44 o
  13   6   4          8.02         57.00        71.97 o
  14   6   4          7.07       -109.71       131.38 o
   1   7   4         41.32        -15.80        50.76 o
   2   7   4          0.78         44.96        55.05 o
   3   7   4          1.39         40.27        51.56 o
   4   7   4         40.62         77.78        58.05 o
   5   7   4          8.13         55.34        66.58 o
   6   7   4          3.51        -15.39        60.65 o
   7   7   4         23.90         29.35        63.46 o
   8   7   4         19.51         30.20        69.38 o
   9   7   4          7.71        -39.94        76.45 o
  10   7   4          1.66         50.07        81.76 o
  11   7   4         19.54         -7.62        88.49 o
   0   8   4         33.91        153.98        92.16 o
   1   8   4          6.24         -8.22        61.93 o
   2   8   4          1.74         48.14        67.02 o
   3   8   4          1.27        -31.29        65.85 o
   4   8   4         12.61         70.21        66.93 o
   5   8   4         11.61        156.14        80.24 o
   6   8   4          8.15        100.59        74.40 o
   1   1   5      33488.36      34502.63       243.81 o
   2   1   5      33321.24      35103.62       248.19 o
   3   1   5      67590.82      68574.92       492.75 o
   4   1   5       4695.09       4786.22        43.67 o
   5   1   5       1039.44       1024.55        24.12 o
   6   1   5       7390.23       7357.27        70.87 o
   7   1   5      23847.41      22602.62       193.38 o
   8   1   5       4423.56       4373.53        51.08 o
   9   1   5        533.16        555.06        24.08 o
  10   1   5        508.39        509.21        25.71 o
  11   1   5       1857.86       1735.62        45.84 o
  12   1   5        710.85        826.96        57.73 o
  13   1   5        305.62        317.40        44.37 o
  14   1   5         30.51         29.56        44.20 o
  15   1   5          1.58        -48.29        48.29 o
  16   1   5          1.37        -53.99        53.99 o
  17   1   5         38.64        106.05        61.14 o
  18   1   5          6.84        -10.84        67.74 o
  19   1   5         20.59         11.10        77.01 o
   0   2   5         28.28         38.60        11.63 o
   1   2   5        987.74        987.30        16.34 o
   2   2   5         34.87         50.07         9.69 o
   3   2   5       4819.56       4690.52        43.08 o
   4   2   5        454.81        531.70        17.51 o
   5   2   5          3.62         23.51        14.86 o
   6   2   5         42.93         19.01        10.89 o
   7   2   5       4015.38       3895.48        44.88 o
   8   2   5       1939.79       1985.64        34.01 o
   9   2   5         45.89         72.90        23.22 o
  10   2   5          9.34         -3.00        26.29 o
  11   2   5       1130.40       1299.19        42.13 o
  12   2   5       1597.63       1764.94        66.19 o
  13   2   5         55.82          1.37        39.94 o
  14   2   5          2.05        -44.61        44.61 o
  15   2   5         86.11        172.59        53.32 o
  16   2   5        376.39        332.56        66.20 o
  17   2   5          4.19        141.51        74.88 o
  18   2   5         15.47        -11.87        80.02 o
  19   2   5          0.67        188.45        87.17 o
   1   3   5        353.99        436.66        16.07 o
   2   3   5       3322.81       3380.97        39.26 o
   3   3   5        215.69        255.07        13.52 o
   4   3   5        309.58        333.65        16.02 o
   5   3   5       1978.28       1834.96        33.00 o
   6   3   5          5.82         -6.76        19.88 o
   7   3   5         52.34        107.92        22.28 o
   8   3   5        421.59        522.97        29.02 o
   9   3   5       1267.83       1340.87        47.68 o
  10   3   5       1209.09       1229.11        42.89 o
  11   3   5        139.61        100.98        36.39 o
  12   3   5        148.31        170.12        41.70 o
  13   3   5        223.03        211.56        48.20 o
  14   3   5        972.81        908.33        62.66 o
  15   3   5        207.19        163.94        61.48 o
  16   3   5         21.60        -71.78        71.78 o
  17   3   5          4.00         44.75       107.80 o
  18   3   5        184.02          5.09       111.06 o
   0   4   5       3299.76       3141.18        66.21 o
   1   4   5       1362.94       1349.32        29.70 o
   2   4   5       1241.96       1228.61        28.83 o
   3   4   5         15.79         31.80        20.05 o
   4   4   5       1787.02       1693.84        35.68 o
   5   4   5       1733.32       1727.26        35.11 o
   6   4   5       4005.70       3884.36        57.60 o
   7   4   5        955.98       1069.91        40.37 o
   8   4   5        133.44         81.96        31.51 o
   9   4   5        225.39        176.45        31.77 o
  10   4   5       1385.24       1440.98        54.05 o
  11   4   5        625.53        719.53        50.72 o
  12   4   5         40.99          3.51        48.48 o
  13   4   5          0.85        126.20        58.42 o
  14   4   5         71.39         27.70        66.87 o
  15   4   5         81.59         34.03        77.31 o
  16   4   5         42.45         91.01        90.08 o
  17   4   5          2.64        -89.07        99.68 o
   1   5   5        761.61        761.81        36.46 o
   2   5   5       1797.23       1737.48        50.02 o
   3   5   5       1275.41       1103.59        39.29 o
   4   5   5          8.83         12.76        27.33 o
   5   5   5        157.17        193.82        28.17 o
   6   5   5        420.15        449.94        36.96 o
   7   5   5        808.62        729.96        39.39 o
   8   5   5          4.70         -3.49        33.69 o
   9   5   5         23.93         76.77        38.34 o
  10   5   5         32.45         56.68        47.44 o
  11   5   5        180.62        149.94        53.17 o
  12   5   5         23.67         19.82        54.27 o
  13   5   5         15.94         70.04        61.15 o
  14   5   5          6.00         19.61        73.65 o
  15   5   5          7.07        -73.23        73.23 o
   0   6   5       1508.80       1681.15       175.55 o
   1   6   5        346.99        403.21        51.37 o
   2   6   5          4.81          5.96        40.13 o
   3   6   5         11.71        -40.35        40.35 o
   4   6   5        794.14        857.39        48.41 o
   5   6   5        586.24        669.90        51.21 o
   6   6   5         31.53          9.48        44.21 o
   7   6   5         14.15         27.50        42.78 o
   8   6   5        106.05         81.39        51.80 o
   9   6   5        248.01        235.50        60.10 o
  10   6   5         37.15        111.93        61.95 o
  11   6   5          0.34         -6.77        64.93 o
  12   6   5          5.15        -63.30        64.08 o
  13   6   5         35.29        -53.87        70.18 o
   1   7   5          4.29        -40.40        51.69 o
   2   7   5         79.81         72.56        52.38 o
   3   7   5         23.48        -44.44        51.08 o
   4   7   5         11.13         38.93        57.11 o
   5   7   5          9.44         30.50        56.22 o
   6   7   5         18.38         22.78        52.57 o
   7   7   5          2.17        -16.84        60.70 o
   8   7   5         15.75        -25.20        70.47 o
   9   7   5         12.95        -49.75        73.84 o
  10   7   5          1.86        -82.88        82.88 o
  11   7   5          7.64       -118.84       118.84 o
   0   8   5         50.01         41.13        83.49 o
   1   8   5         10.88         75.09        60.97 o
   2   8   5          3.29        -29.47        67.10 o
   3   8   5          1.23         36.77        65.63 o
   4   8   5         22.73         -8.01        66.50 o
   5   8   5         45.78        174.45        79.28 o
   6   8   5          6.93         28.09       100.49 o
   0   0   6        572.60        728.61        22.35 o
   1   0   6       5994.12       6082.60        62.33 o
   2   0   6       3013.90       2875.44        38.16 o
   3   0   6       1641.19       1476.76        28.36 o
   4   0   6       2384.83       2482.26        41.47 o
   5   0   6       7187.87       7046.60        82.13 o
   6   0   6       5110.11       4807.72        65.29 o
   7   0   6       8444.36       7721.66        96.63 o
   8   0   6       7397.03       7393.96        95.21 o
   9   0   6        159.55        205.42        26.42 o
  10   0   6       1163.81       1056.55        44.81 o
  11   0   6       3918.41       3612.56        96.33 o
  12   0   6       5820.72       5516.70       139.57 o
  13   0   6        344.01        371.21        61.25 o
  14   0   6         83.59        106.64        68.52 o
  15   0   6        406.65        539.04        81.20 o
  16   0   6       1629.70       1672.88       107.49 o
  17   0   6        169.51        379.09        90.09 o
  18   0   6          4.76        -94.53        94.53 o
  19   0   6          3.17       -104.20       104.20 o
   1   1   6      10008.82      10273.11        75.65 o
   2   1   6      14826.05      15741.19       112.34 o
   3   1   6       7105.24       7345.62        60.17 o
   4   1   6       1637.40       1896.40        24.36 o
   5   1   6       1725.28       1566.07        24.09 o
   6   1   6       6253.27       6036.00        59.15 o
   7   1   6       2211.45       2092.88        39.47 o
   8   1   6       1977.18       1933.09        33.76 o
   9   1   6          1.91         21.19        18.96 o
  10   1   6       2039.05       1965.34        43.94 o
  11   1   6        360.30        343.83        32.98 o
  12   1   6        402.27        389.59        38.07 o
  13   1   6         11.49         14.05        42.86 o
  14   1   6        409.81        434.76        50.21 o
  15   1   6         34.94         63.96        50.93 o
  16   1   6         15.33        -45.27        52.78 o
  17   1   6          0.87         55.65        64.05 o
  18   1   6         39.61        126.48        68.68 o
  19   1   6          4.20        -73.29        73.29 o
   0   2   6       4304.74       4509.37        53.30 o
   1   2   6       6821.86       7347.90        56.00 o
   2   2   6       1074.02       1107.11        18.95 o
   3   2   6        157.27        136.33        10.25 o
   4   2   6       1092.88       1119.87        19.32 o
   5   2   6       5515.76       5676.18        52.92 o
   6   2   6       3149.20       3025.23        35.73 o
   7   2   6       1969.10       2113.01        32.90 o
   8   2   6         33.08         72.47        17.10 o
   9   2   6        680.66        675.60        29.75 o
  10   2   6        883.98        845.12        33.86 o
  11   2   6       1473.56       1641.85        45.26 o
  12   2   6        343.93        399.58        37.37 o
  13   2   6          3.30         28.12        52.80 o
  14   2   6         40.31          5.24        44.31 o
  15   2   6        228.26        220.31        54.80 o
  16   2   6        169.30        216.98        66.50 o
  17   2   6         16.92         52.72        74.87 o
  18   2   6          0.14        -33.38        77.84 o
  19   2   6          6.84        114.10       122.48 o
   1   3   6      15474.84      15277.52       120.33 o
   2   3   6      22327.15      21438.09       170.30 o
   3   3   6      17223.73      16454.26       139.22 o
   4   3   6       2297.80       2257.77        29.46 o
   5   3   6       2051.25       2241.58        36.61 o
   6   3   6       9470.09       9431.36        94.27 o
   7   3   6       5441.79       4999.20        67.99 o
   8   3   6       2485.53       2364.30        47.89 o
   9   3   6         61.86         91.85        28.71 o
  10   3   6       2660.04       2842.07        57.76 o
  11   3   6        536.82        574.96        49.42 o
  12   3   6        601.85        577.53        45.59 o
  13   3   6         72.24         31.91        45.45 o
  14   3   6        670.38        688.59        58.49 o
  15   3   6         12.93         15.93        55.73 o
  16   3   6         22.83         30.96        74.16 o
  17   3   6          0.09         32.96        92.70 o
  18   3   6        105.62         85.72       143.06 o
   0   4   6       1019.67        945.73        35.18 o
   1   4   6       2100.40       2033.35        35.43 o
   2   4   6         10.81          8.79        18.52 o
   3   4   6       2371.26       2325.85        39.78 o
   4   4   6        815.10        826.53        28.88 o
   5   4   6        907.83        883.74        31.06 o
   6   4   6         56.88         84.41        25.86 o
   7   4   6       1238.05       1330.93        39.55 o
   8   4   6        379.11        458.81        34.02 o
   9   4   6        485.53        534.02        40.53 o
  10   4   6         26.38         28.40        39.54 o
  11   4   6        436.12        357.26        48.47 o
  12   4   6        114.90        133.47        50.99 o
  13   4   6        318.48        223.55        56.17 o
  14   4   6          2.31        -52.09        67.19 o
  15   4   6        110.11         26.59        78.13 o
  16   4   6         18.38        -81.94       104.31 o
  17   4   6        114.05        112.02       102.15 o
   1   5   6        186.31        147.55        30.25 o
   2   5   6         30.60         14.77        29.53 o
   3   5   6        398.56        390.16        32.61 o
   4   5   6        180.11        166.33        30.77 o
   5   5   6         88.59        157.15        36.71 o
   6   5   6         64.65         90.79        34.36 o
   7   5   6         27.15         21.52        33.97 o
   8   5   6        188.61        268.64        38.05 o
   9   5   6        290.99        356.06        40.86 o
  10   5   6         44.41         74.60        42.66 o
  11   5   6         37.94         35.49        49.03 o
  12   5   6         18.72        -23.50        56.98 o
  13   5   6         97.60        119.62        63.31 o
  14   5   6          9.84        -26.39        76.89 o
  15   5   6         24.89         63.24        77.18 o
   0   6   6         25.83         91.38        61.29 o
   1   6   6        200.26        203.06        44.47 o
   2   6   6          5.62         -4.40        42.15 o
   3   6   6          0.54        -20.09        43.24 o
   4   6   6         26.85         39.76        41.56 o
   5   6   6        285.31        245.11        47.14 o
   6   6   6          4.64         98.68        44.67 o
   7   6   6         84.87        109.81        44.51 o
   8   6   6         46.48         63.43        44.67 o
   9   6   6         37.60         16.63        61.78 o
  10   6   6          3.99        -64.92        64.92 o
  11   6   6         56.83         41.36        65.15 o
  12   6   6         49.53        -28.53        63.77 o
  13   6   6          1.56        -66.04        81.98 o
   1   7   6          4.28        -22.12        57.66 o
   2   7   6          4.75          7.06        51.87 o
   3   7   6          0.73        -47.37        49.42 o
   4   7   6         37.19         53.82        56.99 o
   5   7   6         29.13         60.16        57.55 o
   6   7   6          0.42        -30.54        53.51 o
   7   7   6          5.23         33.93        62.94 o
   8   7   6         29.09        210.88        77.33 o
   9   7   6         30.17        -77.63        77.63 o
  10   7   6          1.24        191.98        78.04 o
   0   8   6         95.94         10.47        90.01 o
   1   8   6         82.53        205.20        66.19 o
   2   8   6          0.11         45.90        64.19 o
   3   8   6         13.45         31.07        66.02 o
   4   8   6         53.52        101.42        69.06 o
   5   8   6         72.19        191.51        86.52 o
   6   8   6          0.37        -68.02       111.95 o
   1   1   7      15692.32      16431.39       118.38 o
   2   1   7      63810.82      64220.68       429.54 o
   3   1   7      21654.94      22038.37       160.07 o
   4   1   7       2131.28       2119.09        26.76 o
   5   1   7        249.54        300.12        13.77 o
   6   1   7      16321.21      15891.42       136.09 o
   7   1   7       7144.93       6783.17        67.43 o
   8   1   7       2206.05       2161.37        37.22 o
   9   1   7       1136.81       1193.67        30.41 o
  10   1   7       1749.34       1774.36        41.12 o
  11   1   7        711.67        641.28        38.33 o
  12   1   7        625.82        615.50        45.96 o
  13   1   7        320.17        320.58        41.94 o
  14   1   7        104.97         35.92        45.15 o
  15   1   7         30.84         75.95        48.88 o
  16   1   7         36.06         33.35        58.14 o
  17   1   7          1.33        -61.57        61.57 o
  18   1   7         10.10        -37.65        92.61 o
  19   1   7          3.01         49.93        85.72 o
   0   2   7      10155.76       9894.38       104.09 o
   1   2   7        151.08        157.95        10.93 o
   2   2   7        184.17        172.11        12.56 o
   3   2   7        979.84       1036.73        19.22 o
   4   2   7       7725.11       7291.80        61.34 o
   5   2   7       1000.23       1004.33        20.19 o
   6   2   7        345.76        356.32        19.54 o
   7   2   7       1475.03       1482.95        27.01 o
   8   2   7       4184.14       4000.39        48.24 o
   9   2   7          5.13         38.93        23.23 o
  10   2   7         35.56         82.27        26.11 o
  11   2   7        482.46        522.10        58.11 o
  12   2   7       1499.22       1639.09        50.35 o
  13   2   7        266.17        241.70        45.51 o
  14   2   7          8.20        -45.41        45.41 o
  15   2   7         51.90        149.70        61.87 o
  16   2   7        277.68        319.32        71.71 o
  17   2   7        110.21         75.04        75.03 o
  18   2   7         19.18          3.42        79.31 o
  19   2   7          4.67        117.32       106.69 o
   1   3   7       1170.58       1271.12        22.43 o
   2   3   7       1492.64       1509.48        26.95 o
   3   3   7       2814.59       2777.65        36.11 o
   4   3   7         69.03        127.19        13.89 o
   5   3   7          7.70          2.88        13.04 o
   6   3   7        225.37        247.15        23.53 o
   7   3   7        872.98        921.27        33.62 o
   8   3   7         19.53         18.30        28.08 o
   9   3   7        209.97        202.73        31.31 o
  10   3   7         33.26        110.28        35.44 o
  11   3   7         27.59         36.84        35.33 o
  12   3   7          0.09         53.38        42.11 o
  13   3   7         93.58        128.12        50.31 o
  14   3   7        114.29        147.30        55.83 o
  15   3   7          2.86        -55.13        55.13 o
  16   3   7          0.95         15.40        72.03 o
  17   3   7         18.91         69.34       116.63 o
  18   3   7         42.15        -72.57       121.50 o
   0   4   7        342.04        391.57        42.48 o
   1   4   7       3771.24       3675.33        49.64 o
   2   4   7        101.52        146.80        19.72 o
   3   4   7         12.37         37.47        20.00 o
   4   4   7         14.41         -5.98        19.62 o
   5   4   7       5450.98       5398.47        62.56 o
   6   4   7        344.99        308.83        27.90 o
   7   4   7       1418.76       1492.25        41.30 o
   8   4   7        263.66        417.59        37.72 o
   9   4   7       1047.64       1013.08        43.61 o
  10   4   7         86.85         72.27        40.26 o
  11   4   7        740.23        854.91        69.66 o
  12   4   7        327.67        318.14        54.30 o
  13   4   7          0.00        -56.27        56.27 o
  14   4   7         11.49         -3.19        67.47 o
  15   4   7         96.32        300.80        83.52 o
  16   4   7         86.38         42.95        86.69 o
  17   4   7         33.72         15.75       125.50 o
   1   5   7       1316.63       1280.75        44.23 o
   2   5   7        619.53        666.67        35.83 o
   3   5   7        997.01        930.14        42.51 o
   4   5   7        242.68        150.82        36.96 o
   5   5   7        153.23        203.74        29.62 o
   6   5   7        396.87        475.63        39.19 o
   7   5   7        133.05        174.26        35.28 o
   8   5   7        212.28        157.65        39.50 o
   9   5   7         82.63        121.97        40.68 o
  10   5   7        180.55        181.93        43.22 o
  11   5   7          0.43          2.50        44.19 o
  12   5   7         19.17         31.06        57.69 o
  13   5   7         83.28         63.30        62.71 o
  14   5   7         46.33         47.96        65.64 o
  15   5   7          2.58        -69.74        83.45 o
   0   6   7        624.57        696.32        70.54 o
   1   6   7        729.77        756.56        50.23 o
   2   6   7          1.57        -31.92        41.08 o
   3   6   7        248.84        261.34        48.84 o
   4   6   7        363.14        347.73        43.44 o
   5   6   7        369.92        317.86        52.17 o
   6   6   7          6.48          5.44        45.02 o
   7   6   7          0.76         -3.84        46.99 o
   8   6   7         60.97         95.80        50.88 o
   9   6   7         36.80         54.96        60.99 o
  10   6   7          4.94         33.65        64.27 o
  11   6   7         22.25        -30.03        65.16 o
  12   6   7          0.64        119.57        67.24 o
  13   6   7          0.92        -19.81        80.36 o
   1   7   7         92.91        122.28        55.93 o
   2   7   7         64.04         32.04        54.53 o
   3   7   7        217.30        271.38        52.27 o
   4   7   7         62.88         54.90        56.74 o
   5   7   7          7.02         28.53        56.46 o
   6   7   7         13.03        -49.53        58.82 o
   7   7   7         81.87        126.83        70.23 o
   8   7   7         80.55         66.34        70.68 o
   9   7   7         61.93         35.95        71.15 o
  10   7   7          0.45         -9.99        76.32 o
   0   8   7         17.05         15.47        76.85 o
   1   8   7          2.80         89.98        66.88 o
   2   8   7          0.07        214.14        69.92 o
   3   8   7          5.38        -30.01        71.04 o
   4   8   7         15.69        106.26        71.74 o
   5   8   7          4.79         53.00        62.35 o
   0   0   8      42916.61      44836.85       533.78 o
   1   0   8      27199.50      28490.96       264.08 o
   2   0   8       1297.41       1160.35        25.05 o
   3   0   8       3111.00       3269.11        46.45 o
   4   0   8      24260.87      23981.29       262.20 o
   5   0   8      26647.95      26893.80       310.17 o
   6   0   8       2626.12       2413.96        45.14 o
   7   0   8        117.73         72.16        22.39 o
   8   0   8       5735.87       5268.61        85.04 o
   9   0   8       3622.87       3681.94        72.63 o
  10   0   8        430.44        402.37        53.91 o
  11   0   8        473.46        448.63        42.78 o
  12   0   8        826.56        904.00        73.88 o
  13   0   8          5.76         36.83        60.52 o
  14   0   8          4.37        -61.64        66.33 o
  15   0   8        121.26         77.56        83.42 o
  16   0   8        111.31        201.03       102.78 o
  17   0   8         12.93         98.45        93.02 o
  18   0   8         47.96         78.37       102.78 o
  19   0   8         27.37         83.60       108.62 o
   1   1   8        429.53        487.08        14.12 o
   2   1   8      12495.74      12719.80        89.39 o
   3   1   8       1031.75       1069.85        17.40 o
   4   1   8          3.08         21.06        10.86 o
   5   1   8        606.98        749.24        19.24 o
   6   1   8       4359.51       4096.09        46.72 o
   7   1   8        479.06        489.17        19.28 o
   8   1   8          7.29         22.68        15.54 o
   9   1   8       1234.40       1309.17        32.97 o
  10   1   8        479.26        477.83        28.58 o
  11   1   8         54.31         85.53        31.46 o
  12   1   8         36.13        -29.23        38.71 o
  13   1   8        281.67        361.83        42.13 o
  14   1   8          8.37         43.51        45.53 o
  15   1   8          1.03        -41.85        52.73 o
  16   1   8         31.30        115.79        76.67 o
  17   1   8         12.55         17.84        63.20 o
  18   1   8          2.96         64.67        68.19 o
  19   1   8          0.29         52.02        85.54 o
   0   2   8        260.13        239.81        15.85 o
   1   2   8      10522.07      10795.95        79.62 o
   2   2   8          2.05         20.17        11.12 o
   3   2   8        583.21        628.45        17.59 o
   4   2   8        137.15        158.71        13.06 o
   5   2   8       9451.81       9520.87        78.15 o
   6   2   8          4.85         11.68        13.60 o
   7   2   8        806.29        867.10        23.09 o
   8   2   8         20.52         79.89        19.56 o
   9   2   8       1458.70       1479.29        37.53 o
  10   2   8          5.31          8.54        26.86 o
  11   2   8        550.00        670.21        57.15 o
  12   2   8          1.33         52.53        36.58 o
  13   2   8          0.54         -8.47        39.51 o
  14   2   8         20.17        -12.43        45.22 o
  15   2   8         73.53        140.98        84.29 o
  16   2   8          1.04        108.63        69.54 o
  17   2   8         28.38         -9.79        76.50 o
  18   2   8         14.79        -45.25        81.21 o
   1   3   8       4577.90       4491.73        43.35 o
   2   3   8       9175.24       8649.36        75.73 o
   3   3   8       9646.87       9437.92        83.84 o
   4   3   8        168.41        141.15        15.22 o
   5   3   8        298.23        351.78        18.79 o
   6   3   8       6723.13       6628.72        74.26 o
   7   3   8       2572.69       2483.32        54.09 o
   8   3   8         94.36         93.83        28.02 o
   9   3   8       2642.24       2745.25        57.32 o
  10   3   8       2621.23       2852.85        59.55 o
  11   3   8        108.66        105.80        37.68 o
  12   3   8         23.09         64.94        42.81 o
  13   3   8        917.91        883.23        64.89 o
  14   3   8        545.17        634.01        65.25 o
  15   3   8          0.76        -11.34        57.94 o
  16   3   8         11.93        -74.46        74.46 o
  17   3   8         51.52        -50.17        86.97 o
  18   3   8         68.58        -67.77       100.69 o
   0   4   8       3275.82       3200.38        65.11 o
   1   4   8        246.10        294.44        23.23 o
   2   4   8          1.46         -0.61        19.06 o
   3   4   8        200.45        244.96        21.15 o
   4   4   8       2707.12       2781.62        45.04 o
   5   4   8        505.72        511.72        24.71 o
   6   4   8         13.72         15.90        25.79 o
   7   4   8        422.95        527.34        33.86 o
   8   4   8       1397.21       1450.09        49.05 o
   9   4   8        407.92        428.43        41.66 o
  10   4   8          3.73        -12.57        40.54 o
  11   4   8        361.66        380.20        47.19 o
  12   4   8        372.73        373.00        55.16 o
  13   4   8        135.98         51.68        56.15 o
  14   4   8          4.82        -50.34        65.49 o
  15   4   8         84.76        111.40        85.69 o
  16   4   8         47.88         45.81        85.51 o
  17   4   8         35.71         -1.59       101.06 o
   1   5   8        876.73        911.89        43.89 o
   2   5   8        649.98        626.81        40.00 o
   3   5   8       2534.05       2634.05        56.94 o
   4   5   8        157.92        191.12        40.11 o
   5   5   8         71.66         83.51        31.51 o
   6   5   8        219.16        182.25        38.03 o
   7   5   8       1060.60       1109.05        53.78 o
   8   5   8         95.96        155.17        38.41 o
   9   5   8        405.41        406.85        43.37 o
  10   5   8         27.49         70.19        41.66 o
  11   5   8         44.40         -9.33        43.30 o
  12   5   8          3.43        -49.73        49.73 o
  13   5   8         85.49        114.71        64.29 o
  14   5   8          3.86         27.34        68.83 o
  15   5   8         10.49        -30.27        84.78 o
   0   6   8        177.74        332.18       140.19 o
   1   6   8        153.40        118.90        46.30 o
   2   6   8          7.97          4.43        45.45 o
   3   6   8          4.43        -17.55        41.04 o
   4   6   8         30.40         46.28        39.85 o
   5   6   8        318.60        336.42        54.95 o
   6   6   8         41.01        118.23        49.90 o
   7   6   8         41.07         83.58        54.37 o
   8   6   8         34.89         -5.41        49.76 o
   9   6   8         65.24         61.69        54.49 o
  10   6   8         28.43         48.03        66.95 o
  11   6   8          9.56         40.31        62.59 o
  12   6   8         65.26         24.43        68.35 o
  13   6   8          1.11         68.25        78.11 o
   1   7   8         16.33        -28.67        52.55 o
   2   7   8         19.78         55.22        53.58 o
   3   7   8        223.92        153.10        64.08 o
   4   7   8          0.73          7.50        61.55 o
   5   7   8          4.23        -20.81        60.26 o
   6   7   8         18.04        -28.45        56.69 o
   7   7   8        273.18        270.34        65.00 o
   8   7   8          0.03          5.81        71.78 o
   9   7   8          0.53         -0.86        71.80 o
  10   7   8          7.25         21.09        76.31 o
   0   8   8         71.54        152.13        82.22 o
   1   8   8         57.18        106.58        57.64 o
   2   8   8         14.30        106.34        64.31 o
   3   8   8         18.07         74.05        62.48 o
   4   8   8         48.49        103.55        63.65 o
   5   8   8         16.50         41.42        61.86 o
   1   1   9       3704.02       3834.63        34.96 o
   2   1   9      24273.31      24393.21       164.91 o
   3   1   9      11327.53      11261.23        87.74 o
   4   1   9        269.01        336.79        14.53 o
   5   1   9       3839.86       3822.69        40.32 o
   6   1   9      10667.11      10252.25        88.11 o
   7   1   9       2107.70       2002.01        31.77 o
   8   1   9        111.90        132.64        18.28 o
   9   1   9       8000.27       7858.06        83.51 o
  10   1   9       2551.46       2480.31        52.47 o
  11   1   9         10.38         19.84        31.99 o
  12   1   9         11.03         44.04        39.31 o
  13   1   9       2169.28       2223.57        69.98 o
  14   1   9        280.80        225.78        51.43 o
  15   1   9        162.05        212.44        56.15 o
  16   1   9         73.92         36.45        59.98 o
  17   1   9        128.32        185.82        75.05 o
  18   1   9         14.91          2.14        68.49 o
  19   1   9         45.10         40.70        86.38 o
   0   2   9       7985.01       7460.87        83.46 o
   1   2   9      29432.83      29920.16       217.15 o
   2   2   9         69.42         75.48        12.47 o
   3   2   9       4827.33       5083.38        49.34 o
   4   2   9       7811.63       7379.11        63.90 o
   5   2   9      23913.03      23601.41       175.51 o
   6   2   9         18.56         36.67        14.19 o
   7   2   9         47.47         47.60        16.35 o
   8   2   9       3926.13       3625.54        50.29 o
   9   2   9       3941.17       3755.75        54.87 o
  10   2   9         35.13         53.42        27.25 o
  11   2   9        331.71        333.98        34.67 o
  12   2   9        798.89        810.00        58.92 o
  13   2   9         39.67         53.84        41.82 o
  14   2   9         24.92         -4.33        47.50 o
  15   2   9         58.53        146.95        68.36 o
  16   2   9         91.76         60.81        76.71 o
  17   2   9         32.15        -23.47        76.92 o
  18   2   9          2.47         19.74        85.71 o
   1   3   9        784.56        795.14        19.24 o
   2   3   9       4164.52       4582.18        46.93 o
   3   3   9       2868.28       2703.52        35.33 o
   4   3   9       1078.77       1108.43        23.94 o
   5   3   9         17.01         39.73        16.55 o
   6   3   9       2902.34       2947.72        45.59 o
   7   3   9       1673.08       1604.90        40.32 o
   8   3   9        767.67        723.17        34.03 o
   9   3   9        160.06        210.13        37.14 o
  10   3   9       1082.47       1084.87        46.23 o
  11   3   9        223.24        213.43        39.46 o
  12   3   9        113.22         50.83        44.28 o
  13   3   9         35.48         76.55        49.95 o
  14   3   9        258.13        331.23        59.70 o
  15   3   9          9.65         16.59        62.29 o
  16   3   9          2.43        116.76        74.65 o
  17   3   9          0.58         68.44        89.93 o
  18   3   9         46.71        -95.38        96.71 o
   0   4   9        609.45        591.86        34.67 o
   1   4   9       9171.26       8891.35        82.30 o
   2   4   9          0.00         12.27        18.83 o
   3   4   9       2636.69       2466.67        48.18 o
   4   4   9        403.82        482.55        26.92 o
   5   4   9       5888.04       5919.40        67.34 o
   6   4   9         20.21          7.06        27.54 o
   7   4   9          3.77         -5.76        31.26 o
   8   4   9         54.70         81.92        32.46 o
   9   4   9        675.09        769.20        45.36 o
  10   4   9         49.26         72.22        42.45 o
  11   4   9        164.52        149.21        46.11 o
  12   4   9          7.38         -3.57        52.07 o
  13   4   9          1.32         57.28        59.31 o
  14   4   9          5.10        -66.50        66.50 o
  15   4   9         43.46         67.92        83.67 o
  16   4   9         13.74         84.43        90.97 o
  17   4   9          9.02       -170.61       243.03 o
   1   5   9        342.68        343.91        34.38 o
   2   5   9       2131.07       2108.51        66.53 o
   3   5   9        325.04        386.36        38.36 o
   4   5   9          0.26         31.45        35.99 o
   5   5   9        253.96        346.06        40.88 o
   6   5   9       1216.75       1140.44        45.84 o
   7   5   9        140.12        171.06        39.17 o
   8   5   9          6.08         -4.59        37.87 o
   9   5   9         93.84         81.96        37.96 o
  10   5   9        298.02        267.19        44.21 o
  11   5   9          8.83        -31.59        43.10 o
  12   5   9          2.66        -50.38        50.38 o
  13   5   9         11.68         44.40        62.51 o
  14   5   9         37.27        204.11        73.06 o
  15   5   9          2.04         42.83        77.58 o
   0   6   9        738.69        668.11        70.91 o
   1   6   9        560.44        585.96        46.07 o
   2   6   9          0.20         -2.47        43.12 o
   3   6   9         72.88        103.55        45.98 o
   4   6   9        542.88        502.66        53.98 o
   5   6   9        359.14        404.12        54.20 o
   6   6   9          1.27         -0.83        44.77 o
   7   6   9         85.02         52.06        48.04 o
   8   6   9        218.96        136.32        51.50 o
   9   6   9         25.78        100.18        53.82 o
  10   6   9          1.47          0.32        61.93 o
  11   6   9        152.10        153.17        71.21 o
  12   6   9         53.92        -15.88        81.64 o
  13   6   9          3.79        -61.55        85.66 o
   1   7   9         44.69         25.42        48.79 o
   2   7   9          9.43        -19.33        48.50 o
   3   7   9        120.77        141.40        55.59 o
   4   7   9          0.64         63.27        61.84 o
   5   7   9          0.54        -55.46        55.46 o
   6   7   9          1.46        -18.60        53.37 o
   7   7   9         72.45        184.57        57.24 o
   8   7   9          0.07        -65.75        65.75 o
   9   7   9          8.14        -51.61        73.86 o
  10   7   9         28.68        -76.20        76.20 o
   0   8   9         11.86        105.97        82.20 o
   1   8   9          2.62         12.12        57.69 o
   2   8   9          2.16        -61.98        61.98 o
   3   8   9          2.97         70.59        63.92 o
   4   8   9         15.33        -43.11        79.77 o
   5   8   9          0.03        -97.49       104.00 o
   0   0  10      14482.44      14952.17       209.37 o
   1   0  10      62169.70      62297.41       567.57 o
   2   0  10        531.88        689.97        24.48 o
   3   0  10       7391.68       7487.28        89.87 o
   4   0  10      12334.53      12363.48       146.45 o
   5   0  10      53485.63      52791.54       531.53 o
   6   0  10        833.18        951.51        39.78 o
   7   0  10        872.51        886.82        36.54 o
   8   0  10       4718.03       4323.20        77.01 o
   9   0  10      10773.98      10833.44       145.67 o
  10   0  10         57.47        -15.87        45.32 o
  11   0  10       1232.18       1127.29        64.69 o
  12   0  10        830.21        649.24        75.50 o
  13   0  10        369.36        254.84        72.03 o
  14   0  10          3.35         26.41        68.54 o
  15   0  10        111.33         21.13        78.28 o
  16   0  10         84.73         91.91        85.54 o
  17   0  10         30.81        -57.41        92.71 o
  18   0  10          0.50        -38.70       147.02 o
  19   0  10          1.15       -173.45       173.45 o
   1   1  10         35.62         54.08         9.80 o
   2   1  10       1952.80       2208.60        25.12 o
   3   1  10        755.91        818.56        24.51 o
   4   1  10       2010.93       2375.12        29.48 o
   5   1  10       2384.34       2243.20        34.55 o
   6   1  10       2702.10       2613.20        39.91 o
   7   1  10          7.57         26.91        15.64 o
   8   1  10        626.74        697.66        24.83 o
   9   1  10       2604.01       2461.56        44.63 o
  10   1  10       1058.01        897.33        34.04 o
  11   1  10        440.85        402.14        37.02 o
  12   1  10         23.89         28.70        36.23 o
  13   1  10        677.56        684.90        59.93 o
  14   1  10        112.45        127.96        52.99 o
  15   1  10        309.62        386.00        56.65 o
  16   1  10          8.51        146.78        60.20 o
  17   1  10         47.83         75.16        66.03 o
  18   1  10          1.07         78.56        71.10 o
  19   1  10         57.42         74.58        97.21 o
   0   2  10       5429.69       5466.47        72.02 o
   1   2  10      19593.46      19809.02       145.19 o
   2   2  10        106.83        166.95        14.62 o
   3   2  10       6844.29       7072.30        64.09 o
   4   2  10       1337.24       1395.16        25.79 o
   5   2  10      12822.39      13027.75       104.01 o
   6   2  10        157.99        214.32        18.12 o
   7   2  10        151.65        202.25        21.21 o
   8   2  10         30.41         46.24        21.71 o
   9   2  10       2556.67       2856.73        54.49 o
  10   2  10         57.67         66.60        26.59 o
  11   2  10         47.54         54.23        34.34 o
  12   2  10        226.82        196.02        39.83 o
  13   2  10        159.50        194.75        44.82 o
  14   2  10          5.46        -51.89        56.87 o
  15   2  10          1.55        -21.84        64.86 o
  16   2  10         71.09         65.93       107.50 o
  17   2  10         15.55         67.01        70.92 o
  18   2  10          1.17         30.60        79.99 o
   1   3  10        137.12        147.84        14.97 o
   2   3  10       2046.23       1804.37        26.39 o
   3   3  10       1767.20       1811.65        32.77 o
   4   3  10          2.56         11.65        16.64 o
   5   3  10       4254.64       4446.04        48.49 o
   6   3  10       1483.34       1491.39        44.08 o
   7   3  10       1100.74       1004.77        33.96 o
   8   3  10         25.50         61.45        28.79 o
   9   3  10       3593.23       3901.40        67.48 o
  10   3  10        341.82        347.87        39.86 o
  11   3  10          4.69         38.89        40.87 o
  12   3  10         16.18        -45.95        45.95 o
  13   3  10        723.26        862.55        59.23 o
  14   3  10          2.55        -48.07        57.61 o
  15   3  10         92.00        131.89        62.29 o
  16   3  10          0.31         -5.05        74.67 o
  17   3  10         44.82         81.20        91.61 o
   0   4  10        423.16        373.39        34.99 o
   1   4  10        500.94        489.44        24.69 o
   2   4  10         50.50         24.79        20.58 o
   3   4  10        936.10        960.11        31.65 o
   4   4  10        615.34        587.31        28.32 o
   5   4  10        144.25        165.64        23.39 o
   6   4  10        131.81        152.44        28.40 o
   7   4  10        623.12        677.83        35.55 o
   8   4  10        621.15        583.59        38.76 o
   9   4  10         76.57         72.28        36.02 o
  10   4  10         25.70         37.38        45.13 o
  11   4  10        139.99        146.86        50.49 o
  12   4  10        192.79        301.64        60.76 o
  13   4  10         60.97        -59.69        59.69 o
  14   4  10          2.01        -32.55        67.38 o
  15   4  10          7.01        -76.10        76.10 o
  16   4  10         19.64         15.14        92.59 o
   1   5  10        366.25        416.83        36.22 o
   2   5  10         43.43         94.78        32.62 o
   3   5  10       1963.24       1805.71        50.08 o
   4   5  10        223.89        272.66        37.93 o
   5   5  10        241.36        210.17        41.33 o
   6   5  10         30.42         62.30        37.67 o
   7   5  10       1186.82       1137.84        53.68 o
   8   5  10        185.13        160.59        40.40 o
   9   5  10        522.43        469.28        42.17 o
  10   5  10          0.52        -41.48        41.48 o
  11   5  10        138.25         54.47        47.83 o
  12   5  10         10.62        -32.57        54.25 o
  13   5  10        141.74         69.55        76.59 o
  14   5  10          3.98         -4.53        71.59 o
  15   5  10          0.08        -51.41        79.20 o
   0   6  10        284.35        284.62        61.87 o
   1   6  10        254.68        305.83        44.46 o
   2   6  10          0.36        -11.73        40.59 o
   3   6  10        178.15        173.44        42.72 o
   4   6  10        112.14        144.27        49.28 o
   5   6  10         47.78         72.04        47.53 o
   6   6  10         12.35        -35.57        43.98 o
   7   6  10         16.07        -35.52        45.98 o
   8   6  10          2.97         -9.68        48.61 o
   9   6  10          7.97         40.19        56.46 o
  10   6  10         24.28        -26.78        59.20 o
  11   6  10          3.33        -71.67        93.30 o
  12   6  10         57.38        -56.90        75.53 o
  13   6  10          6.49        -95.12        95.12 o
   1   7  10        124.89        143.50        51.17 o
   2   7  10         58.75         87.52        50.25 o
   3   7  10        133.47        187.78        58.26 o
   4   7  10          0.21         75.33        56.53 o
   5   7  10         10.39        -32.00        55.50 o
   6   7  10         16.78         67.57        56.60 o
   7   7  10         27.23        111.40        58.16 o
   8   7  10          1.84        -13.48        79.24 o
   9   7  10         16.02         82.00        75.48 o
  10   7  10          0.17        -42.17        88.58 o
   0   8  10          6.83        -35.75        78.51 o
   1   8  10         60.98          6.32        64.02 o
   2   8  10          0.52         -7.88        65.34 o
   3   8  10          3.46        163.85        79.10 o
   4   8  10          1.08          4.69        71.68 o
   1   1  11          0.74          5.29        10.87 o
   2   1  11        578.46        776.92        17.97 o
   3   1  11       3199.94       3218.64        33.95 o
   4   1  11        484.23        586.95        16.82 o
   5   1  11       3880.99       3556.97        44.23 o
   6   1  11        243.00        254.88        18.00 o
   7   1  11        753.03        776.80        23.50 o
   8   1  11        399.17        477.29        27.32 o
   9   1  11       4742.70       4635.76        62.33 o
  10   1  11        654.16        583.94        31.81 o
  11   1  11        218.73        240.88        35.48 o
  12   1  11         50.98         30.95        40.29 o
  13   1  11       1600.58       1788.06        73.07 o
  14   1  11        133.24        164.36        57.55 o
  15   1  11        335.06        358.00        58.02 o
  16   1  11          0.26        -17.52        61.83 o
  17   1  11        227.64        138.72        66.51 o
  18   1  11          3.66        -78.60        78.60 o
  19   1  11         51.43        154.90       132.75 o
   0   2  11        151.11        180.42        22.64 o
   1   2  11      37361.34      37610.64       266.21 o
   2   2  11        423.26        447.08        17.73 o
   3   2  11      19307.82      19331.79       142.59 o
   4   2  11        286.52        289.80        17.54 o
   5   2  11      21506.42      21048.87       159.69 o
   6   2  11        737.25        796.03        25.07 o
   7   2  11       1701.87       1806.49        35.12 o
   8   2  11        207.79        141.44        23.91 o
   9   2  11       5861.90       5597.13        73.93 o
  10   2  11         39.41         48.25        27.27 o
  11   2  11          0.27        -13.44        47.39 o
  12   2  11         26.64        -14.82        40.88 o
  13   2  11       1060.01       1004.53       108.52 o
  14   2  11          9.18         -5.41        59.16 o
  15   2  11          2.01          3.47        63.10 o
  16   2  11          0.02        120.88        70.16 o
  17   2  11        161.14        195.15        75.61 o
  18   2  11          0.88         57.34        77.73 o
   1   3  11       3843.62       3747.61        40.91 o
   2   3  11         22.50         77.58        18.95 o
   3   3  11       3687.67       3416.96        42.88 o
   4   3  11        346.40        375.80        21.31 o
   5   3  11        764.79        758.44        25.73 o
   6   3  11          7.49         22.25        19.91 o
   7   3  11        985.06        946.79        27.70 o
   8   3  11        172.93        178.57        37.27 o
   9   3  11          0.80         22.71        34.44 o
  10   3  11          6.41        -36.99        36.99 o
  11   3  11         71.71         16.71        45.49 o
  12   3  11         12.07         51.44        48.59 o
  13   3  11         29.76        115.30        55.51 o
  14   3  11          0.03         44.49        58.32 o
  15   3  11          0.60        -27.97        64.70 o
  16   3  11          0.76        109.60        84.11 o
  17   3  11          1.45         62.75        90.41 o
   0   4  11        102.71        166.23        34.74 o
   1   4  11       5272.21       5013.86        61.95 o
   2   4  11         25.92         40.27        22.37 o
   3   4  11       1409.26       1311.86        33.70 o
   4   4  11         26.05          1.20        24.10 o
   5   4  11       3296.65       3346.84        50.00 o
   6   4  11         26.50          6.97        27.80 o
   7   4  11         35.08         27.63        31.00 o
   8   4  11          2.14         -6.52        33.43 o
   9   4  11        489.84        548.29        41.52 o
  10   4  11          9.56        -43.49        43.49 o
  11   4  11        236.75        261.31        50.99 o
  12   4  11          3.71          5.53        57.61 o
  13   4  11         14.59        -48.24        62.79 o
  14   4  11         11.91        -68.76        68.76 o
  15   4  11         33.61         30.38        79.02 o
  16   4  11          0.22        -79.14        91.23 o
   1   5  11        647.34        621.41        38.12 o
   2   5  11        153.21        174.83        35.05 o
   3   5  11         97.95         96.51        33.55 o
   4   5  11          4.94         36.12        34.55 o
   5   5  11        750.51        895.68        48.03 o
   6   5  11         11.32        -36.05        39.56 o
   7   5  11          8.37        128.10        40.96 o
   8   5  11          0.58        -38.99        39.18 o
   9   5  11        212.85        254.83        43.04 o
  10   5  11          0.28         27.14        44.26 o
  11   5  11         27.71         -6.17        48.67 o
  12   5  11          0.06        -12.37        57.17 o
  13   5  11         19.80         37.77        66.73 o
  14   5  11          2.82        -45.02        73.88 o
  15   5  11         29.15          3.78        79.66 o
   0   6  11        584.68        652.64        87.34 o
   1   6  11         30.21         58.20        43.17 o
   2   6  11          3.18          4.73        45.29 o
   3   6  11         77.98         87.80        43.49 o
   4   6  11        259.71        162.02        50.51 o
   5   6  11         94.93        139.75        49.63 o
   6   6  11          6.17         28.53        46.04 o
   7   6  11        240.39        256.82        52.04 o
   8   6  11         16.83        -11.48        53.85 o
   9   6  11          4.54         58.50        58.14 o
  10   6  11          0.25        -61.57        61.57 o
  11   6  11        116.37         90.22        74.91 o
  12   6  11          0.95         29.39        94.16 o
  13   6  11         14.36        333.80       255.92 o
   1   7  11        146.04         67.86        51.65 o
   2   7  11         26.54         -5.93        50.18 o
   3   7  11        317.56        211.66        58.14 o
   4   7  11         74.20         22.23        58.06 o
   5   7  11          0.18         26.58        61.91 o
   6   7  11          0.52        -35.77        56.68 o
   7   7  11        111.18         88.33        60.19 o
   8   7  11         75.42         79.66        66.02 o
   9   7  11         35.64        -43.99        77.43 o
   0   8  11         14.95        164.45       118.64 o
   1   8  11          6.49        -51.80        63.92 o
   2   8  11          0.16        115.91        65.48 o
   3   8  11          5.80         36.26        65.92 o
   4   8  11          6.02        -85.25       228.10 o
   0   0  12       4482.25       4834.15        87.51 o
   1   0  12      56903.89      57055.97       523.68 o
   2   0  12       3213.63       3323.23        51.84 o
   3   0  12      25966.97      25275.63       265.05 o
   4   0  12        591.27        567.87        28.19 o
   5   0  12      34227.18      33881.72       350.79 o
   6   0  12       6473.54       6481.56       119.58 o
   7   0  12        826.94        674.35        50.44 o
   8   0  12        889.33       1002.24        43.21 o
   9   0  12       9412.43       9111.67       166.12 o
  10   0  12       1207.90       1083.27        59.71 o
  11   0  12        189.08        149.76        48.43 o
  12   0  12       1126.06       1243.46        90.74 o
  13   0  12       1057.51       1067.92        90.35 o
  14   0  12          4.84        106.79        81.68 o
  15   0  12         22.40        -48.65        80.49 o
  16   0  12        218.66        144.22       118.72 o
  17   0  12         49.30        -56.11       171.04 o
  18   0  12         38.06         43.57       106.07 o
  19   0  12          4.67         39.67       180.83 o
   1   1  12      11277.59      11726.20        87.47 o
   2   1  12         27.54         60.88        11.85 o
   3   1  12       2629.17       2844.51        36.49 o
   4   1  12       1046.81       1069.98        21.17 o
   5   1  12       8028.37       7676.18        69.30 o
   6   1  12        228.28        312.07        19.52 o
   7   1  12        315.22        348.54        25.06 o
   8   1  12        605.19        592.34        25.47 o
   9   1  12       2248.22       2147.24        43.55 o
  10   1  12        366.08        337.34        40.92 o
  11   1  12        363.89        336.31        39.12 o
  12   1  12         17.78          0.31        39.81 o
  13   1  12        324.28        290.41        54.25 o
  14   1  12        195.50        204.95        64.62 o
  15   1  12        257.33        294.90        59.96 o
  16   1  12         26.78        116.11        63.55 o
  17   1  12         26.18        -70.40        70.40 o
  18   1  12         54.99         57.65        82.27 o
   0   2  12         15.71        -12.43        21.73 o
   1   2  12       3017.59       2449.43        34.07 o
   2   2  12        831.29        795.79        23.82 o
   3   2  12         20.91         19.66        14.43 o
   4   2  12          4.75        -14.69        15.66 o
   5   2  12       5590.35       5109.00        52.53 o
   6   2  12       2210.54       2088.98        40.00 o
   7   2  12        882.51        812.67        27.67 o
   8   2  12         13.31         60.17        21.99 o
   9   2  12       2084.47       2151.97        46.59 o
  10   2  12        514.55        442.59        32.46 o
  11   2  12        386.56        359.70        38.96 o
  12   2  12          3.50         90.67        42.23 o
  13   2  12        223.07        278.09        49.77 o
  14   2  12         11.90         32.94        60.06 o
  15   2  12         21.37        -86.89        86.89 o
  16   2  12          2.65        -29.00        69.46 o
  17   2  12          1.07        -35.18        86.91 o
  18   2  12          0.24        -63.84        81.54 o
   1   3  12        139.45        143.64        17.17 o
   2   3  12       5564.48       5534.18        56.76 o
   3   3  12        447.92        501.97        23.18 o
   4   3  12         61.62         88.39        19.52 o
   5   3  12       1601.92       1589.03        33.75 o
   6   3  12        978.48       1028.11        29.00 o
   7   3  12        174.07        191.02        23.13 o
   8   3  12         20.40          1.63        30.13 o
   9   3  12       1168.75       1314.96        46.88 o
  10   3  12          6.85         -3.96        39.49 o
  11   3  12         91.23        169.53        50.25 o
  12   3  12          0.48        -53.20        53.20 o
  13   3  12        309.08        278.64        59.53 o
  14   3  12          0.24         60.62        61.27 o
  15   3  12        138.61         66.47        68.45 o
  16   3  12          0.18        -68.39        79.15 o
  17   3  12         51.18        119.60        92.13 o
   0   4  12        475.35        550.38        65.71 o
   1   4  12       3425.01       3264.29        70.25 o
   2   4  12          2.38        -25.43        25.43 o
   3   4  12       2968.23       2973.46        49.70 o
   4   4  12        276.49        325.61        27.25 o
   5   4  12       1299.21       1183.67        36.85 o
   6   4  12          9.23         -6.59        33.01 o
   7   4  12        757.82        838.55        38.40 o
   8   4  12         63.42        111.49        35.95 o
   9   4  12        273.92        194.12        39.27 o
  10   4  12          8.86        -44.26        44.26 o
  11   4  12         81.18        125.01        50.09 o
  12   4  12         15.41        -44.34        63.01 o
  13   4  12         67.83         61.28        63.34 o
  14   4  12          5.14          9.90        70.46 o
  15   4  12         25.49         96.38        82.20 o
  16   4  12          5.49        -83.75        83.75 o
   1   5  12       1738.35       1697.93        52.60 o
   2   5  12        427.18        463.25        39.26 o
   3   5  12       2337.74       2251.41        75.07 o
   4   5  12         43.57          4.44        35.36 o
   5   5  12        287.58        298.56        42.28 o
   6   5  12         10.57        -10.14        40.35 o
   7   5  12        855.73        751.50        49.80 o
   8   5  12         16.97         67.40        44.69 o
   9   5  12          2.09         11.81        45.65 o
  10   5  12         47.94        -37.55        53.89 o
  11   5  12         83.19         -6.04        51.14 o
  12   5  12          0.35        -56.23        59.05 o
  13   5  12         10.96        -59.07        63.37 o
  14   5  12         27.68         75.03        82.28 o
   0   6  12        144.86        143.41        61.50 o
   1   6  12        560.88        486.78        47.53 o
   2   6  12         36.77        114.36        43.37 o
   3   6  12         45.61         40.82        43.38 o
   4   6  12         70.69        112.85        51.11 o
   5   6  12        616.22        583.65        55.22 o
   6   6  12        104.94         80.54        49.06 o
   7   6  12         65.95         -5.94        51.99 o
   8   6  12          4.01         11.43        54.57 o
   9   6  12        212.93         90.41        60.09 o
  10   6  12         23.90        -12.59        64.98 o
  11   6  12         51.08        194.43        84.80 o
  12   6  12          3.07        -94.96        94.96 o
   1   7  12        134.61        124.61        52.34 o
   2   7  12         18.77        -16.51        56.33 o
   3   7  12        165.19        191.36        59.99 o
   4   7  12        121.22         67.86        58.61 o
   5   7  12         40.56        225.26        60.12 o
   6   7  12         11.05        -47.36        68.63 o
   7   7  12        102.17          9.83        59.59 o
   8   7  12        103.54        120.65        68.06 o
   9   7  12         10.79        106.59        81.93 o
   0   8  12         60.67        120.10        85.48 o
   1   8  12         24.18        106.53        66.77 o
   2   8  12          3.58         21.97        68.03 o
   3   8  12          3.33        -57.98        90.46 o
   1   1  13        379.25        460.79        16.93 o
   2   1  13      39584.38      41300.78       272.10 o
   3   1  13       2783.97       2751.33        32.63 o
   4   1  13       2959.76       2903.80        39.25 o
   5   1  13       1382.13       1308.66        25.40 o
   6   1  13       8884.83       9348.36        83.03 o
   7   1  13        666.60        663.64        27.96 o
   8   1  13       1694.40       1678.52        37.18 o
   9   1  13       2713.59       2639.96        50.32 o
  10   1  13        335.14        403.97        34.52 o
  11   1  13         62.80         53.60        37.29 o
  12   1  13        104.72        149.12        42.00 o
  13   1  13        998.87       1045.24        61.90 o
  14   1  13          8.86         63.77        59.29 o
  15   1  13        171.12        323.95        66.84 o
  16   1  13          0.31         57.86        63.46 o
  17   1  13        103.25        114.65        69.41 o
  18   1  13          3.96         85.07        82.30 o
   0   2  13        297.87        406.61        35.08 o
   1   2  13      15709.15      14962.24       115.77 o
   2   2  13        327.57        375.49        23.61 o
   3   2  13       7949.14       7398.77        64.95 o
   4   2  13        142.93        148.81        15.37 o
   5   2  13       9078.73       8575.47        79.29 o
   6   2  13       1184.20       1225.59        30.03 o
   7   2  13        493.80        471.39        24.75 o
   8   2  13       1467.81       1548.30        37.48 o
   9   2  13       2313.29       2209.60        49.19 o
  10   2  13        576.08        592.48        36.44 o
  11   2  13         32.52         44.13        38.46 o
  12   2  13        752.90        881.97        49.24 o
  13   2  13        273.41        276.32        69.39 o
  14   2  13         83.57         -3.49        64.34 o
  15   2  13         16.81         35.58        70.03 o
  16   2  13         78.21        -68.81        68.81 o
  17   2  13         10.82         40.99        75.27 o
  18   2  13          2.73        -26.60        79.80 o
   1   3  13       4346.28       4059.05        45.05 o
   2   3  13       1404.98       1447.59        33.82 o
   3   3  13       3060.59       2910.05        42.64 o
   4   3  13          4.53         28.34        20.64 o
   5   3  13       1661.23       1511.34        44.86 o
   6   3  13          0.68         46.83        22.34 o
   7   3  13        858.53        803.99        31.24 o
   8   3  13          5.99         -5.71        26.92 o
   9   3  13        100.30         50.90        33.14 o
  10   3  13        354.63        317.17        45.28 o
  11   3  13        158.88         39.57        57.63 o
  12   3  13         11.97          6.81        59.37 o
  13   3  13          6.37        -61.41        61.41 o
  14   3  13        126.76        176.50        64.32 o
  15   3  13         41.52         47.47        71.71 o
  16   3  13         11.18        118.35        81.98 o
  17   3  13          9.63        -33.90        94.96 o
   0   4  13         29.39         52.94        37.48 o
   1   4  13       1680.25       1604.69        43.54 o
   2   4  13        452.07        421.39        30.84 o
   3   4  13        124.94        126.10        27.10 o
   4   4  13        178.52        183.71        28.19 o
   5   4  13       1865.87       1783.43        43.85 o
   6   4  13       1445.24       1438.17        41.66 o
   7   4  13        198.06        126.76        33.93 o
   8   4  13        444.72        416.46        42.21 o
   9   4  13        600.06        545.48        45.78 o
  10   4  13        444.85        397.40        50.52 o
  11   4  13        157.16        116.12        56.16 o
  12   4  13        204.81        279.84        68.03 o
  13   4  13         57.17         52.89        67.77 o
  14   4  13          8.72        -19.74        73.02 o
  15   4  13          7.29        -77.25        77.25 o
  16   4  13         27.14        -54.98        87.74 o
   1   5  13         13.82        -33.29        34.36 o
   2   5  13        128.86        158.09        36.89 o
   3   5  13         99.86        104.86        36.50 o
   4   5  13         46.04         -1.85        35.48 o
   5   5  13         66.16         33.61        40.39 o
   6   5  13         95.19        129.67        42.80 o
   7   5  13          4.56        -48.47        48.47 o
   8   5  13         73.23        125.44        51.03 o
   9   5  13        140.66         92.15        51.41 o
  10   5  13         37.93         -4.07        52.69 o
  11   5  13         46.28         79.41        59.76 o
  12   5  13         19.29         23.31        65.99 o
  13   5  13         71.10        -62.10        70.21 o
  14   5  13          5.41        -84.06        84.06 o
   0   6  13        333.24        286.83        66.67 o
   1   6  13         17.31          5.37        44.45 o
   2   6  13         70.63         -5.87        44.45 o
   3   6  13          0.65         13.71        43.97 o
   4   6  13        117.83         78.49        51.56 o
   5   6  13         10.33         12.44        50.45 o
   6   6  13        243.06        186.57        52.11 o
   7   6  13          7.45         94.23        54.38 o
   8   6  13          2.81        -46.70        55.62 o
   9   6  13          0.05        -62.99        62.99 o
  10   6  13         88.73        -19.00        71.67 o
  11   6  13          6.01         44.54        84.14 o
  12   6  13         37.80        -78.09        93.10 o
   1   7  13         84.68        101.16        53.94 o
   2   7  13         75.87        -33.79        52.98 o
   3   7  13        137.98        162.96        59.92 o
   4   7  13          1.10        -42.64        57.47 o
   5   7  13          2.05         36.99        59.04 o
   6   7  13          5.85        -21.40        61.88 o
   7   7  13         39.51         -0.05        62.81 o
   8   7  13          3.14        -41.24        69.89 o
   9   7  13         13.65        -70.35        86.92 o
   0   8  13         15.58         66.67       102.36 o
   1   8  13          0.52          0.98        97.52 o
   0   0  14      10967.39      12123.59       180.57 o
   1   0  14      26136.89      26956.55       272.13 o
   2   0  14        956.69        822.93        24.93 o
   3   0  14       6231.92       6369.81        86.90 o
   4   0  14      14182.59      14524.12       165.22 o
   5   0  14      26350.92      25912.24       276.58 o
   6   0  14       3785.40       3547.74        66.13 o
   7   0  14        200.10        188.44        31.12 o
   8   0  14      12031.35      11501.53       151.95 o
   9   0  14       9097.43       8471.46       138.45 o
  10   0  14       1360.34       1273.19        66.29 o
  11   0  14          3.25         21.43        53.81 o
  12   0  14       3885.75       3890.24       123.35 o
  13   0  14       1303.77       1339.71       144.23 o
  14   0  14         31.97        143.90        87.45 o
  15   0  14          3.55         45.57       113.02 o
  16   0  14        505.58        634.85       121.43 o
  17   0  14         86.19        -97.24       114.03 o
  18   0  14         14.69        -68.95       115.63 o
   1   1  14          7.05        -10.69        13.98 o
   2   1  14      10210.87      10356.43        79.02 o
   3   1  14          5.84         15.40        12.96 o
   4   1  14        753.45        866.41        21.01 o
   5   1  14         63.00         64.00        15.25 o
   6   1  14       5008.89       5034.71        52.31 o
   7   1  14        108.09        101.23        22.19 o
   8   1  14        253.88        281.13        27.46 o
   9   1  14        136.45         92.93        29.08 o
  10   1  14        956.03        981.78        43.32 o
  11   1  14         77.36         35.95        38.31 o
  12   1  14          1.25         19.67        46.73 o
  13   1  14         98.99         83.97        50.19 o
  14   1  14         91.20        172.98        56.42 o
  15   1  14          2.88        159.10        62.87 o
  16   1  14          4.71        -23.53        60.05 o
  17   1  14         38.42         -7.01        64.74 o
  18   1  14         12.82        -18.13        79.34 o
   0   2  14       2854.92       2793.60        57.88 o
   1   2  14       3609.41       3262.36        40.57 o
   2   2  14       1044.17       1102.60        25.89 o
   3   2  14        448.97        473.75        19.65 o
   4   2  14        689.01        760.23        20.91 o
   5   2  14       3093.29       2832.38        39.76 o
   6   2  14       3194.24       3075.80        45.26 o
   7   2  14        222.23        186.50        23.23 o
   8   2  14        101.74        106.89        24.88 o
   9   2  14        369.13        411.08        34.48 o
  10   2  14       1077.97       1004.24        41.07 o
  11   2  14        471.10        455.35        43.04 o
  12   2  14        218.87        347.78        43.27 o
  13   2  14         19.29          7.19        59.09 o
  14   2  14         59.95        -65.13        65.13 o
  15   2  14        108.67         58.92        70.34 o
  16   2  14         33.89         69.31        69.76 o
  17   2  14         57.85         50.40        77.77 o
  18   2  14          0.53        -88.28        88.41 o
   1   3  14        274.93        347.35        23.94 o
   2   3  14      16082.14      15420.01       124.56 o
   3   3  14       1564.78       1670.77        35.71 o
   4   3  14       2961.98       2746.21        42.31 o
   5   3  14        270.95        322.57        24.10 o
   6   3  14       6492.88       6341.34        66.78 o
   7   3  14        832.27        836.42        33.42 o
   8   3  14       1717.80       1710.96        41.78 o
   9   3  14        648.71        632.79        42.77 o
  10   3  14        988.95       1104.57        53.12 o
  11   3  14         42.66         54.48        53.75 o
  12   3  14         78.70         58.56        61.36 o
  13   3  14        237.71        246.11        67.02 o
  14   3  14         51.58         75.15        64.28 o
  15   3  14          4.56         18.49        75.69 o
  16   3  14          5.57        -61.39        84.43 o
  17   3  14         21.53        -18.17        92.64 o
   0   4  14       2229.15       2130.06        69.98 o
   1   4  14         81.36        103.87        27.76 o
   2   4  14        245.60        274.79        30.77 o
   3   4  14         13.79         30.39        28.68 o
   4   4  14       1760.79       1889.44        45.45 o
   5   4  14        134.96        104.73        28.93 o
   6   4  14        700.32        507.52        38.78 o
   7   4  14          1.32         21.22        35.62 o
   8   4  14        699.16        729.38        45.21 o
   9   4  14         82.18         33.40        44.15 o
  10   4  14        150.31        125.86        53.86 o
  11   4  14          3.31        -54.81        54.81 o
  12   4  14         79.49        262.69        69.70 o
  13   4  14         20.74        118.24        76.20 o
  14   4  14          0.13        -73.56        73.56 o
  15   4  14          4.12       -113.05       113.05 o
  16   4  14          0.63        -93.49        93.49 o
   1   5  14         70.13         -5.52        36.10 o
   2   5  14        776.10        747.98        43.25 o
   3   5  14        547.76        618.98        42.49 o
   4   5  14        564.51        601.00        42.93 o
   5   5  14         81.73         18.37        43.56 o
   6   5  14         41.23         17.85        45.30 o
   7   5  14        376.56        346.32        50.64 o
   8   5  14        469.15        449.48        55.36 o
   9   5  14        173.91        222.54        53.39 o
  10   5  14         83.98        104.64        58.74 o
  11   5  14         34.27         44.77        62.41 o
  12   5  14         57.06         80.49        65.77 o
  13   5  14         65.33        -72.20        72.20 o
  14   5  14         80.94         33.50       101.62 o
   0   6  14          2.99         -3.55        71.74 o
   1   6  14        198.07        200.97        46.87 o
   2   6  14          0.40        -25.58        44.57 o
   3   6  14         45.92         42.18        46.87 o
   4   6  14         29.19         32.32        51.01 o
   5   6  14        151.02        128.65        50.79 o
   6   6  14          1.20         51.58        51.77 o
   7   6  14          3.20        -55.68        55.68 o
   8   6  14         72.56         28.59        59.28 o
   9   6  14         29.66        -69.45        69.45 o
  10   6  14          3.46        -71.27        71.27 o
  11   6  14         11.62         64.21        79.69 o
  12   6  14         31.09         -2.47       100.31 o
   1   7  14          0.82         22.08        53.71 o
   2   7  14         28.80          9.69        59.80 o
   3   7  14          0.67        -42.57        59.65 o
   4   7  14          1.28        -34.95        60.49 o
   5   7  14          3.14        -28.40        58.66 o
   6   7  14          1.44        -57.21        61.66 o
   7   7  14          0.81         73.49        67.89 o
   8   7  14          3.76        -37.74        72.25 o
   1   1  15        533.90        507.42        19.86 o
   2   1  15      29513.52      28533.07       193.50 o
   3   1  15       1143.21       1216.21        23.49 o
   4   1  15       3463.06       3342.49        46.23 o
   5   1  15        128.47        147.76        18.01 o
   6   1  15      10200.66      10049.69        97.44 o
   7   1  15        296.34        341.90        26.63 o
   8   1  15       2082.43       2159.22        54.81 o
   9   1  15        684.49        751.40        36.01 o
  10   1  15        845.52        908.49        49.26 o
  11   1  15          3.31         43.29        39.26 o
  12   1  15        175.43        125.16        45.32 o
  13   1  15        307.21        315.68        55.13 o
  14   1  15          8.93        -22.00        58.25 o
  15   1  15         14.86         -8.35        60.75 o
  16   1  15          0.79         24.92        72.24 o
  17   1  15         36.07        -73.54        73.54 o
  18   1  15          0.90         15.30        81.65 o
   0   2  15       1698.25       1521.91        54.91 o
   1   2  15       1420.54       1432.09        29.89 o
   2   2  15        141.94        112.34        18.73 o
   3   2  15         74.43         57.98        17.27 o
   4   2  15       3958.25       3731.15        48.09 o
   5   2  15       2278.66       2264.94        37.12 o
   6   2  15        704.73        694.53        28.48 o
   7   2  15         20.80         29.79        24.43 o
   8   2  15       5892.74       5800.44        77.26 o
   9   2  15        899.27        850.67        39.52 o
  10   2  15        301.70        336.38        36.34 o
  11   2  15          3.05         39.54        39.52 o
  12   2  15       2607.43       2731.21        76.55 o
  13   2  15         97.63        164.20        65.81 o
  14   2  15          1.45        -61.74        79.07 o
  15   2  15         15.42        -76.72        76.72 o
  16   2  15        401.76        454.26        78.02 o
  17   2  15          1.89        -35.36        78.32 o
   1   3  15        157.33        103.61        23.35 o
   2   3  15        216.61        260.53        24.55 o
   3   3  15       1916.44       1879.82        48.06 o
   4   3  15        348.26        374.17        24.87 o
   5   3  15        166.81        174.11        28.56 o
   6   3  15        585.04        573.32        30.04 o
   7   3  15       2142.62       2189.42        45.32 o
   8   3  15        318.37        349.16        33.62 o
   9   3  15        188.71        227.75        40.24 o
  10   3  15        531.03        581.94        48.60 o
  11   3  15        604.37        547.17        59.96 o
  12   3  15         63.64        121.89        62.90 o
  13   3  15         20.93          2.69        66.31 o
  14   3  15        153.16        105.27        72.09 o
  15   3  15         25.62         17.34        84.25 o
  16   3  15          4.60         55.21        84.34 o
  17   3  15          1.00        -59.35       111.80 o
   0   4  15       5192.16       5209.73        93.07 o
   1   4  15       2743.87       2686.12        52.75 o
   2   4  15        113.08        120.05        30.27 o
   3   4  15       1135.17       1164.76        43.20 o
   4   4  15       1534.01       1593.96        53.47 o
   5   4  15       1414.46       1434.11        43.55 o
   6   4  15        484.10        559.68        36.45 o
   7   4  15          1.34         55.97        37.10 o
   8   4  15         69.81         83.37        42.95 o
   9   4  15        139.49         41.25        52.67 o
  10   4  15        268.72        212.65        54.27 o
  11   4  15        240.37        290.58        62.11 o
  12   4  15        330.79        294.26        71.01 o
  13   4  15          2.98         35.12        76.58 o
  14   4  15         38.64         24.49        73.82 o
  15   4  15        149.00         41.17        82.56 o
   1   5  15          8.47        -37.05        37.05 o
   2   5  15        364.64        352.07        40.82 o
   3   5  15         74.20         56.82        38.87 o
   4   5  15        280.18        199.74        40.33 o
   5   5  15          8.71         52.22        46.23 o
   6   5  15        460.72        415.67        50.92 o
   7   5  15         84.00         33.67        51.09 o
   8   5  15        154.56         86.35        54.16 o
   9   5  15         13.23        -49.74        60.25 o
  10   5  15        255.60        336.25        63.83 o
  11   5  15         30.77        -62.80        62.80 o
  12   5  15          2.73         -9.65        71.78 o
  13   5  15          1.64        -73.81        73.81 o
  14   5  15         46.92         -8.78        97.16 o
   0   6  15       1095.77       1106.23        82.09 o
   1   6  15         59.08        113.82        47.60 o
   2   6  15         51.69         42.06        47.27 o
   3   6  15         27.71          7.50        51.02 o
   4   6  15        695.78        645.03        57.49 o
   5   6  15         35.71         -1.88        50.21 o
   6   6  15        157.17         74.41        52.36 o
   7   6  15          0.31         42.20        59.60 o
   8   6  15        187.00        101.08        65.38 o
   9   6  15          8.34        -30.13        71.16 o
  10   6  15         47.05        -33.19        75.77 o
  11   6  15          4.10        -57.72        80.09 o
   1   7  15          8.84         43.04        53.68 o
   2   7  15         23.05        -45.53        60.23 o
   3   7  15         32.23         28.88        63.18 o
   4   7  15         27.57        -24.06        58.55 o
   5   7  15          0.16         76.24        62.89 o
   6   7  15          7.02        -31.74        67.80 o
   7   7  15         38.48          9.03        69.49 o
   8   7  15         17.11        -32.96        78.91 o
   0   0  16         24.57         57.98        39.82 o
   1   0  16        313.57        367.91        29.25 o
   2   0  16        612.69        432.28        31.84 o
   3   0  16          2.98          7.04        25.39 o
   4   0  16        629.87        538.60        35.12 o
   5   0  16        396.66        402.19        33.76 o
   6   0  16       2625.22       2308.43        57.45 o
   7   0  16        305.67        377.93        37.33 o
   8   0  16       2791.50       2554.81        69.95 o
   9   0  16         32.31        103.23        47.05 o
  10   0  16        921.51        833.31        58.66 o
  11   0  16        469.04        418.52        57.09 o
  12   0  16       1579.84       1549.87        75.05 o
  13   0  16         18.66        -25.99        69.39 o
  14   0  16         40.03        138.43        93.26 o
  15   0  16        244.41        220.98        99.56 o
  16   0  16        259.73        366.02       141.35 o
  17   0  16         13.92        -21.55        88.35 o
  18   0  16          1.63        -98.27        98.27 o
   1   1  16       2562.71       2569.60        35.89 o
   2   1  16      12825.80      12780.66        96.23 o
   3   1  16       2933.10       3015.21        36.62 o
   4   1  16       1325.07       1480.94        29.61 o
   5   1  16        491.92        579.99        26.53 o
   6   1  16       5992.32       5759.62        68.57 o
   7   1  16       1309.37       1271.55        36.07 o
   8   1  16       1080.46       1217.30        36.92 o
   9   1  16          1.35         74.89        30.83 o
  10   1  16       1270.05       1195.10        48.66 o
  11   1  16        268.45        255.52        42.90 o
  12   1  16        233.74        139.86        48.01 o
  13   1  16          2.96         -7.34        51.29 o
  14   1  16        168.42        240.59        60.44 o
  15   1  16         19.30          7.27        63.17 o
  16   1  16         25.06        117.93        68.87 o
  17   1  16          1.60         50.33        76.62 o
  18   1  16         14.51         41.01        93.96 o
   0   2  16       5566.51       5606.01        85.07 o
   1   2  16         31.18         49.03        20.17 o
   2   2  16        427.73        431.25        22.36 o
   3   2  16         11.00        -19.77        19.77 o
   4   2  16       2358.24       2335.66        40.97 o
   5   2  16          3.83         54.88        22.03 o
   6   2  16       1423.86       1381.59        47.94 o
   7   2  16         18.78         -4.36        29.21 o
   8   2  16         52.89         99.76        32.15 o
   9   2  16         27.51         21.71        34.17 o
  10   2  16        460.19        471.12        39.36 o
  11   2  16         74.22         52.19        41.27 o
  12   2  16         42.66        101.20        45.93 o
  13   2  16         17.21        -34.57        55.06 o
  14   2  16         10.58         92.82        72.97 o
  15   2  16         57.55         58.97        82.59 o
  16   2  16          9.03         28.94        76.53 o
  17   2  16          1.73         49.40        81.09 o
   1   3  16       1324.68       1306.52        37.19 o
   2   3  16       8453.45       8177.24        81.09 o
   3   3  16       2150.61       2306.69        43.40 o
   4   3  16       3525.94       3167.27        49.32 o
   5   3  16         64.32         41.46        25.89 o
   6   3  16       2615.01       2765.43        51.15 o
   7   3  16       1006.07       1061.71        40.49 o
   8   3  16       2999.67       2918.45        59.62 o
   9   3  16         76.29        178.94        42.39 o
  10   3  16        144.07        163.06        45.71 o
  11   3  16        154.69        231.50        53.64 o
  12   3  16        407.68        440.93        67.70 o
  13   3  16         39.88        -26.83        67.57 o
  14   3  16          7.36          7.75        71.11 o
  15   3  16          0.46        -82.17        82.17 o
  16   3  16          3.73         47.49        86.52 o
   0   4  16        599.50        669.75        57.78 o
   1   4  16         49.87         83.15        27.70 o
   2   4  16          2.55        -29.50        29.50 o
   3   4  16        174.92        198.47        31.72 o
   4   4  16        539.61        555.08        36.47 o
   5   4  16          0.09         42.06        30.60 o
   6   4  16          5.32         -2.97        31.58 o
   7   4  16         99.38         32.63        39.99 o
   8   4  16        356.76        462.64        50.36 o
   9   4  16          0.23         93.26        51.01 o
  10   4  16          0.87        -51.17        51.17 o
  11   4  16         13.75         -9.84        74.79 o
  12   4  16        113.75         42.72        69.85 o
  13   4  16          6.16        -29.52        85.89 o
  14   4  16          0.25         12.76        84.49 o
  15   4  16          0.24        -42.01       127.51 o
   1   5  16        209.47        139.75        40.58 o
   2   5  16         32.65         88.53        39.31 o
   3   5  16        432.56        347.83        42.76 o
   4   5  16        552.70        598.86        50.02 o
   5   5  16         41.39        -44.27        44.27 o
   6   5  16          8.51        -49.79        49.79 o
   7   5  16        394.82        277.15        53.86 o
   8   5  16        367.09        312.95        61.92 o
   9   5  16          5.93         -7.69        62.51 o
  10   5  16         40.67         28.39        70.15 o
  11   5  16        165.45        117.81        65.42 o
  12   5  16         16.11         87.40        79.00 o
  13   5  16          3.35         71.53        81.28 o
   0   6  16        113.43         22.84        68.30 o
   1   6  16         17.11         -1.07        48.09 o
   2   6  16          6.32        -48.05        48.05 o
   3   6  16         10.05        -57.87        57.87 o
   4   6  16          6.34         58.42        52.76 o
   5   6  16         10.96        -11.03        50.87 o
   6   6  16         24.79         26.83        56.60 o
   7   6  16          3.73        -34.90        65.21 o
   8   6  16         67.06        -53.33        64.61 o
   9   6  16          1.18         14.33        73.20 o
  10   6  16          7.97         17.83        76.60 o
  11   6  16          0.52        -77.56        77.56 o
   1   7  16          0.29        -33.98        55.46 o
   2   7  16          1.45          4.36        63.35 o
   3   7  16          0.21        -17.69        61.19 o
   4   7  16          7.07        -16.54        59.81 o
   5   7  16          0.21         82.51        73.22 o
   6   7  16         11.70         65.94        66.18 o
   7   7  16          0.02         69.24        74.53 o
   1   1  17       4409.58       4185.40        44.95 o
   2   1  17      22884.06      21714.27       153.14 o
   3   1  17       5043.44       5094.88        51.05 o
   4   1  17       3521.12       3296.34        47.55 o
   5   1  17       2655.21       2481.16        46.88 o
   6   1  17       6015.73       5762.57        74.79 o
   7   1  17       4283.97       4394.65        62.29 o
   8   1  17       3328.27       3035.08        54.10 o
   9   1  17       1066.12       1071.52        42.21 o
  10   1  17        333.00        374.46        50.33 o
  11   1  17       2138.04       2186.95        60.87 o
  12   1  17        611.40        587.77        55.76 o
  13   1  17        333.78        405.83        58.04 o
  14   1  17         10.05         31.39        63.53 o
  15   1  17        470.01        514.27        72.18 o
  16   1  17         18.24        143.24        72.91 o
  17   1  17         66.91         -4.99        82.72 o
   0   2  17        506.15        550.05        37.99 o
   1   2  17        322.46        271.54        23.41 o
   2   2  17         60.19         -9.95        20.10 o
   3   2  17        955.43        914.89        28.52 o
   4   2  17       1038.25       1029.30        30.95 o
   5   2  17         86.61         79.64        28.28 o
   6   2  17        133.71        124.41        29.16 o
   7   2  17       1177.39       1110.49        39.84 o
   8   2  17       1654.92       1554.75        47.82 o
   9   2  17        176.49        146.41        43.42 o
  10   2  17          7.35         -6.83        46.89 o
  11   2  17        983.29       1024.89        53.35 o
  12   2  17        833.08        875.38        56.46 o
  13   2  17        180.94         95.37        58.67 o
  14   2  17          7.65        -40.18        75.84 o
  15   2  17        475.45        319.25        87.78 o
  16   2  17        137.48        114.09        90.53 o
  17   2  17         44.12        -37.05        80.38 o
   1   3  17        359.55        343.42        28.19 o
   2   3  17        376.92        415.20        29.63 o
   3   3  17        972.22        908.00        32.62 o
   4   3  17        435.77        477.19        30.04 o
   5   3  17          2.14        -10.53        27.79 o
   6   3  17          6.94        -24.56        30.00 o
   7   3  17        737.64        694.66        38.63 o
   8   3  17        438.83        450.65        40.54 o
   9   3  17         23.00        -19.04        42.37 o
  10   3  17        256.13        184.58        53.76 o
  11   3  17        201.50        199.42        58.63 o
  12   3  17         93.93        133.76        67.52 o
  13   3  17          0.62         72.29        70.37 o
  14   3  17        149.33         69.31        74.34 o
  15   3  17         14.40        -88.58        88.58 o
  16   3  17          3.23         11.51        87.76 o
   0   4  17       3364.03       3347.12        80.43 o
   1   4  17        173.06        168.75        29.50 o
   2   4  17        410.24        423.28        32.44 o
   3   4  17        560.78        495.56        33.73 o
   4   4  17       1293.82       1295.51        44.53 o
   5   4  17         16.14         57.44        34.51 o
   6   4  17       1380.54       1475.19        59.34 o
   7   4  17        244.39        194.87        44.33 o
   8   4  17          0.49         -1.22        45.13 o
   9   4  17         49.31        -32.42        50.45 o
  10   4  17        489.48        434.61        58.37 o
  11   4  17         28.46        -14.36        68.93 o
  12   4  17        142.56        264.32        80.23 o
  13   4  17          2.72        -62.81        80.32 o
  14   4  17         23.84         69.41        85.90 o
  15   4  17          0.96        -35.71        99.82 o
   1   5  17        722.95        622.75        46.08 o
   2   5  17       1048.67       1148.31        66.22 o
   3   5  17        430.81        417.01        43.78 o
   4   5  17         85.84         87.89        43.17 o
   5   5  17        281.65        239.77        51.63 o
   6   5  17        197.12        166.88        55.64 o
   7   5  17         87.89        108.09        63.05 o
   8   5  17        103.03         74.11        64.03 o
   9   5  17         13.97        -61.63        61.63 o
  10   5  17          1.61         12.19        72.05 o
  11   5  17         16.42        -18.22        73.82 o
  12   5  17         31.90         -9.44        85.12 o
  13   5  17          0.16         39.45        88.29 o
   0   6  17        760.72        709.97        78.76 o
   1   6  17          7.04          2.25        48.66 o
   2   6  17          8.70        -43.14        62.62 o
   3   6  17          8.28         40.00        50.22 o
   4   6  17        321.47        341.18        57.50 o
   5   6  17          3.47        -55.61        55.61 o
   6   6  17         33.03         49.99        61.98 o
   7   6  17          1.27         15.32        65.79 o
   8   6  17          5.49         -9.74        82.71 o
   9   6  17          2.91         42.15        77.11 o
  10   6  17         16.96        -78.92        78.92 o
  11   6  17          0.57        -82.03        82.03 o
   1   7  17          7.05         69.26        58.29 o
   2   7  17        101.45        142.35        66.11 o
   3   7  17         12.67         87.40        62.29 o
   4   7  17         59.69         12.07        65.62 o
   5   7  17          0.14        139.85        68.31 o
   6   7  17          9.49        101.62        74.54 o
   7   7  17          3.95         67.64        76.83 o
   0   0  18       3251.55       3062.18        92.32 o
   1   0  18       7298.82       7339.76        99.99 o
   2   0  18       2237.26       2025.45        52.75 o
   3   0  18       3978.42       3610.26       100.13 o
   4   0  18        583.61        577.31        38.71 o
   5   0  18       5161.57       5262.48        87.77 o
   6   0  18       6273.31       6032.65       113.85 o
   7   0  18       1003.56        930.80        51.67 o
   8   0  18        688.58        598.72        55.60 o
   9   0  18       1897.77       1829.72        73.37 o
  10   0  18       1478.40       1280.13        70.83 o
  11   0  18        414.93        490.46        67.11 o
  12   0  18       1437.97       1526.47        80.20 o
  13   0  18        331.25        329.22        81.96 o
  14   0  18          4.71         31.84       108.05 o
  15   0  18        186.19        130.86        89.53 o
  16   0  18        478.23        414.62       138.31 o
  17   0  18         16.90         45.93       164.25 o
   1   1  18       3451.60       3334.92        41.19 o
   2   1  18       4589.86       4907.26        50.66 o
   3   1  18       2895.96       2823.54        45.14 o
   4   1  18        444.91        474.69        31.06 o
   5   1  18       1798.23       1795.93        42.58 o
   6   1  18       1421.94       1411.53        45.06 o
   7   1  18       1724.59       1857.34        50.82 o
   8   1  18        451.44        538.23        34.54 o
   9   1  18        591.53        607.52        39.46 o
  10   1  18        171.89        149.94        39.34 o
  11   1  18        678.22        712.61        59.69 o
  12   1  18         98.84         62.29        50.02 o
  13   1  18        194.40        130.65        57.61 o
  14   1  18         26.75        -20.23        63.33 o
  15   1  18        112.07         33.73        68.79 o
  16   1  18          4.83         90.11        74.02 o
  17   1  18         51.93         26.59        93.93 o
   0   2  18       3220.01       3283.63        68.84 o
   1   2  18        382.03        434.83        25.95 o
   2   2  18       1030.48       1073.47        31.25 o
   3   2  18         99.26        101.26        23.28 o
   4   2  18       1117.02       1123.90        38.19 o
   5   2  18         87.75         91.19        30.23 o
   6   2  18       3178.40       3134.97        57.53 o
   7   2  18          8.64        -13.90        32.90 o
   8   2  18         28.41         20.98        35.50 o
   9   2  18         26.34         55.78        38.77 o
  10   2  18        989.72        977.07        52.71 o
  11   2  18         24.21         36.99        45.46 o
  12   2  18        376.32        364.35        52.85 o
  13   2  18         60.96         22.01        60.73 o
  14   2  18         34.89        -74.10        74.96 o
  15   2  18          3.36        162.29        87.39 o
  16   2  18        178.26        310.62        91.78 o
  17   2  18         17.26        -96.25        96.25 o
   1   3  18       2423.58       2317.51        54.71 o
   2   3  18       7066.21       6895.08        73.89 o
   3   3  18        912.68        953.78        44.88 o
   4   3  18        872.22        816.84        35.32 o
   5   3  18       1827.79       1851.64        47.68 o
   6   3  18       1426.98       1468.59        45.13 o
   7   3  18        221.53        187.19        35.97 o
   8   3  18        837.23        830.80        45.14 o
   9   3  18        339.87        338.86        67.19 o
  10   3  18         23.94         16.77        47.30 o
  11   3  18        104.38        108.11        59.80 o
  12   3  18        158.12        187.41        63.41 o
  13   3  18         10.90         20.13        71.57 o
  14   3  18          0.70         80.26        75.62 o
  15   3  18         30.73         -6.85        80.55 o
  16   3  18          4.63        -16.57        94.09 o
   0   4  18       2145.92       2139.83        91.00 o
   1   4  18        610.99        641.57        35.46 o
   2   4  18          0.59        -18.74        31.72 o
   3   4  18        716.34        826.02        38.51 o
   4   4  18       1389.51       1393.55        45.56 o
   5   4  18        338.72        334.13        41.77 o
   6   4  18         22.15         26.76        38.43 o
   7   4  18        336.31        389.18        46.71 o
   8   4  18        406.11        419.52        50.08 o
   9   4  18        232.58        286.32        54.69 o
  10   4  18         58.32        120.51        56.60 o
  11   4  18         69.69        177.33        84.39 o
  12   4  18         73.29         79.87        80.24 o
  13   4  18        119.19         44.07        84.41 o
  14   4  18         31.05        -83.34        83.34 o
  15   4  18         11.72        177.99       125.58 o
   1   5  18        242.64        234.06        43.89 o
   2   5  18        798.06        799.15        49.59 o
   3   5  18         38.93         34.07        41.98 o
   4   5  18        339.18        357.55        48.26 o
   5   5  18        190.48         80.24        53.57 o
   6   5  18        128.52         77.89        58.72 o
   7   5  18          0.76        -36.78        67.73 o
   8   5  18        338.76        337.53        65.75 o
   9   5  18         10.76          5.43        65.69 o
  10   5  18          3.92        -66.94        79.55 o
  11   5  18          2.98        -83.94        83.94 o
  12   5  18         79.45         95.04        86.17 o
  13   5  18         13.89         61.47        98.87 o
   0   6  18        140.68          5.28        86.67 o
   1   6  18          1.38        -49.26        49.26 o
   2   6  18         66.19         37.70        51.60 o
   3   6  18         66.72         58.41        56.69 o
   4   6  18        100.54        106.42        59.43 o
   5   6  18         91.71        -51.93        72.88 o
   6   6  18        208.10        221.26        79.46 o
   7   6  18         76.03         94.70        68.06 o
   8   6  18         34.59        -42.78        69.79 o
   9   6  18         59.51         50.58        79.94 o
  10   6  18         60.56        -43.73        81.41 o
   1   7  18         69.27        -47.66        63.98 o
   2   7  18          0.58        -40.50        65.00 o
   3   7  18         66.00        144.17        67.58 o
   4   7  18         54.08         50.34        67.03 o
   5   7  18         17.52         17.92        73.47 o
   6   7  18          0.37        100.65        74.50 o
   1   1  19       3533.63       3519.20        43.35 o
   2   1  19      13935.91      13765.92       102.97 o
   3   1  19       2200.78       2228.92        51.82 o
   4   1  19       3728.02       3561.68        56.02 o
   5   1  19       2503.94       2424.80        63.49 o
   6   1  19       1265.59       1365.32        41.30 o
   7   1  19       1049.17       1114.15        40.97 o
   8   1  19       4117.21       3887.30        70.49 o
   9   1  19        544.79        563.86        44.05 o
  10   1  19        371.52        329.61        46.31 o
  11   1  19        322.17        434.82        51.00 o
  12   1  19        988.90        985.58        72.14 o
  13   1  19         11.28         71.41        60.57 o
  14   1  19        478.65        459.03        69.14 o
  15   1  19         24.21         13.78        79.12 o
  16   1  19         47.77         95.42        85.01 o
  17   1  19          8.99         53.27        91.43 o
   0   2  19       4534.57       4345.32        78.71 o
   1   2  19       4453.35       4041.68        53.09 o
   2   2  19        932.93       1004.75        31.80 o
   3   2  19       4421.98       4109.79        60.64 o
   4   2  19       2485.32       2559.74        52.70 o
   5   2  19       1281.73       1245.11        41.07 o
   6   2  19       2796.16       2789.83        56.91 o
   7   2  19       1271.61       1326.95        45.67 o
   8   2  19        336.02        358.58        40.63 o
   9   2  19        120.40        154.50        40.97 o
  10   2  19        838.88        879.91        53.51 o
  11   2  19        116.56        171.40        49.03 o
  12   2  19          1.36         32.63        57.60 o
  13   2  19         11.84        -64.22        64.22 o
  14   2  19         36.66         30.59        90.42 o
  15   2  19          2.72        142.30        89.64 o
  16   2  19          7.78         11.71        88.18 o
   1   3  19       1585.80       1528.39        42.01 o
   2   3  19         75.55         62.77        27.68 o
   3   3  19       1415.20       1376.81        52.69 o
   4   3  19        194.71        183.58        33.34 o
   5   3  19        396.99        375.91        36.15 o
   6   3  19          4.06        -18.22        33.53 o
   7   3  19        309.07        328.49        39.22 o
   8   3  19        108.61         58.14        40.20 o
   9   3  19          9.07         43.73        46.65 o
  10   3  19          9.43        -48.75        48.75 o
  11   3  19         17.39         98.73        61.42 o
  12   3  19          0.73        -40.38        64.11 o
  13   3  19          1.88         75.49        75.31 o
  14   3  19          7.73        -58.68        75.82 o
  15   3  19          1.45        -43.07        82.74 o
   0   4  19       1402.92       1440.88        69.06 o
   1   4  19        358.38        353.37        34.03 o
   2   4  19        242.49        255.78        34.00 o
   3   4  19         85.32         86.24        35.22 o
   4   4  19        664.60        658.02        43.89 o
   5   4  19         92.82        125.22        40.54 o
   6   4  19        755.67        902.78        54.84 o
   7   4  19         24.28          0.01        47.12 o
   8   4  19         39.96         48.79        47.92 o
   9   4  19         10.66          6.75        54.46 o
  10   4  19        229.54        226.14        66.78 o
  11   4  19         48.02        168.32        72.71 o
  12   4  19          3.37         42.60        83.05 o
  13   4  19         40.23        111.27        82.82 o
  14   4  19         11.64        -12.85       105.83 o
   1   5  19        254.29        282.13        45.57 o
   2   5  19        121.03         78.54        44.48 o
   3   5  19        202.40        231.66        47.87 o
   4   5  19          8.08        -46.12        46.12 o
   5   5  19        128.01        118.23        58.53 o
   6   5  19          4.81         73.75        60.73 o
   7   5  19         89.90        -59.87        61.91 o
   8   5  19          3.31        -34.54        65.94 o
   9   5  19         26.05         75.84        71.81 o
  10   5  19          1.51         87.24        83.20 o
  11   5  19         32.43        -84.72        84.72 o
  12   5  19          0.18       -104.11       104.11 o
   0   6  19        336.09        299.50        79.06 o
   1   6  19          4.01        -18.69        54.15 o
   2   6  19         21.64        -51.54        51.85 o
   3   6  19          1.90        -19.16        56.86 o
   4   6  19        145.37        236.74        82.69 o
   5   6  19         43.41         28.05        62.30 o
   6   6  19         90.03        118.35        67.25 o
   7   6  19          5.82         58.77        68.79 o
   8   6  19          5.42         49.66        70.19 o
   9   6  19         78.68        -77.14        77.14 o
  10   6  19         45.00         61.36        84.15 o
   1   7  19         24.38        -59.90        59.90 o
   2   7  19         16.19         25.55        70.61 o
   3   7  19         12.11         25.39        68.09 o
   4   7  19          4.34         19.37        70.79 o
   5   7  19         13.37        -10.32        74.06 o
   0   0  20      27233.21      27319.83       425.08 o
   1   0  20       4840.73       4586.92        83.70 o
   2   0  20       1556.24       1432.10        49.36 o
   3   0  20       4296.44       4083.22        75.73 o
   4   0  20      17303.38      16989.46       233.11 o
   5   0  20       1753.73       1732.99        57.98 o
   6   0  20       4323.94       4253.09        93.63 o
   7   0  20       1714.23       1642.70        64.87 o
   8   0  20       4158.46       4412.65       110.10 o
   9   0  20        184.53        137.36        57.50 o
  10   0  20       1232.38       1333.88        75.97 o
  11   0  20        482.82        499.62       106.49 o
  12   0  20        421.03        317.89        72.96 o
  13   0  20         26.66        -48.44       108.09 o
  14   0  20         56.33        120.11       111.75 o
  15   0  20         73.98        -33.70       119.40 o
  16   0  20         57.68       -154.47       154.47 o
  17   0  20         42.31        116.33       128.53 o
   1   1  20       4069.39       4161.04        49.20 o
   2   1  20        150.53        274.19        24.07 o
   3   1  20       2209.55       2330.21        44.55 o
   4   1  20        198.81        153.27        32.42 o
   5   1  20       2722.63       2571.41        55.95 o
   6   1  20        189.62        139.32        38.60 o
   7   1  20        658.25        664.52        40.60 o
   8   1  20        323.20        310.22        40.36 o
   9   1  20        482.54        503.36        48.05 o
  10   1  20        541.29        450.28        49.32 o
  11   1  20        175.53        165.11        50.68 o
  12   1  20        109.20         53.04        53.99 o
  13   1  20          1.47        -48.09        62.37 o
  14   1  20        233.97        187.84        70.16 o
  15   1  20         52.20        -42.65        72.02 o
  16   1  20          9.67        -52.23       122.77 o
   0   2  20       3857.54       3669.70        71.16 o
   1   2  20        174.50        122.66        27.41 o
   2   2  20        250.94        213.13        29.44 o
   3   2  20         19.11        -17.93        29.49 o
   4   2  20       1843.52       1709.09        46.17 o
   5   2  20        398.60        306.99        34.91 o
   6   2  20        904.42        996.16        45.98 o
   7   2  20         38.89         14.26        35.93 o
   8   2  20        121.63        115.16        39.73 o
   9   2  20        124.22        142.98        45.05 o
  10   2  20        377.05        390.51        51.87 o
  11   2  20          8.15         84.82        51.22 o
  12   2  20         12.09         48.27        54.35 o
  13   2  20         11.07        -22.94        64.19 o
  14   2  20         41.71         32.37       103.82 o
  15   2  20         29.19         86.17        86.86 o
  16   2  20          6.42        -65.66        92.63 o
   1   3  20       1341.14       1210.37        39.31 o
   2   3  20        484.45        551.40        35.88 o
   3   3  20        675.55        640.61        38.73 o
   4   3  20        471.16        492.03        37.86 o
   5   3  20       1873.30       1766.68        49.37 o
   6   3  20         67.46          3.21        35.69 o
   7   3  20        518.94        487.23        42.39 o
   8   3  20        544.50        627.91        46.78 o
   9   3  20        885.31        936.39        58.41 o
  10   3  20        556.79        549.46        58.91 o
  11   3  20        365.83        427.35        67.81 o
  12   3  20        119.02        195.30        67.87 o
  13   3  20        111.89        149.96        70.93 o
  14   3  20        277.17        191.37        82.74 o
  15   3  20        134.66        102.21        87.77 o
   0   4  20         56.01         95.24        55.87 o
   1   4  20        302.12        254.59        35.78 o
   2   4  20          0.22        -23.49        34.97 o
   3   4  20        548.00        538.07        43.22 o
   4   4  20          6.55        113.59        40.27 o
   5   4  20         94.49         45.29        41.35 o
   6   4  20          1.96        -37.46        43.76 o
   7   4  20        417.71        403.54        54.55 o
   8   4  20         16.48         12.86        50.01 o
   9   4  20         20.87          9.22        53.78 o
  10   4  20         20.56         45.29        62.31 o
  11   4  20        111.74        112.10        90.84 o
  12   4  20         11.13        -81.57        81.57 o
  13   4  20          6.59          9.48        90.57 o
  14   4  20         11.84        -13.11       100.93 o
   1   5  20        385.89        352.59        48.55 o
   2   5  20        962.30        985.58        56.40 o
   3   5  20        693.40        690.81        58.99 o
   4   5  20        252.51        218.96        54.20 o
   5   5  20         13.85        -34.29        59.24 o
   6   5  20        156.89        274.64        65.68 o
   7   5  20        263.31        244.22        68.98 o
   8   5  20        238.42        139.97        68.18 o
   9   5  20         17.53         92.39        70.92 o
  10   5  20          5.79        -26.04        76.18 o
  11   5  20         18.78        -47.63        88.94 o
  12   5  20         36.40        194.60       127.74 o
   0   6  20        418.37        276.95        80.15 o
   1   6  20         16.12         49.44        53.56 o
   2   6  20         29.00         47.43        57.14 o
   3   6  20          1.68        -15.80        63.96 o
   4   6  20        259.74        197.43        65.17 o
   5   6  20         55.47        104.41        64.76 o
   6   6  20         89.36        134.02        66.75 o
   7   6  20          6.13        -51.81        73.07 o
   8   6  20         52.38         80.68        76.14 o
   9   6  20         33.30         86.56        85.23 o
   1   7  20          1.19        -43.73        64.31 o
   2   7  20         48.89        103.54        71.25 o
   3   7  20         17.14         23.45        74.68 o
   4   7  20          0.64        -25.48        73.90 o
   5   7  20          7.80         42.39       155.35 o
   1   1  21         87.60        133.09        24.62 o
   2   1  21         50.05         56.88        27.99 o
   3   1  21         49.17         56.11        29.52 o
   4   1  21        890.34        813.77        39.10 o
   5   1  21        967.16        936.35        52.77 o
   6   1  21        347.52        296.10        38.10 o
   7   1  21        521.83        474.80        42.37 o
   8   1  21        963.77       1004.33        49.04 o
   9   1  21       1123.72       1054.24        52.47 o
  10   1  21        378.26        269.89        50.39 o
  11   1  21        582.59        476.50        56.71 o
  12   1  21        182.03        175.64        59.81 o
  13   1  21        302.74        208.80        66.67 o
  14   1  21        111.48        220.35        75.37 o
  15   1  21        174.54        214.58        76.79 o
  16   1  21          2.97          9.18        89.60 o
   0   2  21       8578.16       8289.36       114.15 o
   1   2  21       4702.16       4669.67        60.69 o
   2   2  21        372.02        358.35        33.88 o
   3   2  21       1278.69       1368.72        45.06 o
   4   2  21       5401.42       5192.98        74.52 o
   5   2  21       4453.73       4168.14        68.67 o
   6   2  21       1077.18       1143.45        49.92 o
   7   2  21         79.91        145.78        39.85 o
   8   2  21       1119.43       1197.74        54.45 o
   9   2  21       1229.96       1139.11        57.31 o
  10   2  21        293.28        269.07        53.31 o
  11   2  21          1.20          2.09        52.70 o
  12   2  21         37.67         71.22        64.21 o
  13   2  21        130.37        134.83        70.10 o
  14   2  21          9.56        175.26        82.57 o
  15   2  21          0.99         21.78        91.47 o
  16   2  21          0.35        225.15       100.43 o
   1   3  21        249.60        283.49        35.22 o
   2   3  21        882.99        777.77        41.40 o
   3   3  21        302.57        314.23        39.08 o
   4   3  21        125.76         44.49        35.90 o
   5   3  21         60.52         98.43        37.85 o
   6   3  21        496.54        542.15        43.17 o
   7   3  21         70.26        136.28        40.87 o
   8   3  21        110.66        145.26        45.38 o
   9   3  21          9.14          1.04        51.76 o
  10   3  21        133.56        162.61        64.02 o
  11   3  21          1.76        -64.19        64.19 o
  12   3  21         30.33         28.74        69.46 o
  13   3  21          1.50         94.55        72.76 o
  14   3  21         11.87         74.54        82.76 o
  15   3  21          0.18         18.82        92.32 o
   0   4  21       2738.23       2674.57        82.93 o
   1   4  21        253.36        279.90        39.13 o
   2   4  21        237.86        127.27        39.55 o
   3   4  21         11.21         17.17        39.76 o
   4   4  21       1526.91       1648.65        61.36 o
   5   4  21        238.84        217.14        46.59 o
   6   4  21        802.61        835.51        55.86 o
   7   4  21         10.80         46.76        52.00 o
   8   4  21        202.18        203.83        55.11 o
   9   4  21         23.00        -39.59        53.98 o
  10   4  21        312.41        227.11        67.38 o
  11   4  21          1.01         45.86        79.81 o
  12   4  21          0.02        -84.61        84.61 o
  13   4  21          0.20         91.25        93.34 o
   1   5  21        123.89        134.79        51.42 o
   2   5  21         26.50         63.85        50.60 o
   3   5  21        249.83        249.54        53.90 o
   4   5  21         19.30         90.15        55.76 o
   5   5  21         60.33        109.85        60.71 o
   6   5  21         64.10         51.72        64.84 o
   7   5  21        201.11        181.55        69.68 o
   8   5  21         27.36        -15.87        69.64 o
   9   5  21         29.62         89.62        71.90 o
  10   5  21         40.78        -30.63        91.03 o
  11   5  21         48.18         37.43       100.15 o
  12   5  21          5.97        -29.70       147.98 o
   0   6  21         69.42        115.65        79.82 o
   1   6  21          0.35        -56.64        56.64 o
   2   6  21         37.83         58.01        58.97 o
   3   6  21         30.62        151.18        68.95 o
   4   6  21         28.14        -25.52        66.48 o
   5   6  21          0.17         -1.58        66.12 o
   6   6  21        154.95        188.13        69.29 o
   7   6  21        105.56         10.00        73.07 o
   8   6  21          0.13         -3.02        75.39 o
   9   6  21          3.74        -82.41        82.41 o
   1   7  21         25.33         58.96        75.57 o
   2   7  21        107.49        232.64        76.62 o
   3   7  21         12.86        -78.11        78.11 o
   0   0  22      26679.52      26436.64       418.03 o
   1   0  22       3098.79       3208.29       123.39 o
   2   0  22        179.53        160.28        42.86 o
   3   0  22        300.00        302.68        44.07 o
   4   0  22      15572.52      15018.26       185.66 o
   5   0  22       7364.18       7412.01       168.85 o
   6   0  22        856.59        869.46        56.86 o
   7   0  22       1710.39       1686.61        89.93 o
   8   0  22       2764.07       2870.83       105.30 o
   9   0  22       2341.73       2116.90       102.51 o
  10   0  22        691.03        755.53        85.32 o
  11   0  22        469.99        211.50        86.86 o
  12   0  22         71.63         71.12       108.75 o
  13   0  22         82.33        -19.18       116.18 o
  14   0  22        234.43        345.55       145.41 o
  15   0  22         14.15         40.54       123.49 o
  16   0  22          9.87       -100.13       128.05 o
   1   1  22       1121.60       1131.96        38.07 o
   2   1  22         13.85         31.48        29.59 o
   3   1  22        391.23        338.41        34.70 o
   4   1  22        473.49        389.32        35.82 o
   5   1  22        223.54        223.68        36.80 o
   6   1  22         71.75         50.07        37.15 o
   7   1  22         14.78        -26.94        40.10 o
   8   1  22        537.22        465.66        45.81 o
   9   1  22         25.27         -2.75        45.15 o
  10   1  22        149.46        130.36        51.06 o
  11   1  22         84.17         19.81        53.20 o
  12   1  22        103.30         25.06        59.67 o
  13   1  22         54.88          3.33        67.64 o
  14   1  22         67.75        129.88        73.71 o
  15   1  22         14.93        105.28        82.50 o
  16   1  22          0.77        152.54       104.90 o
   0   2  22       2052.48       2112.26        98.47 o
   1   2  22        594.46        549.02        33.19 o
   2   2  22          5.77        -32.07        32.07 o
   3   2  22          4.11        -13.75        32.70 o
   4   2  22       1037.15       1102.40        44.31 o
   5   2  22        458.69        469.39        42.56 o
   6   2  22         29.22         34.15        39.00 o
   7   2  22        218.25        138.55        41.67 o
   8   2  22        117.32        120.97        44.68 o
   9   2  22          8.26        -17.58        48.92 o
  10   2  22         19.13         50.45        52.13 o
  11   2  22        121.66         59.03        56.62 o
  12   2  22          0.06          8.71        66.78 o
  13   2  22         27.69        -69.27        70.46 o
  14   2  22          6.76         41.49        88.07 o
  15   2  22          7.38        -32.49       127.46 o
   1   3  22         63.48         44.84        35.41 o
   2   3  22         38.80         52.05        37.13 o
   3   3  22         48.02         28.62        38.47 o
   4   3  22        724.22        685.60        43.19 o
   5   3  22         56.59         68.27        38.72 o
   6   3  22         99.65         57.74        39.63 o
   7   3  22         51.98        -41.06        41.06 o
   8   3  22        808.82        832.09        55.72 o
   9   3  22        190.94        252.13        55.52 o
  10   3  22        302.36        293.64        64.80 o
  11   3  22        124.35        142.66        71.14 o
  12   3  22        187.50        249.25        73.41 o
  13   3  22         45.75        109.20        75.07 o
  14   3  22        121.13        145.10        86.90 o
   0   4  22       1767.03       1814.97        85.41 o
   1   4  22         49.80         36.13        38.42 o
   2   4  22         17.87        -40.33        40.33 o
   3   4  22         38.21         29.68        42.03 o
   4   4  22       1154.35       1225.54        63.03 o
   5   4  22          0.59        -37.19        47.97 o
   6   4  22         71.17         67.99        45.42 o
   7   4  22          8.70        -35.20        53.74 o
   8   4  22        329.97        257.27        58.10 o
   9   4  22         18.88        -11.86        61.45 o
  10   4  22         37.69        121.39        62.32 o
  11   4  22         33.08        -10.08        85.52 o
  12   4  22         41.74        -16.98       108.55 o
  13   4  22          5.54        -58.81        91.29 o
   1   5  22        159.99        126.90        52.27 o
   2   5  22        648.74        644.15        57.99 o
   3   5  22        410.40        556.94        66.04 o
   4   5  22         41.62         30.55        56.23 o
   5   5  22          0.05        -26.48        62.58 o
   6   5  22        153.94         54.92        65.91 o
   7   5  22        191.33        132.22        70.01 o
   8   5  22         61.13         38.30        71.20 o
   9   5  22          8.19        -53.95        74.75 o
  10   5  22          4.36        -72.89        81.16 o
  11   5  22         14.77        -16.66       107.94 o
   0   6  22        157.77        186.97        93.41 o
   1   6  22          0.15        -51.26        66.58 o
   2   6  22          4.17        -33.82        59.09 o
   3   6  22          3.17        -53.71        67.55 o
   4   6  22         83.01         87.61        69.98 o
   5   6  22          0.05         18.36       100.14 o
   6   6  22          9.78        106.95        69.41 o
   7   6  22          0.70         23.28        85.31 o
   8   6  22          7.48          9.93        78.32 o
   1   7  22         16.38         14.72       102.82 o
   1   1  23       3108.48       2847.81        56.42 o
   2   1  23       1037.80       1037.58        39.34 o
   3   1  23       3732.13       3487.61        68.65 o
   4   1  23       1064.03       1079.01        44.99 o
   5   1  23         96.58        127.47        45.04 o
   6   1  23        650.41        786.06        46.69 o
   7   1  23        650.25        714.05        52.37 o
   8   1  23        915.32        898.94        53.96 o
   9   1  23        251.38        289.28        53.29 o
  10   1  23        385.56        350.52        54.73 o
  11   1  23          2.48         71.33        57.31 o
  12   1  23        143.91        106.49        60.73 o
  13   1  23         76.37         43.26        70.56 o
  14   1  23        161.19         54.04        85.62 o
  15   1  23         31.40         65.88       106.80 o
   0   2  23      11544.82      11682.75       167.87 o
   1   2  23         91.31        101.90        33.61 o
   2   2  23         92.71         89.24        37.84 o
   3   2  23        962.36        797.43        41.12 o
   4   2  23       7178.27       7166.71       114.40 o
   5   2  23         85.08         63.89        41.66 o
   6   2  23        451.08        551.68        46.03 o
   7   2  23        714.77        725.63        48.17 o
   8   2  23       1848.36       1845.60        62.95 o
   9   2  23         20.94        -49.93        49.93 o
  10   2  23        306.10        375.98        60.15 o
  11   2  23         95.77        111.47        60.38 o
  12   2  23        238.51        187.21        71.04 o
  13   2  23         10.44        -73.36        73.36 o
  14   2  23         48.80         30.62        86.76 o
  15   2  23          1.74        -34.30        97.32 o
   1   3  23        207.85        205.68        39.90 o
   2   3  23       1379.24       1461.64        51.09 o
   3   3  23       1284.66       1245.97        51.66 o
   4   3  23        118.46        165.02        42.45 o
   5   3  23         78.42        129.45        40.65 o
   6   3  23        685.86        736.29        48.85 o
   7   3  23        969.13        874.81        53.00 o
   8   3  23        197.58        129.39        49.61 o
   9   3  23        151.08        161.00        58.91 o
  10   3  23        189.50        172.34        65.10 o
  11   3  23        146.32        318.82        73.34 o
  12   3  23         81.96        -39.18        73.67 o
  13   3  23         24.67        -31.99        75.09 o
  14   3  23         37.92         63.37        85.63 o
   0   4  23       2061.41       1951.51        92.20 o
   1   4  23        128.91         73.33        42.04 o
   2   4  23         85.35         75.26        44.05 o
   3   4  23         17.27         -6.38        44.86 o
   4   4  23       1253.81       1347.87        76.40 o
   5   4  23        138.86        208.90        48.70 o
   6   4  23        330.59        356.12        51.47 o
   7   4  23        201.88        211.22        60.53 o
   8   4  23        245.58        269.29        61.83 o
   9   4  23          1.10          1.93        65.04 o
  10   4  23        146.12        294.04        73.32 o
  11   4  23        128.89        118.63        86.68 o
  12   4  23          4.20        -47.54        89.34 o
  13   4  23         12.52         36.56       138.50 o
   1   5  23         16.36        -28.91        55.41 o
   2   5  23        154.22        101.47        54.07 o
   3   5  23          1.06        -22.50        51.96 o
   4   5  23         47.06          3.19        57.86 o
   5   5  23         18.70        -17.92        66.79 o
   6   5  23        152.63         42.79        68.76 o
   7   5  23         12.23         41.13        70.12 o
   8   5  23         36.75        -18.41        72.82 o
   9   5  23          6.24          6.02        75.31 o
  10   5  23        118.75        107.72        86.06 o
  11   5  23          0.91         43.80       156.80 o
   0   6  23         56.71        -83.49        99.85 o
   1   6  23         93.07        187.69        71.57 o
   2   6  23          4.21        -57.31        65.71 o
   3   6  23          3.00        -66.57        66.57 o
   4   6  23         32.84          0.93        70.47 o
   5   6  23         78.43         29.06        73.22 o
   6   6  23         11.11        146.11        73.49 o
   7   6  23         36.19         61.85        79.79 o
   0   0  24      14519.20      15286.08       271.12 o
   1   0  24       2440.53       2431.28        74.33 o
   2   0  24         22.02        -44.00        44.00 o
   3   0  24        123.12        177.94        46.57 o
   4   0  24       8539.21       8698.07       201.73 o
   5   0  24       1693.21       1518.94        80.49 o
   6   0  24        203.37        221.43        65.51 o
   7   0  24        709.80        778.06        74.90 o
   8   0  24       1958.71       1942.46        93.38 o
   9   0  24         28.26        -35.67        78.79 o
  10   0  24        235.20        138.04        89.88 o
  11   0  24        836.30        833.00       149.76 o
  12   0  24        259.59        270.71       120.45 o
  13   0  24        101.08        187.31       126.83 o
  14   0  24         45.20         76.09       137.60 o
  15   0  24        186.22        472.58       136.52 o
   1   1  24        354.30        291.19        37.37 o
   2   1  24       2092.53       2060.87        52.62 o
   3   1  24        798.67        702.50        42.71 o
   4   1  24          3.87         62.39        37.44 o
   5   1  24          6.82         28.89        40.29 o
   6   1  24        997.87        954.91        51.45 o
   7   1  24        511.95        614.78        59.43 o
   8   1  24         33.00        -22.40        47.19 o
   9   1  24          9.97        -12.76        51.10 o
  10   1  24        296.79        306.91        55.85 o
  11   1  24        116.16         59.48        59.02 o
  12   1  24         24.36         -7.53        66.34 o
  13   1  24          0.12        -90.72       114.67 o
  14   1  24         56.20        130.96        87.56 o
  15   1  24          9.22         88.74        88.64 o
   0   2  24       4154.66       4007.15       109.91 o
   1   2  24        270.40        185.90        42.18 o
   2   2  24         63.44         40.83        36.04 o
   3   2  24         67.64        103.81        37.48 o
   4   2  24       2412.29       2154.67        64.49 o
   5   2  24        299.35        272.93        44.62 o
   6   2  24        338.79        427.65        47.41 o
   7   2  24        634.81        527.51        55.39 o
   8   2  24        404.29        422.54        54.48 o
   9   2  24          0.99         58.97        53.43 o
  10   2  24        266.61        268.36        59.61 o
  11   2  24        383.71        327.04        68.35 o
  12   2  24          7.01         20.54        92.24 o
  13   2  24         66.40        141.85        76.81 o
  14   2  24         45.41        -44.98       101.94 o
  15   2  24         61.03        -60.54       121.16 o
   1   3  24        990.61        968.22        50.70 o
   2   3  24        163.29        112.34        41.10 o
   3   3  24       1332.60       1421.71        53.92 o
   4   3  24        133.79        187.37        44.94 o
   5   3  24         83.51        111.27        46.77 o
   6   3  24        203.66        118.25        46.22 o
   7   3  24        382.78        326.21        54.57 o
   8   3  24        134.81        108.35        52.08 o
   9   3  24         11.27        -59.10        59.10 o
  10   3  24        263.94        429.43        71.79 o
  11   3  24         19.94        -77.38        77.38 o
  12   3  24         40.78        -15.06        79.62 o
  13   3  24          3.94         49.66        84.56 o
  14   3  24        169.78        189.72       106.39 o
   0   4  24        753.77        756.85        71.66 o
   1   4  24        181.80        119.43        45.60 o
   2   4  24          0.24        -43.01        43.01 o
   3   4  24        132.48        168.57        47.12 o
   4   4  24        514.91        590.42        53.54 o
   5   4  24         83.19         51.96        48.58 o
   6   4  24          3.79        -34.93        48.72 o
   7   4  24         23.62        113.43        58.25 o
   8   4  24        233.63        219.36        61.14 o
   9   4  24         13.38         23.68        67.33 o
  10   4  24          8.10        -78.51        78.51 o
  11   4  24          0.08         33.73        87.96 o
  12   4  24        115.97        148.49        93.37 o
   1   5  24        143.26        188.46        62.30 o
   2   5  24        390.07        498.52        62.18 o
   3   5  24        241.06        209.63        57.57 o
   4   5  24         36.29         92.35        61.53 o
   5   5  24          0.26         52.54        69.21 o
   6   5  24        121.06        -13.72        71.31 o
   7   5  24         61.99        130.71        73.72 o
   8   5  24         82.69        188.25        76.90 o
   9   5  24         23.51        103.17        77.66 o
  10   5  24          5.19        169.21        94.00 o
   0   6  24        143.26       -117.97       128.48 o
   1   6  24          0.50        -14.38        83.87 o
   2   6  24          5.42        -31.22        65.74 o
   3   6  24         14.94        -28.48        74.12 o
   4   6  24         68.19        228.98        75.04 o
   5   6  24          9.90         54.72        76.98 o
   6   6  24         29.41        144.12        72.61 o
   7   6  24         17.59        115.76       113.45 o
   1   1  25       1026.16        935.34        44.98 o
   2   1  25         34.03         34.25        38.96 o
   3   1  25       4287.03       4152.11        74.01 o
   4   1  25        281.49        336.22        43.46 o
   5   1  25         44.93        104.56        42.76 o
   6   1  25          7.34        -16.65        44.78 o
   7   1  25       3057.24       3144.44        85.03 o
   8   1  25        272.95        311.91        52.22 o
   9   1  25        157.30        156.92        56.06 o
  10   1  25         27.33         44.13        55.60 o
  11   1  25        511.77        408.08        69.76 o
  12   1  25         51.59         47.24        72.48 o
  13   1  25          9.80        -76.75        76.75 o
  14   1  25         68.81        117.74        90.04 o
  15   1  25          6.94         20.58       106.57 o
   0   2  25       2920.39       3433.22       106.74 o
   1   2  25         82.38        150.66        43.08 o
   2   2  25         26.10        -18.06        42.94 o
   3   2  25         15.46         19.29        40.79 o
   4   2  25       1937.94       2058.66        60.22 o
   5   2  25          3.47         14.06        46.87 o
   6   2  25        204.18        204.01        46.85 o
   7   2  25        421.32        437.45        51.43 o
   8   2  25        642.60        697.52        57.45 o
   9   2  25        200.80        158.97        57.60 o
  10   2  25        249.22        266.91        70.60 o
  11   2  25        431.95        406.67        68.77 o
  12   2  25        129.46        234.83        84.93 o
  13   2  25        143.16         57.37        76.75 o
  14   2  25         86.18        184.40       101.53 o
   1   3  25         22.30         38.60        47.01 o
   2   3  25        239.62        195.43        45.98 o
   3   3  25         14.27         31.06        43.67 o
   4   3  25          5.76        -44.74        44.74 o
   5   3  25          7.30        -45.17        45.17 o
   6   3  25        104.45         17.89        47.73 o
   7   3  25          8.70          0.57        53.02 o
   8   3  25         20.03         31.71        54.26 o
   9   3  25         56.09        150.30        62.97 o
  10   3  25         10.68         22.30        68.12 o
  11   3  25         17.44        -59.27        70.90 o
  12   3  25         11.19         56.52        83.15 o
  13   3  25         32.94         91.11        94.99 o
   0   4  25         97.66         13.00        79.46 o
   1   4  25        161.25        143.52        52.92 o
   2   4  25          6.29        -30.08        49.52 o
   3   4  25         37.24        -42.88        49.31 o
   4   4  25         71.15         71.38        51.76 o
   5   4  25        298.67        289.41        52.88 o
   6   4  25         49.76        102.38        53.42 o
   7   4  25        238.68        223.83        61.50 o
   8   4  25         33.53         57.09        65.06 o
   9   4  25         47.81         56.12        75.77 o
  10   4  25         55.59        154.93        84.83 o
  11   4  25         81.34        151.36        94.64 o
  12   4  25         11.87         37.96       134.89 o
   1   5  25        220.94         95.97        59.63 o
   2   5  25         13.63          5.48        61.68 o
   3   5  25        249.59        231.85        61.15 o
   4   5  25         26.39         45.36        57.19 o
   5   5  25         61.59         90.82        68.42 o
   6   5  25          3.44         89.19        72.80 o
   7   5  25         78.06         81.87        74.38 o
   8   5  25         10.42         31.02        78.89 o
   9   5  25          4.76        118.21        81.68 o
   0   6  25         23.35        106.08       115.87 o
   1   6  25        135.48         26.94        72.57 o
   2   6  25          0.54         40.36       107.36 o
   3   6  25         38.29         35.61        78.81 o
   4   6  25          5.39        -71.14        77.08 o
   5   6  25        123.41        123.01        81.72 o
   6   6  25          3.00         71.75       104.41 o
   0   0  26        608.61        863.75        82.54 o
   1   0  26         52.24        103.67        58.11 o
   2   0  26         24.46        111.85        53.93 o
   3   0  26        225.93         96.73        60.82 o
   4   0  26        378.81        449.76        69.64 o
   5   0  26        469.52        604.69        74.17 o
   6   0  26        256.57        281.05        73.33 o
   7   0  26        990.89        886.81        94.22 o
   8   0  26         77.27         38.60        78.86 o
   9   0  26        723.63        859.70       105.41 o
  10   0  26        372.63        440.44       101.64 o
  11   0  26        685.56        711.21       108.56 o
  12   0  26          1.27         -7.13       114.38 o
  13   0  26        233.65        320.00       140.63 o
  14   0  26        121.54        243.75       206.94 o
   1   1  26        596.02        617.21        44.90 o
   2   1  26        145.56        178.97        42.39 o
   3   1  26       1055.87       1195.72        52.87 o
   4   1  26          0.27        -11.73        41.86 o
   5   1  26        166.49        140.96        47.81 o
   6   1  26         77.25         88.75        48.52 o
   7   1  26        557.85        793.40        56.09 o
   8   1  26          2.53         26.31        54.77 o
   9   1  26         72.87          2.07        59.55 o
  10   1  26         54.42         -7.07        63.04 o
  11   1  26         74.64         35.37        69.69 o
  12   1  26          3.90         -3.17        73.65 o
  13   1  26         38.80          3.84        93.61 o
  14   1  26         32.80        229.58        94.64 o
   0   2  26          1.25         77.63        73.31 o
   1   2  26        700.28        665.44        49.97 o
   2   2  26          0.81         37.15        45.67 o
   3   2  26        115.67         78.92        45.71 o
   4   2  26          0.49        -39.34        44.95 o
   5   2  26        350.96        305.30        48.56 o
   6   2  26         20.58        -46.59        46.59 o
   7   2  26        110.08         68.57        49.48 o
   8   2  26          3.20         -6.19        53.83 o
   9   2  26         10.70        -27.18        57.71 o
  10   2  26         62.64         46.80        62.01 o
  11   2  26        207.75        154.88        68.12 o
  12   2  26          0.66        -43.14        76.77 o
  13   2  26          8.82        -78.18        78.18 o
  14   2  26         36.74          9.29       104.80 o
   1   3  26       1643.45       1608.35        63.03 o
   2   3  26        384.02        372.72        52.50 o
   3   3  26       3441.07       3429.68        83.88 o
   4   3  26          2.35        -44.08        46.46 o
   5   3  26        114.53        190.06        49.58 o
   6   3  26        288.13        256.62        55.59 o
   7   3  26       1815.00       1906.30        75.28 o
   8   3  26          2.97         52.50        58.40 o
   9   3  26          3.61        -26.51        65.10 o
  10   3  26         95.83         72.89        71.15 o
  11   3  26        229.01        160.16       102.96 o
  12   3  26          1.82         45.72        80.68 o
  13   3  26          0.26         22.09       114.89 o
   0   4  26        466.26        601.29        82.64 o
   1   4  26        496.37        459.17        56.29 o
   2   4  26         12.89        -46.00        50.38 o
   3   4  26        322.13        326.32        57.35 o
   4   4  26        214.38        292.89        54.45 o
   5   4  26        555.64        572.54        59.96 o
   6   4  26         53.21         24.72        54.61 o
   7   4  26        223.43        305.81        65.49 o
   8   4  26          9.08         69.62        70.07 o
   9   4  26        292.88        330.50        79.24 o
  10   4  26         28.14        114.78        85.64 o
  11   4  26        109.66        194.37        96.72 o
   1   5  26         92.25          4.81        62.29 o
   2   5  26         62.02         62.08        62.21 o
   3   5  26        206.57        151.41        66.14 o
   4   5  26          6.53         69.72        62.76 o
   5   5  26         24.46         71.88        72.12 o
   6   5  26         61.93         31.56        87.16 o
   7   5  26         39.02         32.81        77.15 o
   8   5  26          5.53        -41.84        77.69 o
   9   5  26        149.04         72.19        82.59 o
   0   6  26         27.72         42.11        99.48 o
   1   6  26         27.85         80.02        75.57 o
   2   6  26          0.97        134.62        78.53 o
   3   6  26          0.17        -11.26       100.16 o
   4   6  26          5.48        -87.40        87.40 o
   1   1  27       2905.97       3048.65        68.21 o
   2   1  27        221.89        218.23        43.55 o
   3   1  27       5144.95       5222.94        89.04 o
   4   1  27        145.72         89.41        47.37 o
   5   1  27        502.63        575.12        51.65 o
   6   1  27        299.06        382.82        55.12 o
   7   1  27       2593.66       2638.00        78.40 o
   8   1  27         97.14         20.21        58.67 o
   9   1  27         39.06         22.52        70.74 o
  10   1  27        160.01        134.26        69.43 o
  11   1  27        360.96        338.57        74.84 o
  12   1  27          3.80        -19.42        73.60 o
  13   1  27          3.91        -93.54        93.54 o
  14   1  27         19.83         29.24       108.78 o
   0   2  27          0.40        -20.27        65.95 o
   1   2  27        150.36        132.46        47.70 o
   2   2  27          1.58          7.57        47.28 o
   3   2  27        902.38        822.49        67.26 o
   4   2  27          1.01        -27.95        48.97 o
   5   2  27         19.04        -33.72        47.04 o
   6   2  27         17.82        -56.76        56.76 o
   7   2  27       1298.22       1227.62        62.45 o
   8   2  27          7.73         25.54        59.60 o
   9   2  27         25.13          1.12        64.75 o
  10   2  27         30.51         87.86        65.39 o
  11   2  27        459.49        595.59        72.95 o
  12   2  27          5.71         98.47        85.12 o
  13   2  27         28.46        -82.49        89.59 o
   1   3  27         87.67        160.93        51.91 o
   2   3  27         54.15         -4.21        50.46 o
   3   3  27          6.96        -53.84        53.84 o
   4   3  27         31.34        -10.11        54.02 o
   5   3  27        314.61        383.91        56.02 o
   6   3  27        106.13        126.51        56.61 o
   7   3  27         29.50         33.00        59.32 o
   8   3  27         16.39         -8.06        63.10 o
   9   3  27        183.60        200.31        68.59 o
  10   3  27         91.31        -74.47        74.47 o
  11   3  27          0.81        -25.97        76.56 o
  12   3  27          0.08         27.73        90.86 o
   0   4  27         19.26         75.83        80.85 o
   1   4  27        402.85        334.20        60.25 o
   2   4  27          0.32          2.41        57.70 o
   3   4  27          6.29         24.93        59.73 o
   4   4  27         14.67         63.93        56.72 o
   5   4  27        289.57        281.52        58.07 o
   6   4  27          0.41         68.32        57.63 o
   7   4  27        247.59        322.99        67.92 o
   8   4  27         11.10        111.40        73.30 o
   9   4  27          9.90         59.08        78.69 o
  10   4  27          9.97        103.40        90.93 o
   1   5  27         44.85         33.47        74.53 o
   2   5  27         32.85        -54.17        68.21 o
   3   5  27        180.32        238.10        69.92 o
   4   5  27         42.82         -3.91        75.99 o
   5   5  27          5.31         -2.27        72.24 o
   6   5  27         12.26          8.28        72.84 o
   7   5  27        162.69        179.52        79.23 o
   8   5  27         41.81        109.28        80.34 o
   0   6  27          9.13        232.54       140.53 o
   1   6  27         69.25        124.41        81.54 o
   2   6  27          0.05         45.68        83.97 o
   3   6  27          1.19         21.60       119.18 o
   0   0  28       1192.94        819.34       103.13 o
   1   0  28          4.70         42.56        68.00 o
   2   0  28          0.26         24.29        70.86 o
   3   0  28        902.10        845.29        87.34 o
   4   0  28        440.67        415.43        85.26 o
   5   0  28         32.24        -70.21        70.21 o
   6   0  28          5.33        -71.14        71.14 o
   7   0  28       2038.52       1942.04       105.00 o
   8   0  28          2.97        -82.25        84.96 o
   9   0  28          7.97        -90.67        98.40 o
  10   0  28         22.94         -6.91       102.85 o
  11   0  28        888.50        766.23       123.32 o
  12   0  28         15.55        -83.69       125.35 o
  13   0  28         81.00        188.85       147.25 o
   1   1  28       1338.88       1488.90        56.63 o
   2   1  28        454.12        407.73        47.72 o
   3   1  28       1485.11       1654.86        60.28 o
   4   1  28          1.78          7.01        51.16 o
   5   1  28        318.73        276.03        56.35 o
   6   1  28        176.72        222.21        55.58 o
   7   1  28        454.54        611.12        61.79 o
   8   1  28         14.18          3.86        58.45 o
   9   1  28          1.17        -78.57        78.57 o
  10   1  28         24.52        131.45        71.72 o
  11   1  28         24.87        -71.47        71.47 o
  12   1  28         16.04         12.15        80.32 o
  13   1  28         17.59         62.68        91.40 o
   0   2  28        594.40        581.71        76.07 o
   1   2  28        751.60        726.81        53.88 o
   2   2  28         23.51          9.30        50.41 o
   3   2  28         95.25         93.76        53.05 o
   4   2  28        210.31        195.34        56.10 o
   5   2  28        588.60        601.39        56.23 o
   6   2  28         67.62         80.78        54.49 o
   7   2  28         87.30         94.81        65.47 o
   8   2  28          0.07        -56.00        59.70 o
   9   2  28        111.32        113.39        66.62 o
  10   2  28         12.27        -31.37        65.67 o
  11   2  28        134.62        -22.49        74.06 o
  12   2  28         18.25         55.67        93.54 o
  13   2  28          4.85        -84.83       151.56 o
   1   3  28       1492.83       1655.35        70.23 o
   2   3  28        594.76        605.08        58.76 o
   3   3  28       2202.83       2353.43        78.79 o
   4   3  28          2.37        -43.06        56.26 o
   5   3  28        167.76        117.37        57.62 o
   6   3  28        427.34        250.32        60.75 o
   7   3  28        820.72       1007.20        71.95 o
   8   3  28          3.02         88.59        65.60 o
   9   3  28         17.49         32.85        72.02 o
  10   3  28        192.96         95.52        78.44 o
  11   3  28         52.02         25.66        79.36 o
  12   3  28          9.91        497.35       294.86 o
   0   4  28          3.58        -75.48        80.79 o
   1   4  28         98.61        151.73        62.02 o
   2   4  28          5.48        -36.08        59.99 o
   3   4  28         68.24         85.57        61.89 o
   4   4  28          7.95        -59.81        59.81 o
   5   4  28         54.24         -9.30        61.76 o
   6   4  28         15.71         65.35        61.33 o
   7   4  28         11.86         58.97        66.23 o
   8   4  28         19.02         29.51        79.79 o
   9   4  28          8.09          6.66       105.52 o
  10   4  28          6.00        110.79       101.83 o
   1   5  28         59.02        110.60        85.78 o
   2   5  28         33.23        -70.55        70.55 o
   3   5  28        131.84         98.63        72.22 o
   4   5  28          0.31         10.92        85.42 o
   5   5  28          0.43        -76.96        76.96 o
   6   5  28          5.01         34.06        80.72 o
   7   5  28         50.84         70.56        83.69 o
   1   1  29       1332.12       1519.30        61.15 o
   2   1  29        838.28        831.98        56.22 o
   3   1  29       2537.87       2643.41        76.65 o
   4   1  29        176.67        230.21        57.47 o
   5   1  29         41.61        185.51        57.78 o
   6   1  29        549.29        516.94        64.70 o
   7   1  29       1135.88       1222.36        69.61 o
   8   1  29         46.87         16.02        65.86 o
   9   1  29         96.57        124.61        68.68 o
  10   1  29        240.44        270.94        76.13 o
  11   1  29         96.79         97.02        97.19 o
  12   1  29          6.16        -53.76       102.80 o
  13   1  29         76.35        235.90        99.75 o
   0   2  29        866.44        801.43        82.41 o
   1   2  29          1.22        -50.22        50.22 o
   2   2  29          3.41        -25.58        51.73 o
   3   2  29        113.48        105.70        55.63 o
   4   2  29        546.36        636.74        60.82 o
   5   2  29         14.16         14.64        58.70 o
   6   2  29          8.04         33.81        56.52 o
   7   2  29        278.91        269.99        60.55 o
   8   2  29        233.58        260.84        65.30 o
   9   2  29          2.81        -19.08        72.63 o
  10   2  29          1.61          5.73        73.84 o
  11   2  29        131.07        171.52        78.15 o
  12   2  29        148.39         89.06        91.17 o
   1   3  29          1.56         33.09        56.98 o
   2   3  29        380.33        275.10        58.25 o
   3   3  29          7.85        -24.23        56.99 o
   4   3  29         79.59         45.02        58.13 o
   5   3  29         18.46        -57.78        57.78 o
   6   3  29        113.96         95.94        78.42 o
   7   3  29          0.91         75.71        89.01 o
   8   3  29         71.49         82.24        67.27 o
   9   3  29         53.13         49.91        79.21 o
  10   3  29         12.70         96.43        85.13 o
  11   3  29         17.74         29.73        80.36 o
   0   4  29         95.55          3.20        85.90 o
   1   4  29        224.38        201.23        64.52 o
   2   4  29          7.66         90.57        62.53 o
   3   4  29          2.18          4.54        65.70 o
   4   4  29         23.72        -63.65        63.65 o
   5   4  29        400.47        396.93        67.80 o
   6   4  29         22.32         91.03        69.25 o
   7   4  29         41.15         95.16        77.17 o
   8   4  29          1.80        155.98        84.72 o
   9   4  29        185.90        375.95        89.54 o
   1   5  29         31.65         79.10        80.77 o
   2   5  29        201.51        164.83        75.62 o
   3   5  29         24.00         49.70        75.23 o
   4   5  29         12.05          6.90        84.42 o
   5   5  29          6.65        -69.93        85.53 o
   6   5  29        109.29         96.44        91.93 o
   0   0  30       4260.61       3906.44       162.78 o
   1   0  30        701.10        683.22        85.90 o
   2   0  30         17.00         34.98        79.00 o
   3   0  30        103.07         59.94        83.05 o
   4   0  30       2156.32       2055.83       129.82 o
   5   0  30        480.81        357.28        94.81 o
   6   0  30         80.68         49.94        91.86 o
   7   0  30         72.30         68.49        94.19 o
   8   0  30        337.65        347.17       109.90 o
   9   0  30         30.65         20.69       125.89 o
  10   0  30         42.61        121.00       111.60 o
  11   0  30        170.48        182.87       120.43 o
  12   0  30         64.10        -68.26       128.22 o
   1   1  30         92.05        228.30        53.60 o
   2   1  30        847.15        995.35        62.04 o
   3   1  30        330.93        514.27        61.63 o
   4   1  30          0.30          9.70        57.34 o
   5   1  30          0.19        -35.80        57.99 o
   6   1  30        594.80        602.54        65.21 o
   7   1  30        294.96        423.57        65.67 o
   8   1  30         10.92        -31.76        67.59 o
   9   1  30          8.94         61.53        77.86 o
  10   1  30        293.81        209.55        85.99 o
  11   1  30        103.04        -50.01       118.67 o
  12   1  30         20.24         80.49        90.67 o
   0   2  30        482.98        358.25        87.32 o
   1   2  30        547.27        518.60        57.23 o
   2   2  30          5.31        -32.81        54.63 o
   3   2  30        110.33         78.50        63.73 o
   4   2  30        159.29        184.43        58.70 o
   5   2  30        686.47        770.42        68.21 o
   6   2  30         19.59         48.21        62.87 o
   7   2  30          0.62        -42.50        65.79 o
   8   2  30          0.57          4.60        78.98 o
   9   2  30        283.11        406.00        77.86 o
  10   2  30          9.58        158.18        79.90 o
  11   2  30          1.26        109.56        78.54 o
   1   3  30        176.98        177.03        59.63 o
   2   3  30        229.80        171.21        59.25 o
   3   3  30        304.72        391.99        67.57 o
   4   3  30         40.65         56.38        62.28 o
   5   3  30          1.94        -13.86        65.80 o
   6   3  30        206.78        238.70        69.86 o
   7   3  30        144.66        210.54        71.92 o
   8   3  30          4.27         73.32        71.11 o
   9   3  30         36.00         21.04        80.32 o
  10   3  30        121.09        126.22        88.12 o
   0   4  30        215.60         90.62       128.37 o
   1   4  30          2.50         93.62        65.81 o
   2   4  30          1.29        -63.42        63.42 o
   3   4  30          0.85        -27.26        65.83 o
   4   4  30        139.24        145.63        68.20 o
   5   4  30          8.06        -19.32        66.34 o
   6   4  30          1.22        -41.38        73.42 o
   7   4  30          0.17         41.51        86.63 o
   8   4  30         45.02          4.55        88.62 o
   1   5  30          3.32        -69.16        77.94 o
   2   5  30         33.45        -75.25        75.25 o
   3   5  30         10.57        -93.65        93.65 o
   4   5  30          6.25        -18.62        86.19 o
   5   5  30         10.27         10.75       126.86 o
   1   1  31         67.00        130.37        58.65 o
   2   1  31        454.16        589.86        64.43 o
   3   1  31        277.79        169.60        67.79 o
   4   1  31        223.61        214.70        61.90 o
   5   1  31         63.04         34.60        61.42 o
   6   1  31        501.29        562.95        67.77 o
   7   1  31        171.79        280.61        66.96 o
   8   1  31         97.61         38.59        73.20 o
   9   1  31        229.66        140.38        75.50 o
  10   1  31        354.69        454.92        90.87 o
  11   1  31         28.03        -19.65        82.07 o
   0   2  31       1744.68       1804.64       100.74 o
   1   2  31        446.24        498.47        58.28 o
   2   2  31         40.13         92.45        56.37 o
   3   2  31        173.44        180.24        60.23 o
   4   2  31        962.82       1079.19        80.17 o
   5   2  31        346.24        318.38        69.33 o
   6   2  31        136.07        173.53        78.00 o
   7   2  31         19.65        105.43        72.70 o
   8   2  31        169.37        252.43        75.37 o
   9   2  31         52.69        172.78        83.69 o
  10   2  31         41.45         99.09        80.65 o
  11   2  31          0.14          1.44        88.20 o
   1   3  31          3.29        -66.10        74.19 o
   2   3  31        309.62        172.29        61.54 o
   3   3  31          1.45        -29.06        62.43 o
   4   3  31         28.63        -61.75        61.75 o
   5   3  31          9.21        -56.38        64.31 o
   6   3  31        120.32         39.25        71.85 o
   7   3  31          3.34         57.26        74.05 o
   8   3  31         22.19         73.88        73.13 o
   9   3  31          5.95         32.08       106.70 o
   0   4  31        109.33         -5.62       100.36 o
   1   4  31        221.98        330.92        70.26 o
   2   4  31         24.67         46.85        66.36 o
   3   4  31        117.64        135.32        75.28 o
   4   4  31         36.74        -10.66        68.45 o
   5   4  31        150.42        151.95        75.40 o
   6   4  31         78.18         -0.89        79.93 o
   7   4  31         22.13         46.49       154.22 o
   1   5  31          1.09        -81.59        83.71 o
   2   5  31         75.26         53.10        78.76 o
   3   5  31          4.98        -72.92       127.35 o
   0   0  32       3647.91       4436.03       286.47 o
   1   0  32       1223.36       1331.11        98.49 o
   2   0  32         63.45         -3.89        84.17 o
   3   0  32        358.15        364.24        99.49 o
   4   0  32       1972.58       2142.31       123.27 o
   5   0  32       1592.83       1561.21       136.43 o
   6   0  32        205.03        195.20        98.48 o
   7   0  32         61.33        108.85        98.36 o
   8   0  32        293.26        460.96       116.77 o
   9   0  32        609.48        822.99       134.12 o
  10   0  32         66.41        138.55       121.53 o
  11   0  32          5.73        111.57       144.62 o
   1   1  32          4.35         14.95        59.01 o
   2   1  32        391.07        553.33        84.71 o
   3   1  32          2.87        -66.74        68.09 o
   4   1  32         30.09         30.30        66.50 o
   5   1  32         74.03         63.85        67.75 o
   6   1  32        375.24        359.63        72.31 o
   7   1  32         15.24        104.41        70.06 o
   8   1  32         24.19         78.89        76.18 o
   9   1  32        163.12        206.34        80.57 o
  10   1  32        203.16        -19.85        84.22 o
  11   1  32         14.35        103.84        95.03 o
   0   2  32        222.33        145.67        81.63 o
   1   2  32        134.98        105.63        64.11 o
   2   2  32         36.43         76.07        60.44 o
   3   2  32         70.59         74.56        66.51 o
   4   2  32         71.90         95.64        71.82 o
   5   2  32         97.50        -39.00        69.00 o
   6   2  32        121.01         67.79        75.15 o
   7   2  32          7.40        184.86        74.46 o
   8   2  32          0.97         88.29        80.78 o
   9   2  32         18.71        157.31        91.88 o
  10   2  32         38.87        -25.64        83.24 o
   1   3  32          6.57        -64.31        64.31 o
   2   3  32         15.03        -42.94        62.26 o
   3   3  32         14.93         37.59        65.02 o
   4   3  32         34.89         53.09        76.70 o
   5   3  32        110.53          3.25        70.56 o
   6   3  32         34.70         53.21        74.42 o
   7   3  32         28.04        146.00        76.05 o
   8   3  32         26.41        201.94        82.23 o
   9   3  32        124.06        154.27       389.44 o
   0   4  32         53.22        143.79       133.94 o
   1   4  32         75.41         54.28        92.26 o
   2   4  32          1.41        -37.89        67.65 o
   3   4  32         25.68        -85.04        85.04 o
   4   4  32         77.01         89.26        71.41 o
   5   4  32         66.62         36.66        72.15 o
   6   4  32          6.40        -79.51        82.15 o
   1   1  33          1.14        103.12        67.91 o
   2   1  33         53.20        124.33        68.83 o
   3   1  33          2.17        -24.22        70.83 o
   4   1  33        104.06         50.98        73.37 o
   5   1  33         24.06         62.92        70.47 o
   6   1  33         13.23        161.55        73.27 o
   7   1  33          5.22         17.58        85.22 o
   8   1  33         83.95        203.08        85.02 o
   9   1  33        101.00        128.02        88.04 o
  10   1  33         63.16        161.82        92.57 o
   0   2  33        568.95        720.03       102.15 o
   1   2  33        684.45        733.12        71.03 o
   2   2  33         58.94        161.17        89.39 o
   3   2  33        331.19        366.44        72.73 o
   4   2  33        351.24        673.53       100.35 o
   5   2  33        705.20        752.02        78.15 o
   6   2  33        165.14        258.71        75.51 o
   7   2  33        108.10        119.69        78.38 o
   8   2  33         67.49        188.92        87.39 o
   9   2  33        277.42        369.66        92.67 o
   1   3  33         39.52        -12.20        63.33 o
   2   3  33        373.43        514.58        77.26 o
   3   3  33         65.53        136.28        68.32 o
   4   3  33         61.86        150.08        68.61 o
   5   3  33         13.69         82.73        72.59 o
   6   3  33        140.21        217.68        84.66 o
   7   3  33         50.94         52.91        82.70 o
   8   3  33         53.09        397.44       300.42 o
   0   4  33         46.06         74.41       112.79 o
   1   4  33        202.89        213.97        77.22 o
   2   4  33         32.34         47.79        77.97 o
   3   4  33         90.65         91.38        81.73 o
   4   4  33         13.12        -82.21        82.21 o
   5   4  33        137.06        238.86       110.52 o
   0   0  34         71.86        116.69       143.01 o
   1   0  34        879.76       1302.67       165.04 o
   2   0  34        174.35        151.07       103.25 o
   3   0  34        601.56        777.70       106.42 o
   4   0  34         13.63        257.61       120.92 o
   5   0  34        897.30       1218.18       159.26 o
   6   0  34        545.23        440.53       107.83 o
   7   0  34        300.03        382.22       110.41 o
   8   0  34         32.74        124.02       124.18 o
   9   0  34        488.58        860.32       138.12 o
   1   1  34        160.30        206.80        69.76 o
   2   1  34         96.90        137.44        72.00 o
   3   1  34         95.84        189.54        78.29 o
   4   1  34          0.26         88.96        76.70 o
   5   1  34        138.78        339.33        78.94 o
   6   1  34          0.59         88.63        73.26 o
   7   1  34         32.19        151.98        81.06 o
   8   1  34          0.23         38.05        84.94 o
   9   1  34         56.34        141.22        89.88 o
   0   2  34        176.00         98.90        98.89 o
   1   2  34         21.63        -10.11        69.31 o
   2   2  34         18.62         45.57        68.57 o
   3   2  34          1.12         77.29        93.07 o
   4   2  34         71.52         19.79        72.98 o
   5   2  34        102.18        193.02        75.61 o
   6   2  34         52.20         79.87        80.15 o
   7   2  34          0.99        115.05        81.91 o
   8   2  34          0.34        160.16        93.44 o
   1   3  34         14.65        -16.87        64.13 o
   2   3  34        152.24        164.65        68.26 o
   3   3  34          2.81        -33.67        68.42 o
   4   3  34         32.33        -80.97        80.97 o
   5   3  34         51.06        113.12        80.49 o
   6   3  34          5.01         70.79       101.91 o
   0   4  34          2.19        131.47       112.20 o
   1   4  34         37.06         26.04        79.83 o
   2   4  34          0.91         16.80        98.84 o
   1   1  35         86.73        167.75        71.80 o
   2   1  35        880.14        841.40        80.50 o
   3   1  35        114.36        145.81        80.15 o
   4   1  35         46.16        197.31        79.68 o
   5   1  35         34.60        228.92        81.41 o
   6   1  35        151.27         15.03        78.74 o
   7   1  35         67.04        105.97       101.73 o
   8   1  35         55.22         31.74        87.78 o
   0   2  35          0.39        106.79        97.61 o
   1   2  35        582.71        713.13        93.29 o
   2   2  35         45.91        184.54        83.99 o
   3   2  35        417.80        610.35        86.78 o
   4   2  35          0.40        -38.37        79.49 o
   5   2  35        367.49        550.22        84.99 o
   6   2  35        147.40        274.07        89.38 o
   7   2  35         84.62         95.68        99.40 o
   1   3  35        132.39         62.46        71.30 o
   2   3  35          1.76       -109.17       109.17 o
   3   3  35         32.52        114.90        77.18 o
   4   3  35         29.14         35.28       103.90 o
   5   3  35        131.51        126.70        84.18 o
   0   0  36          2.55        -91.97       155.43 o
   1   0  36        211.04        237.62       109.67 o
   2   0  36         66.66        214.56       114.22 o
   3   0  36        189.87        190.50       122.38 o
   4   0  36         16.36        -45.47       118.62 o
   5   0  36        203.70        546.57       119.35 o
   6   0  36        220.45        233.02       112.00 o
   7   0  36         64.82        100.87       154.59 o
   1   1  36         13.06         16.15        76.45 o
   2   1  36        116.39        227.78        81.97 o
   3   1  36          3.51         27.29        80.25 o
   4   1  36          2.55        102.94        95.40 o
   5   1  36          2.51        122.93        82.41 o
   6   1  36         55.49         59.67        82.79 o
   7   1  36          1.57        -26.93        88.16 o
   0   2  36         59.32        130.97       102.41 o
   1   2  36          5.46         12.58        76.26 o
   2   2  36         45.44         44.14        85.24 o
   3   2  36          0.35         30.14        89.68 o
   4   2  36         24.95        109.44        86.89 o
   5   2  36          0.86         39.76        83.38 o
   6   2  36        167.66        113.23       115.40 o
   1   3  36         39.24          4.65        78.16 o
   2   3  36        278.79        345.76        84.97 o
   3   3  36          9.90       -108.43       108.43 o
   1   1  37          7.06         89.36        81.92 o
   2   1  37       1051.99       1203.45       121.96 o
   3   1  37         10.54        122.03        90.49 o
   4   1  37         79.31         88.80        84.09 o
   5   1  37          5.00        138.31        86.52 o
   0   2  37         35.49        175.14       115.98 o
   1   2  37          7.48         43.32        90.72 o
   2   2  37          1.05        133.35        83.56 o
   3   2  37         18.65         48.38        83.85 o
   4   2  37         82.93        143.15       111.75 o
   0   0  38          1.08        295.75       191.66 o
   1   0  38         12.93        -36.86       115.61 o
   2   0  38         23.24        -49.94       127.66 o
   3   0  38         21.17        162.59       136.73 o
   4   0  38         18.45         73.46       126.98 o
   1   1  38          0.23        114.90        87.32 o
   2   1  38        327.16        558.55        94.32 o
   3   1  38          0.19        117.11        90.49 o
                                                
